# Supplementary material for: Ago HITS-CLIP Expands Understanding of Kaposi's Sarcoma-associated Herpesvirus miRNA Function in Primary Effusion Lymphomas
Source: PLoS Pathog. 2012 Aug 23;8(8):e1002884. doi: 10.1371/journal.ppat.1002884 (PMC3426530; doi:10.1371/journal.ppat.1002884)
Supplement: Dataset S1 — Wiggle track of all sequencing reads/clusters aligning to the KSHV genome in BCBL-1 cells. For upload to UCSC Genome Browser. Sequencing reads were aligned to the KSHV RefSeq genome nc_009333.1. Aligned sequence files were converted to pileup and then to wiggle files. This track is the sum over the reads from all BCBL-1 BRs. Note that the track pretends alignment to position 1–137,950 of human chromosome 1 because UCSC Genome Browser does not provide the KSHV genome sequence. Therefore, the sequence displayed after upload to UCSC Genome Browser is not the sequence of the KSHV genome. The indicated position of the reads/clusters, however, reflects their true position on the KSHV genome. Note that if the user experiences problems with the upload to UCSC Genome Browser we recommend changing the file extension from ‘.txt’ to ‘.wig’. (TXT) [file ppat.1002884.s001.txt]

track type=wiggle_0 name="sum_wiggles" visibility=full color=0,0,0
variableStep	chrom=chr1
234	24
235	24
236	24
237	24
238	24
239	24
240	24
241	24
242	24
243	24
244	24
245	24
246	24
247	24
248	24
249	24
250	24
251	24
252	24
253	24
254	24
255	24
256	24
257	24
258	24
259	24
260	24
261	24
262	24
263	24
264	24
265	24
266	24
267	24
268	24
269	24
270	24
271	24
272	24
273	24
368	1
369	1
370	1
371	1
372	1
373	1
374	1
375	1
376	1
377	1
378	1
379	1
380	1
381	1
382	1
383	1
384	1
385	1
386	1
387	1
388	1
389	1
390	1
391	1
392	1
393	1
394	1
395	1
396	1
397	1
398	1
399	1
400	1
401	1
402	1
403	1
404	1
405	1
406	1
407	1
500	528
501	528
502	528
503	528
504	528
505	528
506	528
507	528
508	528
509	528
510	528
511	528
512	528
513	528
514	528
515	528
516	528
517	528
518	528
519	528
520	528
521	528
522	528
523	528
524	528
525	528
526	528
527	528
528	528
529	528
530	528
531	528
532	528
533	528
534	528
535	528
536	528
537	528
538	528
539	528
1435	1
1436	1
1437	1
1438	1
1439	1
1440	1
1441	1
1442	1
1443	1
1444	1
1445	1
1446	1
1447	1
1448	1
1449	1
1450	1
1451	1
1452	1
1453	1
1454	1
1455	1
1456	1
1457	1
1458	1
1459	1
1460	1
1461	1
1462	1
1463	1
1464	1
1465	1
1466	1
1467	1
1468	1
1469	1
1470	1
1471	1
1472	1
1473	1
1474	1
2282	28
2283	28
2284	28
2285	28
2286	28
2287	28
2288	28
2289	28
2290	28
2291	28
2292	28
2293	28
2294	28
2295	28
2296	28
2297	28
2298	28
2299	28
2300	28
2301	28
2302	28
2303	28
2304	28
2305	28
2306	28
2307	28
2308	28
2309	28
2310	28
2311	28
2312	28
2313	28
2314	28
2315	28
2316	28
2317	28
2318	28
2319	28
2320	28
2321	28
2586	54
2587	54
2588	54
2589	54
2590	54
2591	54
2592	54
2593	718
2594	718
2595	732
2596	732
2597	732
2598	732
2599	732
2600	732
2601	732
2602	732
2603	732
2604	732
2605	732
2606	732
2607	732
2608	732
2609	732
2610	732
2611	732
2612	732
2613	732
2614	732
2615	732
2616	732
2617	732
2618	732
2619	732
2620	732
2621	732
2622	732
2623	732
2624	732
2625	732
2626	678
2627	678
2628	678
2629	678
2630	678
2631	678
2632	678
2633	14
2634	14
2684	18
2685	19
2686	19
2687	19
2688	19
2689	19
2690	19
2691	19
2692	19
2693	19
2694	19
2695	19
2696	19
2697	19
2698	19
2699	19
2700	19
2701	19
2702	19
2703	19
2704	19
2705	19
2706	19
2707	19
2708	19
2709	19
2710	19
2711	19
2712	19
2713	19
2714	19
2715	19
2716	19
2717	19
2718	19
2719	19
2720	19
2721	19
2722	19
2723	19
2724	1
2812	64
2813	64
2814	64
2815	64
2816	64
2817	64
2818	64
2819	64
2820	64
2821	64
2822	64
2823	64
2824	64
2825	64
2826	64
2827	64
2828	64
2829	64
2830	64
2831	64
2832	64
2833	64
2834	64
2835	64
2836	64
2837	64
2838	64
2839	64
2840	350
2841	350
2842	350
2843	350
2844	350
2845	350
2846	350
2847	350
2848	350
2849	350
2850	350
2851	350
2852	286
2853	286
2854	286
2855	286
2856	286
2857	286
2858	286
2859	286
2860	286
2861	286
2862	286
2863	286
2864	286
2865	286
2866	286
2867	286
2868	286
2869	286
2870	286
2871	286
2872	286
2873	286
2874	286
2875	286
2876	286
2877	286
2878	286
2879	901
2880	616
2881	616
2882	616
2883	616
2884	616
2885	616
2886	616
2887	616
2888	616
2889	616
2890	616
2891	616
2892	616
2893	616
2894	616
2895	616
2896	616
2897	616
2898	616
2899	616
2900	616
2901	616
2902	616
2903	616
2904	616
2905	628
2906	628
2907	803
2908	803
2909	823
2910	823
2911	823
2912	823
2913	823
2914	823
2915	823
2916	823
2917	823
2918	823
2919	208
2920	207
2921	207
2922	207
2923	207
2924	207
2925	207
2926	207
2927	207
2928	207
2929	207
2930	207
2931	207
2932	207
2933	207
2934	207
2935	207
2936	207
2937	207
2938	207
2939	207
2940	207
2941	207
2942	207
2943	207
2944	207
2945	195
2946	195
2947	20
2948	20
3095	34
3096	34
3097	34
3098	34
3099	34
3100	34
3101	34
3102	34
3103	34
3104	34
3105	34
3106	34
3107	34
3108	34
3109	34
3110	34
3111	34
3112	34
3113	34
3114	34
3115	34
3116	34
3117	34
3118	34
3119	34
3120	34
3121	34
3122	34
3123	34
3124	34
3125	34
3126	34
3127	34
3128	34
3129	34
3130	34
3131	34
3132	34
3133	34
3134	34
3272	81
3273	81
3274	81
3275	81
3276	81
3277	81
3278	81
3279	81
3280	81
3281	81
3282	81
3283	81
3284	81
3285	81
3286	81
3287	81
3288	81
3289	81
3290	81
3291	81
3292	81
3293	81
3294	81
3295	81
3296	81
3297	81
3298	81
3299	81
3300	81
3301	81
3302	81
3303	81
3304	81
3305	81
3306	81
3307	81
3308	81
3309	81
3310	81
3311	81
3716	13
3717	13
3718	13
3719	13
3720	13
3721	13
3722	13
3723	13
3724	13
3725	13
3726	13
3727	13
3728	13
3729	13
3730	13
3731	13
3732	13
3733	13
3734	13
3735	13
3736	13
3737	13
3738	13
3739	13
3740	13
3741	13
3742	13
3743	13
3744	13
3745	13
3746	13
3747	13
3748	13
3749	13
3750	13
3751	13
3752	13
3753	13
3754	13
3755	13
4197	1
4198	1
4199	1
4200	1
4201	1
4202	1
4203	1
4204	1
4205	1
4206	1
4207	1
4208	1
4209	1
4210	1
4211	1
4212	1
4213	1
4214	1
4215	1
4216	1
4217	1
4218	1
4219	1
4220	1
4221	1
4222	1
4223	1
4224	1
4225	1
4226	1
4227	1
4228	1
4229	1
4230	1
4231	1
4232	1
4233	1
4234	1
4235	1
4236	1
4476	67
4477	67
4478	68
4479	68
4480	68
4481	68
4482	68
4483	68
4484	68
4485	68
4486	68
4487	68
4488	68
4489	68
4490	68
4491	68
4492	68
4493	68
4494	68
4495	68
4496	68
4497	68
4498	100
4499	100
4500	100
4501	100
4502	100
4503	100
4504	142
4505	142
4506	142
4507	142
4508	142
4509	143
4510	143
4511	143
4512	143
4513	143
4514	143
4515	143
4516	76
4517	76
4518	75
4519	75
4520	75
4521	75
4522	75
4523	75
4524	75
4525	75
4526	75
4527	75
4528	75
4529	75
4530	75
4531	75
4532	75
4533	75
4534	75
4535	75
4536	75
4537	75
4538	43
4539	43
4540	43
4541	43
4542	43
4543	43
4544	1
4545	1
4546	1
4547	1
4548	1
4855	27
4856	27
4857	27
4858	27
4859	27
4860	27
4861	27
4862	27
4863	27
4864	27
4865	27
4866	27
4867	27
4868	27
4869	27
4870	27
4871	27
4872	27
4873	27
4874	27
4875	27
4876	27
4877	27
4878	27
4879	27
4880	27
4881	27
4882	27
4883	27
4884	575
4885	575
4886	575
4887	575
4888	575
4889	575
4890	575
4891	575
4892	575
4893	575
4894	575
4895	548
4896	548
4897	548
4898	548
4899	548
4900	548
4901	548
4902	548
4903	548
4904	548
4905	548
4906	548
4907	548
4908	548
4909	548
4910	548
4911	548
4912	548
4913	548
4914	548
4915	548
4916	548
4917	548
4918	548
4919	548
4920	548
4921	548
4922	548
4923	548
5006	54
5007	54
5008	54
5009	54
5010	54
5011	54
5012	54
5013	54
5014	54
5015	54
5016	54
5017	54
5018	54
5019	54
5020	54
5021	54
5022	54
5023	54
5024	54
5025	54
5026	54
5027	54
5028	54
5029	54
5030	54
5031	54
5032	54
5033	54
5034	54
5035	54
5036	54
5037	54
5038	54
5039	54
5040	54
5041	54
5042	57
5043	57
5044	57
5045	57
5046	3
5047	3
5048	3
5049	3
5050	3
5051	3
5052	3
5053	3
5054	3
5055	3
5056	3
5057	3
5058	3
5059	3
5060	3
5061	3
5062	3
5063	3
5064	3
5065	3
5066	3
5067	3
5068	3
5069	3
5070	3
5071	3
5072	3
5073	3
5074	3
5075	3
5076	3
5077	3
5078	3
5079	3
5080	3
5081	3
5083	80
5084	80
5085	80
5086	80
5087	80
5088	80
5089	80
5090	80
5091	80
5092	80
5093	80
5094	80
5095	80
5096	80
5097	80
5098	80
5099	80
5100	80
5101	80
5102	80
5103	80
5104	80
5105	80
5106	80
5107	80
5108	80
5109	80
5110	80
5111	80
5112	80
5113	80
5114	80
5115	80
5116	80
5117	80
5118	80
5119	80
5120	80
5121	80
5122	80
5552	8
5553	8
5554	83
5555	83
5556	83
5557	83
5558	83
5559	83
5560	83
5561	83
5562	83
5563	83
5564	83
5565	83
5566	83
5567	83
5568	83
5569	83
5570	83
5571	83
5572	83
5573	83
5574	83
5575	83
5576	83
5577	83
5578	83
5579	83
5580	83
5581	83
5582	83
5583	83
5584	83
5585	83
5586	83
5587	83
5588	83
5589	83
5590	83
5591	83
5592	75
5593	75
5854	545
5855	545
5856	545
5857	545
5858	545
5859	545
5860	545
5861	545
5862	545
5863	545
5864	545
5865	545
5866	545
5867	545
5868	545
5869	545
5870	545
5871	545
5872	545
5873	545
5874	545
5875	545
5876	545
5877	545
5878	545
5879	553
5880	553
5881	553
5882	553
5883	553
5884	553
5885	553
5886	553
5887	553
5888	553
5889	553
5890	553
5891	553
5892	553
5893	553
5894	8
5895	8
5896	8
5897	8
5898	8
5899	8
5900	8
5901	8
5902	8
5903	8
5904	8
5905	8
5906	8
5907	8
5908	8
5909	8
5910	8
5911	8
5912	8
5913	8
5914	8
5915	8
5916	8
5917	8
5918	8
6065	312
6066	312
6067	312
6068	312
6069	312
6070	312
6071	312
6072	312
6073	312
6074	312
6075	312
6076	312
6077	312
6078	312
6079	312
6080	312
6081	312
6082	312
6083	312
6084	312
6085	312
6086	312
6087	312
6088	312
6089	312
6090	312
6091	312
6092	312
6093	312
6094	312
6095	312
6096	312
6097	312
6098	312
6099	312
6100	312
6101	312
6102	312
6103	312
6104	312
6468	2
6469	2
6470	2
6471	2
6472	2
6473	2
6474	2
6475	2
6476	2
6477	2
6478	2
6479	2
6480	2
6481	2
6482	2
6483	2
6484	2
6485	2
6486	2
6487	2
6488	2
6489	2
6490	2
6491	2
6492	2
6493	2
6494	2
6495	2
6496	2
6497	2
6498	2
6499	2
6500	2
6501	2
6502	2
6503	2
6504	2
6505	2
6506	2
6507	2
6628	107
6629	107
6630	107
6631	107
6632	107
6633	107
6634	107
6635	107
6636	107
6637	107
6638	107
6639	107
6640	107
6641	107
6642	107
6643	107
6644	107
6645	107
6646	107
6647	107
6648	107
6649	107
6650	153
6651	153
6652	153
6653	153
6654	153
6655	153
6656	153
6657	153
6658	153
6659	153
6660	153
6661	153
6662	153
6663	153
6664	153
6665	153
6666	153
6667	153
6668	46
6669	46
6670	46
6671	46
6672	46
6673	46
6674	46
6675	46
6676	46
6677	46
6678	130
6679	130
6680	130
6681	130
6682	130
6683	130
6684	130
6685	130
6686	130
6687	130
6688	130
6689	130
6690	84
6691	84
6692	84
6693	84
6694	84
6695	84
6696	84
6697	84
6698	84
6699	84
6700	84
6701	84
6702	84
6703	84
6704	84
6705	84
6706	84
6707	84
6708	84
6709	84
6710	84
6711	84
6712	84
6713	84
6714	84
6715	84
6716	84
6717	84
7040	9
7041	9
7042	9
7043	9
7044	9
7045	9
7046	9
7047	9
7048	9
7049	9
7050	9
7051	9
7052	9
7053	9
7054	9
7055	9
7056	9
7057	9
7058	9
7059	9
7060	9
7061	9
7062	9
7063	9
7064	9
7065	9
7066	9
7067	9
7068	9
7069	9
7070	9
7071	9
7072	9
7073	9
7074	9
7075	9
7076	9
7077	9
7078	9
7079	9
7119	30
7120	30
7121	30
7122	30
7123	30
7124	30
7125	30
7126	30
7127	30
7128	30
7129	30
7130	30
7131	30
7132	30
7133	30
7134	30
7135	30
7136	30
7137	30
7138	30
7139	30
7140	30
7141	30
7142	30
7143	30
7144	30
7145	30
7146	30
7147	30
7148	30
7149	30
7150	30
7151	30
7152	30
7153	30
7154	30
7155	30
7156	30
7157	30
7158	30
7346	1
7347	1
7348	1
7349	1
7350	1
7351	1
7352	1
7353	1
7354	1
7355	1
7356	1
7357	1
7358	1
7359	1
7360	1
7361	1
7362	1
7363	1
7364	1
7365	1
7366	1
7367	1
7368	1
7369	1
7370	1
7371	1
7372	1
7373	1
7374	1
7375	1
7376	1
7377	1
7378	1
7379	1
7380	1
7381	1
7382	1
7383	1
7384	1
7385	1
8036	344
8037	344
8038	344
8039	344
8040	344
8041	344
8042	344
8043	344
8044	344
8045	344
8046	344
8047	344
8048	344
8049	344
8050	344
8051	344
8052	344
8053	344
8054	344
8055	344
8056	344
8057	344
8058	344
8059	344
8060	344
8061	344
8062	344
8063	344
8064	344
8065	344
8066	344
8067	344
8068	344
8069	344
8070	344
8071	344
8072	344
8073	344
8074	344
8075	344
8623	1
8624	1
8625	1
8626	1
8627	1
8628	1
8629	1
8630	1
8631	1
8632	1
8633	1
8634	1
8635	1
8636	1
8637	1
8638	1
8639	1
8640	1
8641	1
8642	1
8643	1
8644	1
8645	1
8646	1
8647	1
8648	1
8649	1
8650	1
8651	1
8652	1
8653	1
8654	1
8655	1
8656	1
8657	1
8658	1
8659	1
8660	1
8661	1
8662	1
8664	396
8665	400
8666	400
8667	400
8668	400
8669	400
8670	400
8671	400
8672	400
8673	400
8674	400
8675	400
8676	400
8677	400
8678	400
8679	400
8680	400
8681	400
8682	400
8683	400
8684	400
8685	400
8686	400
8687	400
8688	400
8689	400
8690	400
8691	400
8692	400
8693	400
8694	400
8695	400
8696	400
8697	400
8698	400
8699	400
8700	400
8701	400
8702	400
8703	400
8704	4
8790	40
8791	40
8792	40
8793	40
8794	40
8795	40
8796	40
8797	40
8798	40
8799	40
8800	40
8801	40
8802	40
8803	40
8804	40
8805	40
8806	40
8807	40
8808	40
8809	40
8810	40
8811	40
8812	40
8813	40
8814	40
8815	40
8816	40
8817	40
8818	40
8819	40
8820	40
8821	40
8822	40
8823	40
8824	40
8825	40
8826	40
8827	40
8828	40
8829	40
9127	259
9128	259
9129	259
9130	259
9131	259
9132	259
9133	259
9134	259
9135	259
9136	259
9137	259
9138	259
9139	259
9140	259
9141	259
9142	259
9143	259
9144	259
9145	259
9146	259
9147	259
9148	259
9149	259
9150	259
9151	259
9152	259
9153	259
9154	259
9155	259
9156	259
9157	259
9158	259
9159	259
9160	259
9161	259
9162	259
9163	259
9164	259
9165	259
9166	259
9258	102
9259	102
9260	102
9261	102
9262	102
9263	102
9264	102
9265	102
9266	102
9267	102
9268	102
9269	102
9270	102
9271	102
9272	102
9273	102
9274	102
9275	102
9276	102
9277	102
9278	102
9279	102
9280	102
9281	102
9282	102
9283	102
9284	102
9285	102
9286	102
9287	102
9288	102
9289	102
9290	102
9291	102
9292	102
9293	102
9294	102
9295	102
9296	102
9297	102
9374	26
9375	26
9376	26
9377	26
9378	26
9379	26
9380	26
9381	26
9382	26
9383	26
9384	26
9385	26
9386	26
9387	26
9388	26
9389	26
9390	26
9391	26
9392	26
9393	26
9394	26
9395	26
9396	26
9397	26
9398	26
9399	26
9400	26
9401	26
9402	26
9403	26
9404	26
9405	26
9406	26
9407	26
9408	26
9409	26
9410	26
9411	26
9412	26
9413	26
9483	1
9484	1
9485	1
9486	1
9487	1
9488	1
9489	1
9490	1
9491	1
9492	1
9493	1
9494	1
9495	1
9496	1
9497	1
9498	1
9499	1
9500	1
9501	1
9502	1
9503	1
9504	1
9505	1
9506	1
9507	1
9508	1
9509	1
9510	1
9511	1
9512	1
9513	1
9514	1
9515	1
9516	1
9517	1
9518	1
9519	1
9520	1
9521	1
9522	1
9759	35
9760	35
9761	35
9762	35
9763	35
9764	35
9765	35
9766	35
9767	35
9768	35
9769	35
9770	35
9771	35
9772	35
9773	35
9774	35
9775	35
9776	35
9777	243
9778	243
9779	243
9780	243
9781	243
9782	243
9783	243
9784	243
9785	243
9786	243
9787	243
9788	243
9789	243
9790	243
9791	243
9792	243
9793	243
9794	243
9795	243
9796	243
9797	243
9798	243
9799	208
9800	208
9801	208
9802	208
9803	208
9804	208
9805	208
9806	208
9807	208
9808	208
9809	208
9810	208
9811	208
9812	208
9813	208
9814	208
9815	208
9816	208
9843	27
9844	27
9845	27
9846	27
9847	27
9848	27
9849	27
9850	27
9851	27
9852	27
9853	27
9854	27
9855	27
9856	27
9857	27
9858	27
9859	27
9860	27
9861	27
9862	27
9863	27
9864	27
9865	27
9866	27
9867	27
9868	27
9869	27
9870	27
9871	27
9872	27
9873	27
9874	27
9875	27
9876	27
9877	27
9878	27
9879	27
9880	27
9881	27
9882	27
9958	5
9959	5
9960	5
9961	5
9962	5
9963	5
9964	5
9965	5
9966	5
9967	5
9968	5
9969	5
9970	5
9971	5
9972	5
9973	5
9974	5
9975	5
9976	5
9977	5
9978	5
9979	5
9980	5
9981	5
9982	5
9983	5
9984	5
9985	5
9986	5
9987	5
9988	5
9989	5
9990	5
9991	5
9992	5
9993	5
9994	5
9995	5
9996	5
9997	5
10135	1
10136	1
10137	1
10138	1
10139	1
10140	1
10141	1
10142	1
10143	1
10144	1
10145	1
10146	1
10147	1
10148	1
10149	1
10150	1
10151	1
10152	1
10153	1
10154	1
10155	1
10156	1
10157	1
10158	1
10159	1
10160	1
10161	1
10162	1
10163	1
10164	1
10165	2
10166	2
10167	2
10168	2
10169	2
10170	2
10171	2
10172	2
10173	2
10174	2
10175	1
10176	1
10177	1
10178	1
10179	1
10180	1
10181	1
10182	1
10183	1
10184	1
10185	1
10186	1
10187	1
10188	1
10189	1
10190	1
10191	1
10192	1
10193	1
10194	1
10195	1
10196	1
10197	1
10198	1
10199	1
10200	1
10201	1
10202	1
10203	1
10204	1
10293	22
10294	40
10295	40
10296	40
10297	40
10298	40
10299	40
10300	40
10301	40
10302	40
10303	40
10304	40
10305	40
10306	40
10307	40
10308	40
10309	40
10310	40
10311	40
10312	40
10313	40
10314	40
10315	40
10316	40
10317	40
10318	40
10319	40
10320	40
10321	40
10322	40
10323	40
10324	40
10325	40
10326	40
10327	40
10328	40
10329	40
10330	40
10331	40
10332	40
10333	18
10347	37
10348	37
10349	37
10350	37
10351	37
10352	37
10353	37
10354	37
10355	37
10356	37
10357	37
10358	37
10359	37
10360	37
10361	37
10362	37
10363	37
10364	37
10365	37
10366	37
10367	37
10368	37
10369	37
10370	37
10371	37
10372	37
10373	37
10374	37
10375	37
10376	37
10377	37
10378	37
10379	37
10380	37
10381	37
10382	37
10383	37
10384	37
10385	37
10386	37
10427	72
10428	72
10429	72
10430	72
10431	72
10432	72
10433	72
10434	72
10435	72
10436	72
10437	72
10438	72
10439	72
10440	72
10441	72
10442	72
10443	72
10444	72
10445	72
10446	72
10447	72
10448	72
10449	72
10450	72
10451	72
10452	72
10453	72
10454	72
10455	72
10456	72
10457	72
10458	72
10459	72
10460	72
10461	72
10462	72
10463	72
10464	72
10465	72
10466	72
11326	119
11327	119
11328	119
11329	119
11330	119
11331	119
11332	119
11333	119
11334	119
11335	119
11336	119
11337	119
11338	119
11339	119
11340	130
11341	130
11342	130
11343	130
11344	130
11345	130
11346	130
11347	130
11348	130
11349	130
11350	130
11351	130
11352	130
11353	130
11354	130
11355	130
11356	130
11357	130
11358	130
11359	130
11360	130
11361	130
11362	130
11363	130
11364	130
11365	130
11366	11
11367	11
11368	11
11369	11
11370	11
11371	11
11372	11
11373	11
11374	11
11375	11
11376	11
11377	492
11378	492
11379	492
11380	515
11381	515
11382	515
11383	515
11384	515
11385	515
11386	515
11387	515
11388	515
11389	515
11390	515
11391	515
11392	515
11393	515
11394	515
11395	515
11396	515
11397	515
11398	515
11399	515
11400	515
11401	515
11402	515
11403	515
11404	515
11405	515
11406	515
11407	515
11408	515
11409	515
11410	515
11411	515
11412	515
11413	515
11414	515
11415	515
11416	515
11417	34
11418	34
11419	34
11607	21
11608	21
11609	21
11610	21
11611	21
11612	21
11613	21
11614	21
11615	21
11616	21
11617	21
11618	21
[truncated: 34,632 more rows]
