# Supplementary material for: Ago HITS-CLIP Expands Understanding of Kaposi's Sarcoma-associated Herpesvirus miRNA Function in Primary Effusion Lymphomas
Source: PLoS Pathog. 2012 Aug 23;8(8):e1002884. doi: 10.1371/journal.ppat.1002884 (PMC3426530; doi:10.1371/journal.ppat.1002884)
Supplement: Dataset S2 — Wiggle track of all sequencing reads/clusters aligning to the KSHV genome in BC-3 cells. For upload to UCSC Genome Browser. Sequencing reads were aligned to the KSHV RefSeq genome nc_009333.1. Aligned sequence files were converted to pileup and then to wiggle files. This track is the sum over the reads from all BC-3 BRs. Note that the track pretends alignment to position 1–137,950 of human chromosome 1 because UCSC Genome Browser does not provide the KSHV genome sequence. Therefore, the sequence displayed after upload to UCSC Genome Browser is not the sequence of the KSHV genome. The indicated position of the reads/clusters, however, reflects their true position on the KSHV genome. Note that if the user experiences problems with the upload to UCSC Genome Browser we recommend changing the file extension from ‘.txt’ to ‘.wig’. (TXT) [file ppat.1002884.s002.txt]

track type=wiggle_0 name="sum_wiggles" visibility=full color=0,0,0
variableStep	chrom=chr1
616	119
617	119
618	119
619	119
620	119
621	119
622	119
623	119
624	119
625	119
626	119
627	119
628	119
629	119
630	119
631	119
632	119
633	119
634	119
635	119
636	119
637	119
638	119
639	119
640	119
641	119
642	119
643	119
644	119
645	119
646	119
647	119
648	119
649	119
650	119
651	119
652	119
653	119
654	119
655	119
6221	195
6222	195
6223	195
6224	195
6225	195
6226	195
6227	195
6228	195
6229	195
6230	195
6231	195
6232	195
6233	195
6234	195
6235	195
6236	195
6237	195
6238	195
6239	195
6240	195
6241	195
6242	195
6243	195
6244	195
6245	195
6246	195
6247	195
6248	195
6249	195
6250	195
6251	195
6252	195
6253	195
6254	195
6255	195
6256	195
6257	195
6258	195
6259	195
6260	195
9168	364
9169	364
9170	364
9171	364
9172	364
9173	364
9174	364
9175	364
9176	364
9177	364
9178	364
9179	364
9180	364
9181	364
9182	364
9183	364
9184	364
9185	364
9186	364
9187	364
9188	364
9189	364
9190	364
9191	364
9192	364
9193	364
9194	364
9195	364
9196	364
9197	364
9198	364
9199	364
9200	364
9201	364
9202	364
9203	364
9204	364
9205	364
9206	364
9207	364
10099	182
10100	182
10101	182
10102	182
10103	182
10104	182
10105	182
10106	182
10107	182
10108	182
10109	182
10110	182
10111	182
10112	182
10113	182
10114	182
10115	182
10116	182
10117	182
10118	182
10119	182
10120	182
10121	182
10122	182
10123	182
10124	182
10125	182
10126	182
10127	182
10128	182
10129	182
10130	182
10131	182
10132	182
10133	182
10134	182
10135	182
10136	182
10137	182
10138	182
13598	6
13599	6
13600	6
13601	6
13602	6
13603	6
13604	6
13605	6
13606	6
13607	6
13608	6
13609	6
13610	6
13611	6
13612	6
13613	6
13614	6
13615	6
13616	6
13617	6
13618	6
13619	6
13620	6
13621	6
13622	6
13623	6
13624	6
13625	6
13626	6
13627	6
13628	6
13629	6
13630	6
13631	6
13632	6
13633	6
13634	6
13635	6
13636	6
13637	6
16432	85
16433	85
16434	85
16435	85
16436	85
16437	85
16438	85
16439	85
16440	85
16441	85
16442	85
16443	85
16444	85
16445	85
16446	85
16447	85
16448	85
16449	85
16450	85
16451	85
16452	85
16453	85
16454	85
16455	85
16456	85
16457	85
16458	85
16459	85
16460	85
16461	85
16462	85
16463	85
16464	85
16465	85
16466	85
16467	85
16468	85
16469	85
16470	85
16471	85
16804	232
16805	232
16806	232
16807	232
16808	232
16809	232
16810	232
16811	232
16812	232
16813	232
16814	232
16815	232
16816	232
16817	232
16818	232
16819	232
16820	232
16821	232
16822	232
16823	232
16824	232
16825	232
16826	232
16827	232
16828	232
16829	232
16830	232
16831	232
16832	232
16833	232
16834	232
16835	232
16836	232
16837	232
16838	232
16839	232
16840	232
16841	232
16842	232
16843	232
17140	50
17141	50
17142	50
17143	50
17144	50
17145	50
17146	50
17147	50
17148	237
17149	495
17150	495
17151	496
17152	496
17153	496
17154	496
17155	497
17156	497
17157	497
17158	497
17159	497
17160	2674
17161	2728
17162	3737
17163	4362
17164	5951
17165	8454
17166	10664
17167	11231
17168	11304
17169	11517
17170	11517
17171	11518
17172	12048
17173	12048
17174	12048
17175	12048
17176	12596
17177	12596
17178	12596
17179	12596
17180	12546
17181	12546
17182	12779
17183	12779
17184	12779
17185	12779
17186	12779
17187	12779
17188	12592
17189	12334
17190	12334
17191	12417
17192	12417
17193	12417
17194	12783
17195	12782
17196	12782
17197	12782
17198	12782
17199	12782
17200	10605
17201	10551
17202	9542
17203	8917
17204	7328
17205	4825
17206	2615
17207	2048
17208	1975
17209	1762
17210	1762
17211	1761
17212	1231
17213	1231
17214	1405
17215	1405
17216	857
17217	857
17218	857
17219	857
17220	857
17221	857
17222	624
17223	624
17224	624
17225	624
17226	624
17227	624
17228	624
17229	624
17230	624
17231	540
17232	540
17233	540
17234	174
17235	174
17236	174
17237	174
17238	174
17239	174
17240	174
17241	174
17242	174
17243	174
17244	174
17245	174
17246	174
17247	174
17248	174
17249	174
17250	174
17251	174
17252	174
17253	174
17307	116
17308	116
17309	116
17310	116
17311	116
17312	116
17313	116
17314	116
17315	116
17316	116
17317	116
17318	116
17319	116
17320	116
17321	116
17322	116
17323	116
17324	116
17325	116
17326	116
17327	116
17328	116
17329	116
17330	116
17331	116
17332	116
17333	116
17334	116
17335	116
17336	116
17337	116
17338	116
17339	116
17340	116
17341	116
17342	116
17343	116
17344	116
17345	116
17346	406
17347	290
17348	290
17349	290
17350	290
17351	290
17352	290
17353	290
17354	290
17355	290
17356	290
17357	290
17358	290
17359	290
17360	290
17361	290
17362	290
17363	290
17364	290
17365	290
17366	290
17367	290
17368	290
17369	290
17370	290
17371	290
17372	672
17373	672
17374	780
17375	780
17376	780
17377	823
17378	823
17379	823
17380	823
17381	823
17382	823
17383	1090
17384	1090
17385	1090
17386	800
17387	800
17388	800
17389	800
17390	800
17391	800
17392	800
17393	800
17394	800
17395	800
17396	800
17397	800
17398	800
17399	800
17400	800
17401	800
17402	800
17403	800
17404	800
17405	800
17406	800
17407	800
17408	800
17409	800
17410	800
17411	800
17412	418
17413	418
17414	310
17415	310
17416	310
17417	267
17418	267
17419	267
17420	267
17421	267
17422	267
17443	1
17444	1
17445	1
17446	1
17447	1
17448	1
17449	1
17450	1
17451	1
17452	1
17453	1
17454	1
17455	1
17456	1
17457	1
17458	1
17459	1
17460	1
17461	1
17462	1
17463	1
17464	1
17465	1
17466	1
17467	1
17468	1
17469	1
17470	1
17471	1
17472	1
17473	1
17474	1
17475	1
17476	1
17477	1
17478	1
17479	1
17480	1
17481	1
17482	1
17524	294
17525	294
17526	294
17527	294
17528	294
17529	294
17530	294
17531	294
17532	294
17533	294
17534	294
17535	294
17536	294
17537	294
17538	294
17539	294
17540	294
17541	294
17542	294
17543	294
17544	294
17545	294
17546	294
17547	294
17548	294
17549	294
17550	294
17551	294
17552	294
17553	294
17554	294
17555	294
17556	294
17557	294
17558	294
17559	294
17560	294
17561	294
17562	294
17563	294
17633	3
17634	3
17635	37
17636	37
17637	37
17638	37
17639	37
17640	37
17641	37
17642	37
17643	37
17644	37
17645	37
17646	37
17647	37
17648	37
17649	37
17650	37
17651	37
17652	37
17653	37
17654	37
17655	37
17656	37
17657	37
17658	37
17659	37
17660	37
17661	37
17662	37
17663	37
17664	37
17665	37
17666	37
17667	37
17668	37
17669	246
17670	246
17671	246
17672	246
17673	243
17674	839
17675	805
17676	805
17677	805
17678	805
17679	805
17680	805
17681	805
17682	805
17683	805
17684	1036
17685	1036
17686	1036
17687	1036
17688	1036
17689	1036
17690	1036
17691	1036
17692	1036
17693	1036
17694	1036
17695	1036
17696	1037
17697	1037
17698	1037
17699	1037
17700	1037
17701	1037
17702	1037
17703	1037
17704	1037
17705	1037
17706	1037
17707	1037
17708	1037
17709	828
17710	828
17711	828
17712	828
17713	828
17714	232
17715	232
17716	232
17717	232
17718	232
17719	232
17720	232
17721	232
17722	232
17723	232
17724	1
17725	1
17726	1
17727	1
17728	1
17729	1
17730	1
17731	1
17732	1
17733	1
17734	1
17735	1
17776	233
17777	233
17778	233
17779	233
17780	233
17781	233
17782	233
17783	233
17784	233
17785	233
17786	233
17787	233
17788	233
17789	233
17790	233
17791	233
17792	233
17793	233
17794	233
17795	233
17796	233
17797	233
17798	233
17799	233
17800	233
17801	233
17802	233
17803	233
17804	233
17805	233
17806	493
17807	493
17808	493
17809	493
17810	493
17811	493
17812	493
17813	493
17814	493
17815	493
17816	260
17817	260
17818	260
17819	260
17820	260
17821	291
17822	291
17823	292
17824	292
17825	292
17826	292
17827	292
17828	292
17829	292
17830	292
17831	472
17832	472
17833	472
17834	472
17835	472
17836	472
17837	472
17838	472
17839	472
17840	472
17841	472
17842	472
17843	472
17844	472
17845	472
17846	212
17847	212
17848	212
17849	212
17850	212
17851	212
17852	212
17853	212
17854	212
17855	212
17856	212
17857	212
17858	218
17859	218
17860	218
17861	187
17862	187
17863	186
17864	186
17865	186
17866	186
17867	186
17868	186
17869	186
17870	186
17871	229
17872	229
17873	229
17874	229
17875	229
17876	229
17877	229
17878	229
17879	229
17880	229
17881	229
17882	229
17883	229
17884	229
17885	229
17886	229
17887	229
17888	229
17889	229
17890	229
17891	229
17892	229
17893	229
17894	229
17895	229
17896	229
17897	229
17898	223
17899	223
17900	223
17901	223
17902	223
17903	223
17904	223
17905	223
17906	223
17907	223
17908	223
17909	223
17910	223
17917	219
17918	219
17919	219
17920	219
17921	219
17922	219
17923	219
17924	219
17925	219
17926	219
17927	219
17928	219
17929	219
17930	219
17931	219
17932	219
17933	219
17934	219
17935	219
17936	219
17937	219
17938	219
17939	219
17940	219
17941	219
17942	219
17943	219
17944	219
17945	219
17946	219
17947	219
17948	219
17949	219
17950	219
17951	219
17952	219
17953	219
17954	219
17955	219
17956	219
17968	299
17969	299
17970	299
17971	299
17972	299
17973	299
17974	299
17975	299
17976	299
17977	299
17978	299
17979	299
17980	299
17981	299
17982	299
17983	299
17984	299
17985	299
17986	299
17987	299
17988	299
17989	299
17990	299
17991	299
17992	299
17993	299
17994	299
17995	299
17996	299
17997	299
17998	299
17999	299
18000	299
18001	299
18002	299
18003	299
18004	299
18005	299
18006	299
18007	299
18017	1
18018	1
18019	1
18020	1
18021	1
18022	1
18023	1
18024	1
18025	1
18026	1
18027	1
18028	1
18029	1
18030	1
18031	1
18032	1
18033	1
18034	1
18035	1
18036	1
18037	1
18038	1
18039	1
18040	1
18041	1
18042	1
18043	1
18044	1
18045	1
18046	1
18047	1
18048	1
18049	1
18050	1
18051	1
18052	1
18053	1
18054	1
18055	1
18056	1
23207	130
23208	130
23209	130
23210	130
23211	130
23212	130
23213	130
23214	130
23215	130
23216	130
23217	130
23218	130
23219	130
23220	130
23221	130
23222	130
23223	130
23224	130
23225	130
23226	130
23227	130
23228	130
23229	130
23230	130
23231	130
23232	130
23233	130
23234	130
23235	130
23236	130
23237	130
23238	130
23239	130
23240	130
23241	130
23242	130
23243	130
23244	130
23245	130
23246	130
23592	185
23593	185
23594	185
23595	185
23596	185
23597	185
23598	185
23599	185
23600	185
23601	185
23602	185
23603	185
23604	185
23605	185
23606	185
23607	185
23608	185
23609	185
23610	185
23611	185
23612	185
23613	185
23614	185
23615	185
23616	185
23617	185
23618	185
23619	185
23620	185
23621	185
23622	185
23623	185
23624	185
23625	185
23626	185
23627	185
23628	185
23629	185
23630	185
23631	185
24166	4
24167	4
24168	4
24169	4
24170	4
24171	4
24172	4
24173	4
24174	4
24175	4
24176	4
24177	4
24178	4
24179	4
24180	4
24181	4
24182	4
24183	4
24184	4
24185	4
24186	4
24187	4
24188	4
24189	4
24190	4
24191	4
24192	4
24193	4
24194	4
24195	4
24196	4
24197	4
24198	4
24199	4
24200	4
24201	4
24202	4
24203	4
24204	4
24205	4
24230	3
24231	3
24232	3
24233	3
24234	3
24235	3
24236	3
24237	4
24238	4
24239	4
24240	4
24241	4
24242	4
24243	4
24244	4
24245	4
24246	4
24247	4
24248	4
24249	4
24250	6
24251	6
24252	6
24253	6
24254	6
24255	6
24256	6
24257	6
24258	6
24259	6
24260	6
24261	6
24262	6
24263	6
24264	6
24265	6
24266	6
24267	6
24268	6
24269	6
24270	5
24271	5
24272	5
24273	5
24274	5
24275	5
24276	5
24277	4
24278	4
24279	4
24280	4
24281	4
24282	4
24283	4
24284	4
24285	4
24286	4
24287	4
24288	4
24289	4
24290	3
24291	3
24292	3
24293	3
24294	3
24295	3
24296	3
24297	3
24298	3
24299	3
24300	3
24301	3
24302	3
24303	3
24304	3
24305	3
24306	3
24307	3
24308	3
24309	3
24310	1
24311	1
24312	1
24313	1
24314	1
24315	1
24316	1
24317	1
24318	1
24319	1
24320	1
24321	1
24322	1
24323	1
24324	1
24325	1
24326	1
24327	1
24328	1
24329	1
24330	1
24331	1
24332	1
24333	1
24334	1
24335	1
24336	1
24337	1
24338	1
24339	1
24340	1
24341	1
24342	1
24343	1
24344	1
24345	1
24346	1
24347	1
24348	1
24349	1
24350	3
24351	3
24352	3
24353	3
24354	3
24355	3
24356	3
24357	3
24358	3
24359	3
24360	3
24361	3
24362	3
24363	3
24364	3
24365	3
24366	3
24367	3
24368	3
24369	3
24370	3
24371	3
24372	3
24373	3
24374	3
24375	3
24376	3
24377	3
24378	3
24379	3
24380	3
24381	3
24382	3
24383	3
24384	3
24385	3
24386	3
24387	3
24388	3
24389	3
24390	3
24391	3
24392	3
24393	3
24394	3
24395	3
24396	3
24397	3
24398	3
24399	3
24400	3
24401	3
24402	3
24403	3
24404	3
24405	3
24406	3
24407	3
24408	3
24409	3
24410	3
24411	3
24412	3
24413	3
24414	3
24415	3
24416	3
24417	3
24418	3
24419	3
24420	3
24421	3
24422	3
24423	3
24424	3
24425	3
24426	3
24427	3
24428	3
24429	3
24430	2
24431	2
24432	2
24433	2
24434	2
24435	2
24436	2
24437	2
24438	2
24439	2
24440	2
24441	2
24442	2
24443	2
24444	2
24445	2
24446	2
24447	2
24448	2
24449	2
24450	1
24451	1
24452	1
24453	1
24454	1
24455	1
24456	1
24457	1
24458	1
24459	1
24460	1
24461	1
24462	1
24463	1
24464	1
24465	1
24466	1
24467	1
24468	1
24469	1
24470	1
24471	1
24472	1
24473	1
24474	1
24475	1
24476	1
24477	1
24478	1
24479	1
24480	1
24481	1
24482	1
24483	1
24484	1
24485	1
24486	1
24487	1
24488	1
24489	1
24490	3
24491	3
24492	3
24493	3
24494	3
24495	3
24496	3
24497	3
24498	3
24499	3
24500	3
24501	3
24502	3
24503	3
24504	3
24505	3
24506	3
24507	3
24508	3
24509	3
24510	4
24511	4
24512	4
24513	4
24514	4
24515	4
24516	4
24517	4
24518	4
24519	4
24520	4
24521	4
24522	4
24523	4
24524	4
24525	4
24526	4
24527	4
24528	4
24529	4
24530	4
24531	4
24532	4
24533	4
24534	4
24535	4
24536	4
24537	4
24538	4
24539	4
24540	4
24541	4
24542	4
24543	4
24544	4
24545	4
24546	4
24547	4
24548	4
24549	4
24550	3
24551	3
24552	3
24553	3
24554	3
24555	3
24556	3
24557	3
24558	3
24559	3
24560	3
24561	3
24562	3
24563	3
24564	3
24565	3
24566	3
24567	3
24568	3
24569	3
24570	2
24571	2
24572	2
24573	2
24574	2
24575	2
24576	2
24577	2
24578	2
24579	2
24580	2
24581	2
24582	2
24583	2
24584	2
24585	2
24586	2
24587	2
24588	2
24589	2
24590	5
24591	5
24592	5
24593	5
24594	5
24595	5
24596	5
24597	5
24598	5
24599	5
24600	5
24601	5
24602	5
24603	5
24604	5
24605	5
24606	5
24607	5
24608	5
24609	5
24610	4
24611	4
24612	4
24613	4
24614	4
24615	4
24616	4
24617	4
24618	4
24619	4
24620	4
24621	4
24622	4
24623	4
24624	4
24625	4
24626	4
24627	4
24628	4
24629	4
24630	2
24631	2
24632	2
24633	2
24634	2
24635	2
24636	2
24637	2
24638	2
24639	2
24640	2
24641	2
24642	2
24643	2
24644	2
24645	2
24646	2
24647	2
24648	2
24649	2
24650	2
24651	2
24652	2
24653	2
24654	2
24655	2
24656	2
24657	2
24658	2
24659	2
24660	2
24661	2
24662	2
24663	2
24664	2
24665	2
24666	2
24667	2
24668	2
24669	2
24670	4
24671	4
24672	4
24673	4
24674	4
24675	4
24676	4
24677	4
24678	4
24679	4
24680	4
24681	4
24682	4
24683	4
24684	4
24685	4
24686	4
24687	4
24688	4
24689	4
24690	7
24691	7
24692	7
24693	7
24694	7
24695	7
24696	7
24697	7
24698	7
24699	7
24700	7
24701	7
24702	7
24703	7
24704	7
24705	7
24706	7
24707	7
24708	7
24709	7
24710	8
24711	8
24712	8
24713	8
24714	8
24715	8
24716	8
24717	8
24718	8
24719	8
24720	8
24721	8
24722	8
24723	8
24724	8
24725	8
24726	8
24727	8
24728	8
24729	8
24730	6
24731	6
24732	6
24733	6
24734	6
24735	6
24736	6
24737	6
24738	6
24739	6
24740	6
24741	6
24742	6
24743	6
24744	6
24745	6
24746	6
24747	6
24748	6
24749	6
24750	5
24751	5
24752	5
24753	5
24754	5
24755	5
24756	5
24757	5
24758	5
24759	5
24760	5
24761	5
24762	5
24763	5
24764	5
24765	5
24766	5
24767	5
24768	5
24769	5
24770	4
24771	4
24772	4
24773	4
24774	4
24775	4
24776	4
24777	4
24778	4
24779	4
24780	4
24781	4
24782	4
24783	4
24784	4
24785	4
24786	4
24787	4
24788	4
24789	4
24800	23
24801	64
24802	64
24803	64
24804	64
24805	64
24806	64
24807	64
24808	64
24809	64
24810	64
24811	64
24812	64
24813	64
24814	64
24815	64
24816	64
24817	64
24818	64
24819	64
24820	64
24821	64
24822	64
24823	64
24824	64
24825	64
24826	64
24827	64
24828	64
24829	64
24830	64
24831	64
24832	64
24833	64
24834	64
24835	64
24836	64
24837	64
24838	64
24839	64
24840	41
24852	31
24853	47
24854	47
24855	47
24856	47
24857	47
24858	47
24859	47
24860	47
24861	47
24862	47
24863	47
24864	47
24865	47
24866	47
24867	47
24868	47
24869	47
24870	47
24871	47
24872	47
24873	47
24874	47
24875	47
24876	47
24877	47
24878	47
24879	47
24880	47
24881	47
24882	47
24883	76
24884	99
24885	99
24886	99
24887	99
24888	99
24889	99
24890	99
24891	99
24892	68
24893	52
24894	52
24895	52
24896	52
24897	52
24898	52
24899	53
24900	53
24901	53
24902	53
24903	53
24904	53
24905	53
24906	53
24907	53
24908	53
24909	53
24910	53
24911	53
24912	53
24913	53
24914	89
24915	106
24916	106
24917	106
24918	106
24919	106
24920	106
24921	106
24922	106
24923	77
24924	54
24925	54
24926	54
24927	54
24928	54
24929	54
24930	54
24931	54
24932	54
24933	54
24934	54
24935	54
24936	54
24937	54
24938	54
24939	53
24940	53
24941	53
24942	53
24943	53
24944	53
24945	83
24946	96
24947	96
24948	96
24949	96
24950	96
24951	96
24952	96
24953	96
24954	60
24955	43
24956	43
24957	43
24958	43
24959	43
24960	43
24961	43
24962	43
24963	43
24964	43
24965	43
24966	43
24967	43
24968	43
24969	43
24970	43
24971	43
24972	43
24973	43
24974	43
24975	43
24976	71
24977	93
24978	93
24979	93
24980	93
24981	93
24982	93
24983	93
24984	93
24985	63
24986	50
24987	50
24988	50
24989	50
24990	50
24991	50
24992	50
24993	50
24994	50
24995	50
24996	50
24997	50
24998	50
24999	50
25000	50
25001	50
25002	50
25003	50
25004	50
25005	50
25006	50
25007	52
25008	133
25009	133
25010	133
25011	133
25012	133
25013	133
25014	133
25015	133
25016	105
25017	83
25018	83
25019	83
25020	83
25021	83
25022	83
25023	83
25024	83
25025	83
25026	83
25027	448
25028	448
25029	448
25030	448
25031	448
25032	448
25033	656
25034	656
25035	656
25036	656
25037	656
25038	656
25039	656
25040	656
25041	656
25042	656
25043	656
25044	656
25045	656
25046	656
25047	654
25048	573
25049	573
25050	573
25051	573
25052	573
25053	573
25054	573
25055	573
25056	573
25057	573
25058	573
25059	573
25060	573
25061	573
25062	573
25063	573
25064	573
25065	573
25066	573
25067	208
25068	208
25069	208
25070	208
25071	208
25072	208
25280	13
25281	13
25282	13
25283	13
25284	13
25285	13
25286	13
25287	13
25288	13
25289	13
25290	13
25291	13
25292	13
25293	13
25294	13
25295	13
25296	13
25297	13
25298	13
25299	13
25300	13
25301	13
25302	13
25303	13
25304	13
25305	13
25306	13
25307	13
25308	13
25309	13
25310	13
25311	13
25312	13
25313	13
25314	13
25315	13
25316	13
25317	13
25318	13
25319	13
25609	284
25610	284
25611	286
25612	286
25613	286
25614	286
25615	286
25616	286
25617	286
25618	286
25619	286
25620	286
25621	286
25622	286
25623	286
25624	286
25625	286
25626	286
25627	286
25628	286
25629	286
25630	286
25631	286
25632	286
25633	286
25634	286
25635	286
25636	286
25637	286
25638	286
25639	286
25640	286
25641	286
25642	286
25643	286
25644	286
25645	286
25646	286
25647	286
25648	286
25649	2
25650	2
25750	2
25751	2
25752	4
25753	4
25754	5
25755	5
25756	5
25757	5
25758	5
25759	5
25760	5
25761	5
25762	5
25763	5
25764	5
25765	5
25766	5
25767	5
25768	5
25769	5
25770	5
25771	5
25772	5
25773	5
25774	5
25775	5
[truncated: 7,438 more rows]
