# Supplementary material for: Ago HITS-CLIP Expands Understanding of Kaposi's Sarcoma-associated Herpesvirus miRNA Function in Primary Effusion Lymphomas
Source: PLoS Pathog. 2012 Aug 23;8(8):e1002884. doi: 10.1371/journal.ppat.1002884 (PMC3426530; doi:10.1371/journal.ppat.1002884)
Supplement: Dataset S3 — Bed file with the locations of the KSHV and top30 human miRNA 7mer2-8 seed matches on both strands of the viral genome. For upload to UCSC Genome browser together with DatasetS1 and S2. Note that the track pretends alignment to position 1–137,950 of human chromosome 1 because UCSC Genome Browser does not provide the KSHV genome sequence. Therefore, the sequence displayed after upload to UCSC Genome Browser is not the sequence of the KSHV genome. The indicated position of the miRNA seed matches, however, reflects their true position on the KSHV genome. Note that if the user experiences problems with the upload to UCSC Genome Browser we recommend changing the file extension from ‘.txt’ to ‘.wig’. (TXT) [file ppat.1002884.s003.txt]

track name="miRNA seed matches"
chr1	770	777	hsa-miR-425	0	-
chr1	943	950	hsa-miR-181	0	-
chr1	1485	1492	kshv-miR-K12-4-3p	0	-
chr1	1568	1575	kshv-miR-K12-11*	0	-
chr1	1676	1683	kshv-miR-K12-3	0	-
chr1	1961	1968	kshv-miR-K12-10b	0	+
chr1	2045	2052	kshv-miR-K12-6-5p	0	-
chr1	2326	2333	hsa-miR-374	0	-
chr1	2444	2451	hsa-miR-425	0	-
chr1	2615	2622	kshv-miR-K12-3*	0	+
chr1	2632	2639	kshv-miR-K12-8*	0	-
chr1	2850	2857	kshv-miR-K12-6-5p	0	-
chr1	2949	2956	hsa-miR-210	0	-
chr1	3353	3360	hsa-miR-27	0	-
chr1	3725	3732	hsa-miR-21*	0	-
chr1	3728	3735	kshv-miR-K12-12*	0	-
chr1	3933	3940	hsa-miR-9	0	+
chr1	3936	3943	hsa-miR-320	0	-
chr1	4091	4098	hsa-miR-425	0	-
chr1	4187	4194	kshv-miR-K12-9*	0	-
chr1	4233	4240	hsa-miR-320	0	-
chr1	4396	4403	kshv-miR-K12-1*	0	-
chr1	4480	4487	hsa-miR-21*	0	-
chr1	4593	4600	kshv-miR-K12-1	0	-
chr1	4858	4865	kshv-miR-K12-9*	0	-
chr1	5990	5997	hsa-miR-19	0	-
chr1	6060	6067	hsa-miR-186	0	-
chr1	6513	6520	kshv-miR-K12-10a*	0	+
chr1	6583	6590	hsa-miR-99	0	-
chr1	6762	6769	hsa-miR-210	0	+
chr1	6961	6968	hsa-miR-320	0	-
chr1	7054	7061	kshv-miR-K12-12	0	-
chr1	7096	7103	hsa-miR-99	0	-
chr1	7557	7564	kshv-miR-K12-10a*	0	-
chr1	8411	8418	kshv-miR-K12-10a*	0	-
chr1	8470	8477	kshv-miR-K12-8*	0	+
chr1	8581	8588	kshv-miR-K12-10b	0	-
chr1	8786	8793	kshv-miR-K12-2*	0	-
chr1	8925	8932	hsa-miR-9	0	+
chr1	8994	9001	hsa-miR-18	0	-
chr1	9119	9126	kshv-miR-K12-1*	0	-
chr1	9198	9205	hsa-miR-21*	0	-
chr1	9241	9248	hsa-miR-181	0	-
chr1	9764	9771	kshv-miR-K12-10b	0	+
chr1	9765	9772	hsa-miR-21*	0	-
chr1	9773	9780	kshv-miR-K12-4-5p	0	-
chr1	10269	10276	hsa-miR-30	0	-
chr1	10503	10510	hsa-miR-21*	0	-
chr1	10700	10707	kshv-miR-K12-10b	0	+
chr1	10701	10708	hsa-miR-21*	0	-
chr1	10796	10803	kshv-miR-K12-6-5p	0	-
chr1	11192	11199	kshv-miR-K12-12	0	-
chr1	11258	11265	hsa-miR-29	0	-
chr1	11399	11406	kshv-miR-K12-11*	0	-
chr1	11400	11407	hsa-miR-27	0	-
chr1	11526	11533	kshv-miR-K12-10a*	0	+
chr1	11934	11941	hsa-miR-19	0	-
chr1	12035	12042	kshv-miR-K12-8	0	-
chr1	12671	12678	hsa-miR-320	0	-
chr1	12903	12910	hsa-miR-99	0	-
chr1	13358	13365	hsa-mir-193	0	-
chr1	13888	13895	hsa-miR-21	0	-
chr1	13898	13905	hsa-miR-324-3p	0	+
chr1	14209	14216	hsa-miR-15	0	-
chr1	14552	14559	kshv-miR-K12-6-5p	0	-
chr1	14865	14872	hsa-miR-324-3p	0	-
chr1	14948	14955	hsa-miR-1307	0	+
chr1	15032	15039	hsa-miR-27	0	-
chr1	15179	15186	kshv-miR-K12-10b	0	+
chr1	15382	15389	hsa-miR-15	0	-
chr1	15383	15390	hsa-miR-103/hsa-miR-107	0	-
chr1	15990	15997	hsa-miR-15	0	-
chr1	16539	16546	hsa-miR-99	0	-
chr1	16635	16642	hsa-miR-196	0	-
chr1	16636	16643	kshv-miR-K12-5*	0	-
chr1	16682	16689	kshv-miR-K12-11*	0	-
chr1	16758	16765	kshv-miR-K12-1*	0	-
chr1	16940	16947	hsa-miR-181	0	-
chr1	17148	17155	kshv-miR-K12-2	0	-
chr1	17302	17309	hsa-miR-25	0	-
chr1	17372	17379	kshv-miR-K12-3*	0	+
chr1	17375	17382	kshv-miR-K12-3*	0	-
chr1	17394	17401	kshv-miR-K12-2	0	-
chr1	17413	17420	hsa-miR-21	0	-
chr1	17520	17527	kshv-miR-K12-10b	0	+
chr1	17650	17657	kshv-miR-K12-4-3p	0	-
chr1	17676	17683	hsa-miR-194	0	-
chr1	18032	18039	kshv-miR-K12-10a*	0	-
chr1	18084	18091	kshv-miR-K12-11*	0	-
chr1	18127	18134	hsa-mir-193	0	-
chr1	18225	18232	kshv-miR-K12-10a*	0	+
chr1	18261	18268	hsa-miR-29	0	-
chr1	18399	18406	kshv-miR-K12-5*	0	-
chr1	18534	18541	hsa-miR-30	0	-
chr1	18537	18544	hsa-miR-21*	0	-
chr1	18642	18649	kshv-miR-K12-10a*	0	+
chr1	18947	18954	hsa-miR-324-3p	0	-
chr1	19079	19086	kshv-miR-K12-6-5p	0	-
chr1	19533	19540	kshv-miR-K12-2*	0	-
chr1	19668	19675	kshv-miR-K12-11/hsa-miR-155	0	-
chr1	19789	19796	hsa-miR-194	0	-
chr1	19827	19834	hsa-miR-194	0	-
chr1	19947	19954	hsa-miR-210	0	+
chr1	20002	20009	kshv-miR-K12-4-5p	0	-
chr1	20049	20056	kshv-miR-K12-5	0	-
chr1	20420	20427	hsa-miR-210	0	+
chr1	20538	20545	hsa-miR-17	0	-
chr1	20559	20566	hsa-miR-30	0	-
chr1	20693	20700	hsa-miR-9	0	+
chr1	21025	21032	hsa-miR-191	0	-
chr1	21178	21185	hsa-miR-27	0	-
chr1	21265	21272	hsa-miR-181	0	-
chr1	21269	21276	hsa-miR-23	0	-
chr1	21356	21363	kshv-miR-K12-7	0	-
chr1	21428	21435	kshv-miR-K12-9	0	-
chr1	21744	21751	kshv-miR-K12-5	0	-
chr1	21820	21827	hsa-miR-30	0	-
chr1	21920	21927	kshv-miR-K12-10b	0	+
chr1	21975	21982	kshv-miR-K12-1	0	-
chr1	22079	22086	kshv-miR-K12-11*	0	-
chr1	22306	22313	hsa-miR-21	0	-
chr1	22437	22444	kshv-miR-K12-10b	0	+
chr1	22470	22477	kshv-miR-K12-7*	0	-
chr1	22703	22710	hsa-miR-181	0	-
chr1	22754	22761	hsa-miR-21*	0	-
chr1	22924	22931	kshv-miR-K12-1*	0	-
chr1	22925	22932	hsa-miR-29	0	-
chr1	22958	22965	hsa-miR-1307	0	+
chr1	23051	23058	hsa-miR-146	0	-
chr1	23271	23278	hsa-miR-324-3p	0	-
chr1	23364	23371	kshv-miR-K12-3*	0	+
chr1	23440	23447	kshv-miR-K12-10a*	0	+
chr1	23572	23579	kshv-miR-K12-9*	0	-
chr1	23612	23619	kshv-miR-K12-9*	0	-
chr1	23618	23625	kshv-miR-K12-9	0	-
chr1	23626	23633	kshv-miR-K12-9*	0	-
chr1	23823	23830	hsa-miR-374	0	-
chr1	24151	24158	kshv-miR-K12-6-5p	0	-
chr1	24210	24217	hsa-miR-99	0	-
chr1	24247	24254	kshv-miR-K12-1*	0	-
chr1	24267	24274	kshv-miR-K12-1*	0	-
chr1	24287	24294	kshv-miR-K12-1*	0	-
chr1	24307	24314	kshv-miR-K12-1*	0	-
chr1	24327	24334	kshv-miR-K12-1*	0	-
chr1	24347	24354	kshv-miR-K12-1*	0	-
chr1	24367	24374	kshv-miR-K12-1*	0	-
chr1	24387	24394	kshv-miR-K12-1*	0	-
chr1	24407	24414	kshv-miR-K12-1*	0	-
chr1	24427	24434	kshv-miR-K12-1*	0	-
chr1	24447	24454	kshv-miR-K12-1*	0	-
chr1	24467	24474	kshv-miR-K12-1*	0	-
chr1	24487	24494	kshv-miR-K12-1*	0	-
chr1	24507	24514	kshv-miR-K12-1*	0	-
chr1	24527	24534	kshv-miR-K12-1*	0	-
chr1	24547	24554	kshv-miR-K12-1*	0	-
chr1	24567	24574	kshv-miR-K12-1*	0	-
chr1	24587	24594	kshv-miR-K12-1*	0	-
chr1	24607	24614	kshv-miR-K12-1*	0	-
chr1	24627	24634	kshv-miR-K12-1*	0	-
chr1	24647	24654	kshv-miR-K12-1*	0	-
chr1	24667	24674	kshv-miR-K12-1*	0	-
chr1	24687	24694	kshv-miR-K12-1*	0	-
chr1	24707	24714	kshv-miR-K12-1*	0	-
chr1	24727	24734	kshv-miR-K12-1*	0	-
chr1	24747	24754	kshv-miR-K12-1*	0	-
chr1	24767	24774	kshv-miR-K12-1*	0	-
chr1	24787	24794	kshv-miR-K12-1*	0	-
chr1	24843	24850	kshv-miR-K12-7*	0	-
chr1	24874	24881	kshv-miR-K12-7*	0	-
chr1	24905	24912	kshv-miR-K12-7*	0	-
chr1	24936	24943	kshv-miR-K12-7*	0	-
chr1	24967	24974	kshv-miR-K12-7*	0	-
chr1	24998	25005	kshv-miR-K12-7*	0	-
chr1	25029	25036	kshv-miR-K12-7*	0	-
chr1	25370	25377	hsa-miR-191	0	-
chr1	25424	25431	hsa-miR-23	0	-
chr1	26178	26185	hsa-miR-27	0	-
chr1	26272	26279	kshv-miR-K12-12	0	-
chr1	26856	26863	hsa-miR-210	0	+
chr1	27222	27229	kshv-miR-K12-8	0	-
chr1	27458	27465	hsa-miR-99	0	-
chr1	27464	27471	hsa-miR-15	0	-
chr1	27466	27473	kshv-miR-K12-6-5p	0	-
chr1	27549	27556	hsa-miR-103/hsa-miR-107	0	-
chr1	27651	27658	hsa-miR-1307	0	+
chr1	28008	28015	kshv-miR-K12-10b	0	+
chr1	29026	29033	kshv-miR-K12-3*	0	-
chr1	29060	29067	hsa-miR-320	0	-
chr1	29305	29312	kshv-miR-K12-10a	0	-
chr1	30267	30274	kshv-miR-K12-10b	0	-
chr1	30423	30430	kshv-miR-K12-1*	0	-
chr1	30424	30431	hsa-miR-29	0	-
chr1	30444	30451	kshv-miR-K12-10a*	0	-
chr1	31312	31319	hsa-miR-142-3p	0	-
chr1	32059	32066	hsa-miR-1307	0	-
chr1	32469	32476	kshv-miR-K12-10a*	0	-
chr1	32473	32480	hsa-miR-324-3p	0	+
chr1	33030	33037	hsa-miR-324-3p	0	+
chr1	33231	33238	kshv-miR-K12-2*	0	-
chr1	33298	33305	kshv-miR-K12-3*	0	+
chr1	33332	33339	hsa-miR-142-5p	0	-
chr1	34875	34882	kshv-miR-K12-2*	0	-
chr1	35168	35175	kshv-miR-K12-10b	0	-
chr1	35291	35298	hsa-miR-186	0	-
chr1	35726	35733	kshv-miR-K12-8*	0	-
chr1	35788	35795	hsa-miR-103/hsa-miR-107	0	-
chr1	36022	36029	hsa-miR-324-3p	0	+
chr1	36181	36188	hsa-miR-21	0	-
chr1	36707	36714	hsa-miR-1307	0	+
chr1	37159	37166	hsa-mir-193	0	-
chr1	37459	37466	hsa-miR-1307	0	+
chr1	38143	38150	kshv-miR-K12-10b	0	-
chr1	38510	38517	hsa-miR-1307	0	-
chr1	38758	38765	hsa-miR-1307	0	+
chr1	38990	38997	kshv-miR-K12-2*	0	-
chr1	39068	39075	kshv-miR-K12-3	0	-
chr1	39245	39252	kshv-miR-K12-3	0	-
chr1	39246	39253	hsa-miR-181	0	-
chr1	39575	39582	hsa-miR-142-5p	0	-
chr1	39676	39683	kshv-miR-K12-3*	0	+
chr1	39837	39844	kshv-miR-K12-10b	0	-
chr1	39861	39868	kshv-miR-K12-10a*	0	-
chr1	39910	39917	kshv-miR-K12-10b	0	-
chr1	39919	39926	kshv-miR-K12-11*	0	-
chr1	40343	40350	hsa-miR-210	0	+
chr1	41054	41061	hsa-miR-26	0	-
chr1	41392	41399	hsa-miR-17	0	-
chr1	41397	41404	hsa-miR-103/hsa-miR-107	0	-
chr1	41571	41578	hsa-miR-21	0	-
chr1	41599	41606	kshv-miR-K12-10b	0	-
chr1	41968	41975	hsa-miR-9	0	-
chr1	42137	42144	hsa-miR-183	0	-
chr1	42282	42289	hsa-miR-19	0	-
chr1	42325	42332	kshv-miR-K12-10b	0	+
chr1	42500	42507	kshv-miR-K12-7	0	-
chr1	42515	42522	hsa-miR-196	0	-
chr1	42545	42552	hsa-miR-30	0	-
chr1	43239	43246	hsa-miR-29	0	-
chr1	43294	43301	hsa-miR-1307	0	+
chr1	43543	43550	hsa-miR-181	0	-
chr1	43755	43762	hsa-miR-17	0	-
chr1	43862	43869	hsa-miR-183	0	-
chr1	44538	44545	kshv-miR-K12-7*	0	-
chr1	44636	44643	hsa-miR-425	0	-
chr1	45137	45144	hsa-miR-181	0	-
chr1	45408	45415	hsa-miR-210	0	+
chr1	45440	45447	hsa-miR-191	0	-
chr1	45637	45644	hsa-miR-9	0	-
chr1	45770	45777	kshv-miR-K12-12*	0	-
chr1	45841	45848	hsa-miR-183	0	-
chr1	45933	45940	hsa-miR-324-3p	0	-
chr1	46298	46305	hsa-miR-19	0	-
chr1	46603	46610	kshv-miR-K12-8*	0	-
chr1	46607	46614	hsa-miR-1307	0	-
chr1	46725	46732	hsa-miR-9	0	-
chr1	47031	47038	hsa-miR-183	0	-
chr1	47087	47094	hsa-mir-193	0	-
chr1	47351	47358	kshv-miR-K12-10b	0	+
chr1	47356	47363	kshv-miR-K12-9*	0	-
chr1	47478	47485	kshv-miR-K12-6-5p	0	-
chr1	47823	47830	kshv-miR-K12-5	0	-
chr1	48042	48049	hsa-let-7	0	-
chr1	48282	48289	kshv-miR-K12-8*	0	-
chr1	48409	48416	kshv-miR-K12-10b	0	+
chr1	48410	48417	hsa-miR-21*	0	-
chr1	48964	48971	kshv-miR-K12-10a*	0	-
chr1	49045	49052	hsa-miR-146	0	-
chr1	49066	49073	kshv-miR-K12-4-3p	0	-
chr1	49208	49215	kshv-miR-K12-8	0	-
chr1	49262	49269	kshv-miR-K12-7*	0	-
chr1	49659	49666	kshv-miR-K12-10b	0	-
chr1	50103	50110	hsa-miR-30	0	-
chr1	50231	50238	kshv-miR-K12-8*	0	-
chr1	50406	50413	kshv-miR-K12-3	0	-
chr1	50407	50414	hsa-miR-181	0	-
chr1	51118	51125	hsa-miR-181	0	-
chr1	51350	51357	kshv-miR-K12-12	0	-
chr1	51458	51465	hsa-miR-186	0	-
chr1	52052	52059	kshv-miR-K12-3*	0	+
chr1	52056	52063	kshv-miR-K12-7*	0	-
chr1	52715	52722	hsa-miR-19	0	-
chr1	53053	53060	hsa-miR-142-5p	0	-
chr1	53311	53318	hsa-miR-25	0	-
chr1	53649	53656	kshv-miR-K12-7	0	-
chr1	53670	53677	hsa-miR-194	0	-
chr1	54304	54311	hsa-miR-194	0	-
chr1	54490	54497	kshv-miR-K12-8	0	-
chr1	54767	54774	hsa-miR-15	0	-
chr1	54768	54775	hsa-miR-103/hsa-miR-107	0	-
chr1	55161	55168	kshv-miR-K12-5	0	-
chr1	55305	55312	hsa-miR-15	0	-
chr1	55867	55874	hsa-miR-210	0	+
chr1	56301	56308	hsa-miR-324-3p	0	+
chr1	56572	56579	hsa-miR-378	0	-
chr1	57042	57049	kshv-miR-K12-4-5p	0	-
chr1	57188	57195	hsa-miR-25	0	-
chr1	57227	57234	hsa-miR-29	0	-
chr1	57309	57316	kshv-miR-K12-4-5p	0	-
chr1	57315	57322	hsa-miR-324-3p	0	-
chr1	57702	57709	hsa-miR-210	0	+
chr1	58116	58123	hsa-miR-26	0	-
chr1	58189	58196	hsa-miR-320	0	-
chr1	58479	58486	kshv-miR-K12-11*	0	-
chr1	59273	59280	hsa-miR-1307	0	-
chr1	59324	59331	kshv-miR-K12-5	0	-
chr1	59575	59582	hsa-miR-320	0	-
chr1	59614	59621	kshv-miR-K12-6-5p	0	-
chr1	59615	59622	hsa-miR-15	0	-
chr1	59616	59623	hsa-miR-103/hsa-miR-107	0	-
chr1	60383	60390	hsa-let-7	0	-
chr1	60384	60391	hsa-miR-196	0	-
chr1	60385	60392	kshv-miR-K12-5*	0	-
chr1	60756	60763	hsa-miR-324-3p	0	-
chr1	61117	61124	hsa-miR-324-3p	0	+
chr1	62299	62306	kshv-miR-K12-7	0	-
chr1	62335	62342	hsa-miR-29	0	-
chr1	62441	62448	hsa-miR-320	0	-
chr1	62519	62526	kshv-miR-K12-12*	0	-
chr1	62831	62838	hsa-miR-30	0	-
chr1	63096	63103	kshv-miR-K12-12*	0	-
chr1	63891	63898	kshv-miR-K12-8*	0	-
chr1	64139	64146	kshv-miR-K12-10a*	0	-
chr1	64201	64208	kshv-miR-K12-1	0	-
chr1	64289	64296	kshv-miR-K12-11/hsa-miR-155	0	-
chr1	64956	64963	kshv-miR-K12-4-3p	0	-
chr1	64983	64990	kshv-miR-K12-8*	0	+
chr1	65227	65234	hsa-miR-29	0	-
chr1	65386	65393	hsa-miR-17	0	-
chr1	65447	65454	hsa-mir-193	0	-
chr1	65499	65506	hsa-miR-324-3p	0	+
chr1	65511	65518	kshv-miR-K12-8*	0	-
chr1	66092	66099	kshv-miR-K12-5	0	-
chr1	66392	66399	hsa-miR-9	0	+
chr1	66615	66622	hsa-miR-324-3p	0	+
chr1	66759	66766	hsa-miR-9	0	-
chr1	67276	67283	kshv-miR-K12-3*	0	+
chr1	67356	67363	hsa-miR-99	0	-
chr1	67509	67516	kshv-miR-K12-5	0	-
chr1	67991	67998	kshv-miR-K12-7*	0	-
chr1	68378	68385	kshv-miR-K12-2*	0	-
chr1	68471	68478	hsa-miR-1307	0	-
chr1	68490	68497	hsa-miR-324-3p	0	+
chr1	68886	68893	hsa-miR-29	0	-
chr1	68901	68908	hsa-miR-210	0	-
chr1	69091	69098	kshv-miR-K12-9*	0	-
chr1	69424	69431	hsa-miR-194	0	-
chr1	69753	69760	kshv-miR-K12-3*	0	+
chr1	70790	70797	hsa-mir-193	0	-
chr1	71026	71033	hsa-miR-186	0	-
chr1	71054	71061	kshv-miR-K12-10a*	0	-
chr1	71061	71068	hsa-miR-324-3p	0	+
chr1	71273	71280	kshv-miR-K12-10b	0	-
chr1	71367	71374	kshv-miR-K12-4-3p	0	-
chr1	71527	71534	kshv-miR-K12-9*	0	-
chr1	71536	71543	hsa-miR-21	0	-
chr1	71555	71562	kshv-miR-K12-12*	0	-
chr1	71613	71620	hsa-miR-425	0	-
chr1	71654	71661	kshv-miR-K12-5*	0	-
chr1	71668	71675	kshv-miR-K12-4-3p	0	-
chr1	71843	71850	hsa-miR-9	0	+
chr1	71883	71890	kshv-miR-K12-12*	0	-
chr1	72107	72114	kshv-miR-K12-8*	0	+
chr1	72126	72133	hsa-miR-210	0	-
chr1	72211	72218	kshv-miR-K12-3*	0	-
chr1	72327	72334	hsa-miR-103/hsa-miR-107	0	-
chr1	72564	72571	kshv-miR-K12-7	0	-
chr1	72594	72601	kshv-miR-K12-6-3p	0	-
chr1	72647	72654	hsa-miR-425	0	-
chr1	72784	72791	kshv-miR-K12-7	0	-
chr1	72835	72842	hsa-miR-186	0	-
chr1	72928	72935	hsa-miR-9	0	+
chr1	73385	73392	hsa-miR-378	0	-
chr1	73638	73645	kshv-miR-K12-11*	0	-
chr1	74189	74196	kshv-miR-K12-10b	0	+
chr1	74646	74653	hsa-miR-1307	0	-
chr1	74790	74797	hsa-miR-19	0	-
chr1	75587	75594	hsa-miR-23	0	-
chr1	75588	75595	kshv-miR-K12-3	0	-
chr1	75720	75727	kshv-miR-K12-7*	0	-
chr1	75756	75763	kshv-miR-K12-5	0	-
chr1	75845	75852	kshv-miR-K12-6-5p	0	-
chr1	75869	75876	kshv-miR-K12-7*	0	-
chr1	76336	76343	kshv-miR-K12-12	0	-
chr1	76376	76383	hsa-miR-425	0	-
chr1	76750	76757	hsa-miR-210	0	-
chr1	77186	77193	kshv-miR-K12-7	0	-
chr1	77276	77283	hsa-miR-324-3p	0	-
chr1	77361	77368	kshv-miR-K12-9*	0	-
chr1	77774	77781	hsa-miR-1307	0	+
chr1	77847	77854	hsa-miR-324-3p	0	-
chr1	78414	78421	kshv-miR-K12-3*	0	+
chr1	78451	78458	hsa-miR-324-3p	0	+
chr1	78535	78542	hsa-miR-17	0	-
chr1	78967	78974	kshv-miR-K12-10a*	0	-
chr1	79305	79312	hsa-miR-196	0	-
chr1	79306	79313	kshv-miR-K12-5*	0	-
chr1	79408	79415	kshv-miR-K12-12	0	-
chr1	79599	79606	hsa-miR-1307	0	+
chr1	79857	79864	kshv-miR-K12-3*	0	+
chr1	80000	80007	kshv-miR-K12-8*	0	-
chr1	80184	80191	hsa-miR-324-3p	0	+
chr1	81022	81029	kshv-miR-K12-9	0	-
chr1	81219	81226	kshv-miR-K12-1*	0	-
chr1	81220	81227	hsa-miR-29	0	-
chr1	81251	81258	kshv-miR-K12-9	0	-
chr1	82053	82060	hsa-mir-193	0	-
chr1	82130	82137	kshv-miR-K12-3	0	-
chr1	82158	82165	hsa-miR-9	0	+
chr1	82410	82417	hsa-miR-1307	0	+
chr1	82570	82577	hsa-miR-30	0	-
chr1	82643	82650	hsa-miR-1307	0	-
chr1	83118	83125	kshv-miR-K12-10a*	0	-
chr1	83166	83173	kshv-miR-K12-7*	0	-
chr1	83790	83797	kshv-miR-K12-10b	0	+
chr1	83791	83798	hsa-miR-21*	0	-
chr1	83842	83849	kshv-miR-K12-7*	0	-
chr1	83919	83926	kshv-miR-K12-8*	0	-
chr1	84110	84117	hsa-miR-9	0	+
chr1	84207	84214	hsa-miR-324-3p	0	+
chr1	84251	84258	hsa-miR-142-5p	0	-
chr1	84253	84260	hsa-miR-17	0	-
chr1	84516	84523	hsa-miR-374	0	-
chr1	84585	84592	hsa-miR-183	0	-
chr1	84619	84626	hsa-miR-324-3p	0	-
chr1	84696	84703	kshv-miR-K12-3	0	-
chr1	84888	84895	kshv-miR-K12-10b	0	+
chr1	85190	85197	kshv-miR-K12-6-3p	0	-
chr1	85257	85264	kshv-miR-K12-9	0	-
chr1	85465	85472	kshv-miR-K12-5*	0	-
chr1	86046	86053	kshv-miR-K12-2*	0	-
chr1	86344	86351	kshv-miR-K12-10b	0	-
chr1	86387	86394	kshv-miR-K12-5	0	-
chr1	86937	86944	kshv-miR-K12-8*	0	+
chr1	87386	87393	kshv-miR-K12-7*	0	-
chr1	87560	87567	kshv-miR-K12-6-3p	0	-
chr1	87630	87637	kshv-miR-K12-1*	0	-
chr1	87729	87736	kshv-miR-K12-12	0	-
chr1	87791	87798	kshv-miR-K12-10a*	0	-
chr1	87818	87825	hsa-miR-324-3p	0	+
chr1	88085	88092	hsa-miR-101	0	-
chr1	88116	88123	kshv-miR-K12-10a*	0	-
chr1	88268	88275	hsa-let-7	0	-
chr1	88397	88404	kshv-miR-K12-12	0	-
chr1	89237	89244	hsa-miR-29	0	-
chr1	89296	89303	hsa-miR-103/hsa-miR-107	0	-
chr1	89395	89402	hsa-miR-21*	0	-
chr1	89625	89632	hsa-miR-142-3p	0	-
chr1	89919	89926	hsa-miR-374	0	-
chr1	90241	90248	hsa-miR-374	0	-
chr1	90336	90343	hsa-mir-193	0	-
chr1	90367	90374	kshv-miR-K12-1*	0	-
chr1	90368	90375	hsa-miR-29	0	-
chr1	90440	90447	kshv-miR-K12-9*	0	-
chr1	91172	91179	kshv-miR-K12-7*	0	-
chr1	91342	91349	kshv-miR-K12-2	0	-
chr1	91422	91429	hsa-miR-9	0	+
chr1	91689	91696	hsa-miR-324-3p	0	-
chr1	91914	91921	kshv-miR-K12-10a*	0	+
chr1	91996	92003	hsa-miR-19	0	-
chr1	92098	92105	hsa-miR-19	0	-
chr1	92118	92125	kshv-miR-K12-7	0	-
chr1	92293	92300	kshv-miR-K12-9	0	-
chr1	92868	92875	kshv-miR-K12-8*	0	-
chr1	93042	93049	kshv-miR-K12-8*	0	-
chr1	93806	93813	kshv-miR-K12-7	0	-
chr1	93853	93860	hsa-miR-26	0	-
chr1	94184	94191	hsa-miR-374	0	-
chr1	94188	94195	hsa-miR-142-5p	0	-
chr1	94360	94367	kshv-miR-K12-10b	0	+
chr1	94476	94483	kshv-miR-K12-1*	0	-
chr1	94524	94531	kshv-miR-K12-8*	0	+
chr1	95201	95208	hsa-miR-196	0	-
chr1	95231	95238	kshv-miR-K12-9*	0	-
chr1	95301	95308	hsa-miR-194	0	-
chr1	95310	95317	hsa-miR-30	0	-
chr1	95324	95331	hsa-miR-210	0	+
chr1	95388	95395	kshv-miR-K12-6-5p	0	-
chr1	95389	95396	hsa-miR-15	0	-
chr1	95565	95572	hsa-miR-21*	0	-
chr1	95700	95707	hsa-miR-378	0	-
chr1	95768	95775	hsa-miR-324-3p	0	+
chr1	95841	95848	kshv-miR-K12-12	0	-
chr1	95920	95927	kshv-miR-K12-8*	0	-
chr1	96562	96569	hsa-miR-210	0	-
chr1	96859	96866	hsa-miR-210	0	+
chr1	96879	96886	hsa-miR-320	0	-
chr1	97281	97288	kshv-miR-K12-10a	0	-
chr1	97314	97321	kshv-miR-K12-6-5p	0	-
chr1	97408	97415	hsa-miR-142-5p	0	-
chr1	97454	97461	hsa-miR-9	0	-
chr1	97531	97538	hsa-miR-103/hsa-miR-107	0	-
chr1	97720	97727	hsa-miR-30	0	-
chr1	97782	97789	hsa-miR-18	0	-
chr1	97931	97938	kshv-miR-K12-12*	0	-
chr1	98126	98133	hsa-miR-15	0	-
chr1	98295	98302	kshv-miR-K12-10a*	0	-
chr1	98373	98380	hsa-miR-23	0	-
chr1	98386	98393	kshv-miR-K12-10b	0	+
chr1	98751	98758	hsa-miR-99	0	-
chr1	98791	98798	hsa-miR-21*	0	-
chr1	98837	98844	kshv-miR-K12-10b	0	-
chr1	99215	99222	kshv-miR-K12-12*	0	-
chr1	99243	99250	kshv-miR-K12-1*	0	-
chr1	99571	99578	hsa-mir-193	0	-
chr1	99727	99734	hsa-let-7	0	-
chr1	99867	99874	kshv-miR-K12-7*	0	-
chr1	99986	99993	kshv-miR-K12-8	0	-
chr1	100000	100007	kshv-miR-K12-2*	0	-
chr1	100350	100357	hsa-miR-21*	0	-
chr1	100389	100396	hsa-miR-9	0	-
chr1	100983	100990	hsa-miR-15	0	-
chr1	100984	100991	hsa-miR-103/hsa-miR-107	0	-
chr1	101343	101350	hsa-miR-9	0	+
chr1	101358	101365	kshv-miR-K12-12	0	-
chr1	101384	101391	hsa-miR-320	0	-
chr1	101438	101445	kshv-miR-K12-6-5p	0	-
chr1	101439	101446	hsa-miR-15	0	-
chr1	101745	101752	kshv-miR-K12-8*	0	-
chr1	101880	101887	kshv-miR-K12-1	0	-
chr1	101973	101980	hsa-miR-194	0	-
chr1	101980	101987	hsa-miR-21*	0	-
chr1	102001	102008	kshv-miR-K12-3*	0	-
chr1	102304	102311	hsa-miR-15	0	-
chr1	102306	102313	kshv-miR-K12-6-5p	0	-
chr1	102315	102322	hsa-miR-210	0	+
chr1	102458	102465	kshv-miR-K12-6-3p	0	-
chr1	102578	102585	hsa-miR-191	0	-
chr1	103198	103205	hsa-miR-210	0	+
chr1	103264	103271	hsa-miR-21*	0	-
chr1	103581	103588	kshv-miR-K12-3	0	-
chr1	103697	103704	kshv-miR-K12-8*	0	-
chr1	103728	103735	kshv-miR-K12-10b	0	+
chr1	103729	103736	hsa-miR-21*	0	-
chr1	103823	103830	hsa-miR-99	0	-
chr1	104181	104188	kshv-miR-K12-7	0	-
chr1	104396	104403	kshv-miR-K12-2*	0	-
chr1	104506	104513	hsa-miR-101	0	-
chr1	104670	104677	hsa-miR-425	0	-
chr1	105102	105109	hsa-miR-29	0	-
chr1	105285	105292	kshv-miR-K12-7*	0	-
chr1	105350	105357	hsa-miR-186	0	-
chr1	105520	105527	kshv-miR-K12-10b	0	+
chr1	105790	105797	kshv-miR-K12-4-3p	0	-
chr1	105822	105829	hsa-miR-324-3p	0	-
chr1	106003	106010	kshv-miR-K12-4-5p	0	-
chr1	106105	106112	kshv-miR-K12-8*	0	+
chr1	106188	106195	hsa-miR-210	0	+
chr1	106245	106252	hsa-miR-210	0	+
chr1	106300	106307	kshv-miR-K12-3	0	-
chr1	106549	106556	hsa-miR-374	0	-
chr1	106567	106574	hsa-mir-193	0	-
chr1	106632	106639	hsa-mir-193	0	-
chr1	106956	106963	hsa-miR-101	0	-
chr1	107334	107341	hsa-miR-191	0	-
chr1	108156	108163	hsa-miR-210	0	+
chr1	108196	108203	hsa-miR-9	0	+
chr1	108386	108393	hsa-miR-183	0	-
chr1	108452	108459	kshv-miR-K12-1	0	-
chr1	108597	108604	hsa-miR-186	0	-
chr1	108951	108958	kshv-miR-K12-9*	0	-
chr1	108973	108980	hsa-miR-320	0	-
chr1	108999	109006	hsa-miR-26	0	-
chr1	109046	109053	hsa-miR-142-3p	0	-
chr1	109084	109091	kshv-miR-K12-7	0	-
chr1	109195	109202	kshv-miR-K12-3	0	-
chr1	109494	109501	hsa-miR-210	0	-
chr1	109624	109631	hsa-mir-193	0	-
chr1	109777	109784	kshv-miR-K12-7*	0	-
chr1	109822	109829	hsa-miR-183	0	-
chr1	110010	110017	hsa-miR-378	0	-
chr1	110205	110212	kshv-miR-K12-8	0	-
chr1	110242	110249	kshv-miR-K12-1*	0	-
chr1	110306	110313	hsa-miR-378	0	-
chr1	110391	110398	hsa-miR-181	0	-
chr1	110473	110480	kshv-miR-K12-1*	0	-
chr1	110503	110510	kshv-miR-K12-4-5p	0	-
chr1	110672	110679	hsa-miR-27	0	-
chr1	110706	110713	kshv-miR-K12-7*	0	-
chr1	110900	110907	kshv-miR-K12-6-5p	0	-
chr1	111051	111058	kshv-miR-K12-1*	0	-
chr1	111121	111128	kshv-miR-K12-3*	0	-
chr1	111635	111642	hsa-miR-324-3p	0	-
chr1	112547	112554	kshv-miR-K12-2*	0	-
chr1	112605	112612	kshv-miR-K12-6-5p	0	-
chr1	113064	113071	kshv-miR-K12-12	0	-
chr1	113187	113194	kshv-miR-K12-10a*	0	+
chr1	113422	113429	hsa-miR-191	0	-
chr1	113840	113847	kshv-miR-K12-7	0	-
chr1	114053	114060	hsa-miR-101	0	-
chr1	114068	114075	kshv-miR-K12-6-5p	0	-
chr1	114192	114199	hsa-miR-21*	0	-
chr1	114195	114202	kshv-miR-K12-12*	0	-
chr1	114227	114234	hsa-miR-324-3p	0	-
chr1	114691	114698	kshv-miR-K12-4-3p	0	-
chr1	114755	114762	kshv-miR-K12-10b	0	+
chr1	114756	114763	hsa-miR-21*	0	-
chr1	115221	115228	hsa-miR-425	0	-
chr1	115250	115257	kshv-miR-K12-2*	0	-
chr1	115474	115481	kshv-miR-K12-9	0	-
chr1	115508	115515	hsa-miR-17	0	-
chr1	115739	115746	kshv-miR-K12-3	0	-
chr1	116087	116094	hsa-miR-320	0	-
chr1	116333	116340	kshv-miR-K12-10b	0	+
chr1	116365	116372	hsa-miR-9	0	-
chr1	116598	116605	kshv-miR-K12-3*	0	+
chr1	116671	116678	kshv-miR-K12-6-5p	0	-
chr1	116672	116679	hsa-miR-15	0	-
chr1	116805	116812	kshv-miR-K12-11/hsa-miR-155	0	-
chr1	116810	116817	hsa-miR-324-3p	0	-
chr1	116851	116858	kshv-miR-K12-8*	0	-
chr1	117414	117421	hsa-miR-181	0	-
chr1	117472	117479	kshv-miR-K12-9*	0	-
chr1	117509	117516	hsa-miR-142-5p	0	-
chr1	117674	117681	kshv-miR-K12-8*	0	+
chr1	117734	117741	hsa-miR-19	0	-
chr1	118129	118136	kshv-miR-K12-10a*	0	+
chr1	118141	118148	kshv-miR-K12-7*	0	-
chr1	118226	118233	kshv-miR-K12-8*	0	+
chr1	118860	118867	kshv-miR-K12-3*	0	+
chr1	119360	119367	kshv-miR-K12-9*	0	-
chr1	119423	119430	kshv-miR-K12-5*	0	-
chr1	119440	119447	kshv-miR-K12-9*	0	-
chr1	119464	119471	kshv-miR-K12-11/hsa-miR-155	0	-
chr1	119568	119575	kshv-miR-K12-9*	0	-
chr1	119610	119617	kshv-miR-K12-9*	0	-
chr1	119616	119623	kshv-miR-K12-9	0	-
chr1	119745	119752	kshv-miR-K12-10a*	0	-
chr1	119821	119828	kshv-miR-K12-3*	0	-
chr1	119914	119921	hsa-miR-324-3p	0	+
chr1	120246	120253	kshv-miR-K12-8*	0	+
chr1	120727	120734	kshv-miR-K12-9	0	-
chr1	120884	120891	hsa-miR-9	0	+
chr1	120921	120928	hsa-let-7	0	-
chr1	121195	121202	kshv-miR-K12-10a	0	-
chr1	121652	121659	hsa-let-7	0	-
chr1	121653	121660	hsa-miR-196	0	-
chr1	121743	121750	kshv-miR-K12-12*	0	-
chr1	121795	121802	hsa-miR-23	0	-
chr1	121796	121803	kshv-miR-K12-3	0	-
chr1	121806	121813	kshv-miR-K12-3*	0	+
chr1	121863	121870	kshv-miR-K12-1	0	-
chr1	122182	122189	kshv-miR-K12-1*	0	-
chr1	122198	122205	hsa-miR-30	0	-
chr1	122409	122416	kshv-miR-K12-10a	0	-
chr1	122551	122558	hsa-miR-101	0	-
chr1	122925	122932	kshv-miR-K12-7*	0	-
chr1	123113	123120	hsa-miR-191	0	-
chr1	123168	123175	kshv-miR-K12-9	0	-
chr1	123281	123288	kshv-miR-K12-10b	0	-
chr1	123310	123317	kshv-miR-K12-10b	0	-
chr1	123500	123507	hsa-mir-193	0	-
chr1	123937	123944	hsa-let-7	0	-
chr1	123960	123967	hsa-miR-324-3p	0	-
chr1	123977	123984	kshv-miR-K12-1*	0	-
chr1	124038	124045	kshv-miR-K12-12	0	-
chr1	126592	126599	hsa-miR-29	0	-
chr1	126703	126710	kshv-miR-K12-7	0	-
chr1	126772	126779	kshv-miR-K12-12	0	-
chr1	126895	126902	kshv-miR-K12-8*	0	+
chr1	126967	126974	kshv-miR-K12-10b	0	-
chr1	127156	127163	kshv-miR-K12-10b	0	-
chr1	127274	127281	kshv-miR-K12-3	0	-
chr1	127468	127475	hsa-miR-9	0	+
chr1	127503	127510	hsa-miR-23	0	-
chr1	127517	127524	hsa-miR-99	0	-
chr1	127534	127541	kshv-miR-K12-12	0	-
chr1	127669	127676	hsa-miR-183	0	-
chr1	127717	127724	hsa-miR-30	0	-
chr1	128240	128247	hsa-miR-1307	0	+
chr1	129274	129281	hsa-miR-324-3p	0	-
chr1	129429	129436	kshv-miR-K12-12	0	-
chr1	129483	129490	kshv-miR-K12-4-5p	0	-
chr1	129489	129496	kshv-miR-K12-10b	0	+
chr1	129778	129785	kshv-miR-K12-9	0	-
chr1	129827	129834	kshv-miR-K12-10a	0	-
chr1	129921	129928	kshv-miR-K12-10a	0	-
chr1	129928	129935	hsa-miR-210	0	-
chr1	130241	130248	hsa-miR-320	0	-
chr1	130534	130541	kshv-miR-K12-7*	0	-
chr1	130681	130688	kshv-miR-K12-7	0	-
chr1	131039	131046	kshv-miR-K12-9*	0	-
chr1	131049	131056	kshv-miR-K12-1*	0	-
chr1	131517	131524	kshv-miR-K12-1*	0	-
chr1	131518	131525	hsa-miR-29	0	-
chr1	131822	131829	kshv-miR-K12-5*	0	-
chr1	131841	131848	kshv-miR-K12-1*	0	-
chr1	132236	132243	kshv-miR-K12-9*	0	-
chr1	132244	132251	hsa-miR-30	0	-
chr1	132247	132254	hsa-miR-21*	0	-
chr1	132361	132368	kshv-miR-K12-9*	0	-
chr1	132617	132624	hsa-miR-324-3p	0	+
chr1	132707	132714	kshv-miR-K12-7*	0	-
chr1	132738	132745	kshv-miR-K12-1*	0	-
chr1	132739	132746	hsa-miR-29	0	-
chr1	132749	132756	kshv-miR-K12-5*	0	-
chr1	133174	133181	hsa-miR-21*	0	-
chr1	133200	133207	hsa-miR-17	0	-
chr1	133664	133671	hsa-miR-103/hsa-miR-107	0	-
chr1	133922	133929	kshv-miR-K12-2*	0	-
chr1	134000	134007	hsa-miR-324-3p	0	-
chr1	134260	134267	kshv-miR-K12-10a	0	-
chr1	134418	134425	kshv-miR-K12-8*	0	-
chr1	134517	134524	hsa-miR-320	0	-
chr1	134878	134885	kshv-miR-K12-10a*	0	-
chr1	134956	134963	kshv-miR-K12-6-3p	0	-
chr1	135404	135411	kshv-miR-K12-5	0	-
chr1	135542	135549	hsa-miR-17	0	-
chr1	135568	135575	hsa-miR-103/hsa-miR-107	0	-
chr1	135691	135698	hsa-miR-142-3p	0	-
chr1	136175	136182	hsa-miR-425	0	-
chr1	136360	136367	kshv-miR-K12-1	0	-
chr1	136410	136417	hsa-miR-186	0	-
chr1	137274	137281	kshv-miR-K12-12	0	-
chr1	137426	137433	hsa-miR-324-3p	0	+
chr1	137447	137454	kshv-miR-K12-8*	0	-
chr1	137468	137475	kshv-miR-K12-12	0	-
chr1	137475	137482	kshv-miR-K12-12	0	-
chr1	137806	137813	hsa-miR-1307	0	-
