# Supplementary material for: Ago HITS-CLIP Expands Understanding of Kaposi's Sarcoma-associated Herpesvirus miRNA Function in Primary Effusion Lymphomas
Source: PLoS Pathog. 2012 Aug 23;8(8):e1002884. doi: 10.1371/journal.ppat.1002884 (PMC3426530; doi:10.1371/journal.ppat.1002884)
Supplement: Dataset S4 — Bed file with the locations of the KSHV ORFs and miRNA genes in the viral genome. For upload to UCSC Genome browser together with DatasetS1 and S2. Coordinates of KSHV ORFs were extracted from the annotation provided by nc_009333.1.Note that if the user experiences problems with the upload to UCSC Genome Browser we recommend changing the file extension from ‘.txt’ to ‘.wig’. (TXT) [file ppat.1002884.s004.txt]

chr1	4	944	K1	0	+
chr1	1112	2764	ORF4	0	+
chr1	3179	6577	ORF6	0	+
chr1	6594	8681	ORF7	0	+
chr1	8665	11202	ORF8	0	+
chr1	11329	14367	ORF9	0	+
chr1	14485	15741	ORF10	0	+
chr1	15756	16979	ORF11	0	+
chr1	17887	18519	ORF2	0	-
chr1	17227	17841	K2	0	-
chr1	18573	19542	K3	0	-
chr1	20023	21036	ORF70	0	-
chr1	21480	21764	K4	0	-
chr1	22530	23078	K4.2	0	-
chr1	22117	22461	K4.1	0	-
chr1	25865	26635	K5	0	-
chr1	27289	27576	K6	0	-
chr1	28774	29154	K7	0	+
chr1	30242	30769	ORF16	0	+
chr1	30857	32524	ORF17	0	-
chr1	30920	31786	ORF17.5	0	-
chr1	32523	33535	ORF18	0	+
chr1	34710	35483	ORF20	0	-
chr1	33293	34942	ORF19	0	-
chr1	35482	37224	ORF21	0	+
chr1	37212	39404	ORF22	0	+
chr1	40619	42877	ORF24	0	-
chr1	39401	40615	ORF23	0	-
chr1	42876	47006	ORF25	0	+
chr1	47032	47949	ORF26	0	+
chr1	47973	48846	ORF27	0	+
chr1	49091	49399	ORF28	0	+
chr1	49461	50604	ORF29b	0	-
chr1	53855	54775	ORF29a	0	-
chr1	50723	50956	ORF30	0	+
chr1	50953	51537	ORF31	0	+
chr1	51504	52868	ORF32	0	+
chr1	52861	53865	ORF33	0	+
chr1	54635	55757	ORF34	0	+
chr1	55635	56190	ORF35	0	+
chr1	56075	57409	ORF36	0	+
chr1	57372	58832	ORF37	0	+
chr1	58787	58972	ORF38	0	+
chr1	59072	60274	ORF39	0	-
chr1	60407	62543	ORF40	0	+
chr1	63235	65052	ORF43	0	-
chr1	62534	63371	ORF42	0	-
chr1	64991	67357	ORF44	0	+
chr1	70272	71480	ORF48	0	-
chr1	69511	70014	ORF47	0	-
chr1	68736	69503	ORF46	0	-
chr1	67452	68675	ORF45	0	-
chr1	71695	74728	ORF50	0	+
chr1	71728	72637	ORF49	0	-
chr1	74949	75890	K8	0	+
chr1	76014	76794	K8.1	0	+
chr1	76901	77296	ORF52	0	-
chr1	77432	77764	ORF53	0	-
chr1	77835	78722	ORF54	0	+
chr1	78864	79547	ORF55	0	-
chr1	79535	82066	ORF56	0	+
chr1	82169	83644	ORF57	0	+
chr1	83960	85309	vIRF-1	0	-
chr1	86174	89010	vIRF-4	0	-
chr1	89700	91496	vIRF-3	0	-
chr1	92066	94229	vIRF-2	0	-
chr1	97922	100300	ORF61	0	-
chr1	96976	97893	ORF60	0	-
chr1	94557	95650	ORF58	0	-
chr1	100305	101300	ORF62	0	-
chr1	95655	96845	ORF59	0	-
chr1	101314	104100	ORF63	0	+
chr1	104106	112013	ORF64	0	+
chr1	114669	114911	ORF67A	0	-
chr1	113799	114614	ORF67	0	-
chr1	112576	113865	ORF66	0	-
chr1	112037	112549	ORF65	0	-
chr1	115108	116511	ORF68	0	+
chr1	116544	117452	ORF69	0	+
chr1	117797	117819	miR-K12	0	-
chr1	118025	118207	K12	0	-
chr1	118075	118097	miR-K10	0	-
chr1	119586	119607	miR-K9	0	-
chr1	120234	120253	miR-K8	0	-
chr1	120605	120627	miR-K7	0	-
chr1	120826	120848	miR-K11	0	-
chr1	121044	121065	miR-K6	0	-
chr1	121514	121535	miR-K5	0	-
chr1	121703	121724	miR-K4	0	-
chr1	121834	121856	miR-K3	0	-
chr1	121977	121998	miR-K2	0	-
chr1	122137	122159	miR-K1	0	-
chr1	122393	122959	ORF71	0	-
chr1	123042	123815	ORF72	0	-
chr1	124057	127446	ORF73	0	-
chr1	128264	129079	K14	0	+
chr1	129520	130548	ORF74	0	+
chr1	134824	136899	K15	0	-
chr1	130699	134589	ORF75	0	-
chr1	137169	137969	TR	0	+
