# Supplementary material for: Ago HITS-CLIP Expands Understanding of Kaposi's Sarcoma-associated Herpesvirus miRNA Function in Primary Effusion Lymphomas
Source: PLoS Pathog. 2012 Aug 23;8(8):e1002884. doi: 10.1371/journal.ppat.1002884 (PMC3426530; doi:10.1371/journal.ppat.1002884)
Supplement: Table S3 — Target genes of the top 18 KSHV miRNAs and the top 30 human miRNAs in BCBL-1. (XLSX) [file ppat.1002884.s014.xlsx]

## Sheet: A) BCBL-1 2of3
Supplementary Table S3A
Targetlist of top 18 KSHV miRNAs and top 30 human miRNAs in BCBL-1 for clusters present in 2 of 3 biological replicates. Listed are all clusters that passed the following filtering criteria: align to annotated human transcripts; coverage of at least 2 copies/cluster per 10e6 sequencing reads; cluster width is 41-300 nt; contain top 18 KSHV or top 30 human miRNA seed matches (nt 2-8) or both; colu…
gene symbol	gene ID	SM	miRNA	miR count	copies/cluster	cluster width	cluster ID
AAK1	22848	CCUGUAA	kshv-miR-K12-1	509682	54.3767	71	1750
AAK1	22848	GCACUUU	hsa-miR-17	422870	54.3767	71	1750
AAK1	22848	GAGGGAG	kshv-miR-K12-8*	135892	54.3767	71	1750
AARS	16	ACGCACA	hsa-miR-210	408826	51.3803	84	1899
AARS	16	GUGCAAU	hsa-miR-25	55154.5	121.535	183	515
AARS	16	UGGUGUU	hsa-miR-21s	38877.5	8.05374	63	9839
AASDHPPT	60496	UGCUGCU	hsa-miR-15	136894	5.47153	43	10948
ABCB6	10058	UGGUGCU	hsa-miR-29	38873	5.23615	83	11056
ABCC5	10057	UGCUGCU	hsa-miR-15	136894	3.18961	124	12122
ABCC5	10057	UGGUGUU	hsa-miR-21s	38877.5	3.18961	124	12122
ABCC8	6833	CUACAGU	kshv-miR-K12-2	101363	12.7916	100	8020
ABHD13	84945	GCACUUU	hsa-miR-17	422870	6.25971	60	10593
ABHD13	84945	AUUCUUU	hsa-miR-186	63839	6.25971	60	10593
ABHD14B	84836	AUGCUGC	hsa-miR-103	40285.5	11.6137	88	8468
ABI3BP	25890	CAGCUUU	hsa-miR-320	25668	4.19965	79	11589
ACACA	31	GUACUGU	hsa-miR-101	44364.5	83.3899	79	914
ACO2	50	GUGCAAU	hsa-miR-25	55154.5	10.3142	75	8953
ACO2	50	GCAUCCU	kshv-miR-K12-5	49305.5	10.3142	75	8953
ACO2	50	GCCUGGU	kshv-miR-K12-12*	7635.5	10.3142	75	8953
ACOX1	51	GAAUGUG	kshv-miR-K12-3	362441	6.91898	45	10333
ACOXL	55289	UGCUGCU	hsa-miR-15	136894	4.7151	75	11315
ACOXL	55289	AUGCUGC	hsa-miR-103	40285.5	4.7151	75	11315
ACP2	53	UGUUUAC	hsa-miR-30	11291159	51.4751	84	1890
ACSL1	2180	ACACUAC	hsa-miR-142-3p	4176915	18.9424	89	6145
ACSL1	2180	GUAUUCU	kshv-miR-K12-4-3p	1.49465e+06	18.9424	89	6145
ACSL4	2182	UGUUUAC	hsa-miR-30	11291159	6.53583	42	10487
ACSL4	2182	ACACUAC	hsa-miR-142-3p	4176915	32.1427	52	3589
ACTB	60	GACCGCG	kshv-miR-K12-3*	607861	31.2275	84	3719
ACTB	60	UGCUGCU	hsa-miR-15	136894	93.9507	234	761
ACTB	60	ACUACCU	hsa-miR-196	73220	115.681	178	554
ACTB	60	GCAUCCU	kshv-miR-K12-5	49305.5	93.9507	234	761
ACTB	60	CGCCGAG	hsa-miR-1307	23535	31.2275	84	3719
ACTG1	71	CCUGUAA	kshv-miR-K12-1	509682	16.5618	86	6803
ACTG1	71	UGCUGCU	hsa-miR-15	136894	43.5227	93	2383
ACTG1	71	GCAUCCU	kshv-miR-K12-5	49305.5	21.1711	119	5556
ACTG1	71	CUGUUAC	hsa-miR-194	30124.5	16.5618	86	6803
ACTL6A	86	ACACUAC	hsa-miR-142-3p	4176915	11.6536	83	8454
ACTR1A	10121	UGUUUAC	hsa-miR-30	11291159	54.0086	78	1772
ACTR1A	10121	GCCUGGU	kshv-miR-K12-12*	7635.5	40.6374	74	2638
ACTR2	10097	GUACUGU	hsa-miR-101	44364.5	7.45726	127	10104
ACTR2	10097	UGGUGUU	hsa-miR-21s	38877.5	17.9718	117	6423
ACTR2	10097	CAGCUUU	hsa-miR-320	25668	36.023	125	3125
ACTR2	10097	CAGCUUU	hsa-miR-320	25668	13.9407	61	7624
ACTR3	10096	UGCUGCU	hsa-miR-15	136894	12.4599	63	8155
ACVR1B	91	UACUUGA	hsa-miR-26	120728	14.7912	60	7321
ADAR,SLC39A1	103,27173	CAACACU	kshv-miR-K12-10a	561740	15.331	70	7154
ADAR,SLC39A1	103,27173	UGCUGCU	hsa-miR-15	136894	65.0762	108	1348
ADCK3	56997	UGAAUGU	hsa-miR-181	1649487	18.5955	84	6237
ADCK3	56997	UGCUGCU	hsa-miR-15	136894	39.9061	59	2708
ADD3	120	ACUGUGA	hsa-miR-27	788725	25.6449	80	4611
ADD3	120	UAUUAUA	hsa-miR-374	90385.5	10.1499	91	9012
ADD3	120	AAUGUGA	hsa-miR-23	59366	10.1499	91	9012
ADH5	128	UGCUGCU	hsa-miR-15	136894	12.0181	76	8308
ADH5	128	GCACCUU	hsa-miR-18	39242	12.0181	76	8308
ADH5	128	UGGUGCU	hsa-miR-29	38873	12.0181	76	8308
ADIPOR1	51094	GCACUUU	hsa-miR-17	422870	82.8331	176	929
ADIPOR1	51094	UGCUGCU	hsa-miR-15	136894	82.8331	176	929
ADIPOR1	51094	UUCCGUU	hsa-miR-191	131457	20.4781	124	5731
ADIPOR1	51094	AUGCUGC	hsa-miR-103	40285.5	82.8331	176	929
ADIPOR2	79602	GUAUUCU	kshv-miR-K12-4-3p	1.49465e+06	13.7878	140	7682
ADNP	23394	ACACUAC	hsa-miR-142-3p	4176915	9.09465	64	9410
ADNP	23394	CCUGUAA	kshv-miR-K12-1	509682	9.13424	84	9391
ADNP	23394	GCACUUU	hsa-miR-17	422870	32.9402	181	3485
ADNP	23394	GGCCAGU	hsa-miR-193a-3p	85519	289.513	118	145
ADRB1	153	ACACUAC	hsa-miR-142-3p	4176915	10.8797	69	8747
ADRB1	153	UUUGCAC	hsa-miR-19	1.49042e+06	23.0557	145	5125
ADRB1	153	UAUUAUA	hsa-miR-374	90385.5	80.2638	236	966
ADRB1	153	GUGCAAU	hsa-miR-25	55154.5	80.2638	236	966
ADRB1	153	GUACUGU	hsa-miR-101	44364.5	80.2638	236	966
ADRBK1	156	UGAAUGU	hsa-miR-181	1649487	108.027	118	603
ADRBK1	156	GAAUGUG	kshv-miR-K12-3	362441	108.027	118	603
ADRBK1	156	AAUGUGA	hsa-miR-23	59366	108.027	118	603
ADRBK1	156	GGGGCAG	hsa-miR-324-3p	45880	45.0887	103	2263
ADRBK2	157	ACACUAC	hsa-miR-142-3p	4176915	10.3622	57	8930
AES	166	AGCUGGG	kshv-miR-K12-9*	571162	18.9029	82	6154
AES	166	GAAUGUG	kshv-miR-K12-3	362441	14.5389	53	7422
AES	166	GGCCAGU	hsa-miR-193a-3p	85519	14.5389	53	7422
AES	166	AAUGUGA	hsa-miR-23	59366	14.5389	53	7422
AFF1	4299	ACACUAC	hsa-miR-142-3p	4176915	37.2013	61	2994
AFF1	4299	AUUCUUU	hsa-miR-186	63839	37.2013	61	2994
AFF1	4299	CUCCCCC	kshv-miR-K12-12	20496.5	21.4229	79	5505
AFF4	27125	ACACUAC	hsa-miR-142-3p	4176915	53.8969	76	1779
AFF4	27125	UGAAUGU	hsa-miR-181	1649487	53.8969	76	1779
AFF4	27125	ACUGUGA	hsa-miR-27	788725	53.8969	76	1779
AFF4	27125	GAAUGUG	kshv-miR-K12-3	362441	53.8969	76	1779
AFTPH	54812	UUUGCAC	hsa-miR-19	1.49042e+06	7.75949	42	9970
AGAP1	116987	AAUGUGA	hsa-miR-23	59366	4.05728	63	11668
AGAP3	116988	UGCUGCU	hsa-miR-15	136894	6.90859	101	10340
AGFG2	3268	GCACUUU	hsa-miR-17	422870	40.7699	104	2620
AGFG2	3268	GUGUCAU	hsa-miR-425	349099	40.7699	104	2620
AGPAT1	10554	GUGUCAU	hsa-miR-425	349099	16.9641	78	6673
AGPAT2	10555	AGUCCAG	hsa-miR-378	39808.5	8.72761	52	9561
AGPS	8540	AGCUGGG	kshv-miR-K12-9*	571162	5.2782	87	11037
AHCTF1	25909	UACUUGA	hsa-miR-26	120728	9.10672	113	9402
AHCTF1	25909	CUACAGU	kshv-miR-K12-2	101363	9.10672	113	9402
AHCTF1	25909	GUGCAAU	hsa-miR-25	55154.5	9.10672	113	9402
AHNAK	79026	UGUUUAC	hsa-miR-30	11291159	57.7199	177	1601
AHNAK	79026	UGAAUGU	hsa-miR-181	1649487	86.343	85	869
AHNAK	79026	UGAAUGU	hsa-miR-181	1649487	77.3148	143	1025
AHNAK	79026	UGAAUGU	hsa-miR-181	1649487	61.2674	194	1481
AHNAK	79026	UGAAUGU	hsa-miR-181	1649487	21.7999	144	5405
AHNAK	79026	UUUGCAC	hsa-miR-19	1.49042e+06	18.667	148	6219
AHNAK	79026	GCACUUU	hsa-miR-17	422870	178.684	200	290
AHNAK	79026	GCACUUU	hsa-miR-17	422870	79.5211	211	977
AHNAK	79026	ACGCACA	hsa-miR-210	408826	61.2674	194	1481
AHNAK	79026	GAAUGUG	kshv-miR-K12-3	362441	134.036	208	435
AHNAK	79026	GAAUGUG	kshv-miR-K12-3	362441	77.3148	143	1025
AHNAK	79026	GAAUGUG	kshv-miR-K12-3	362441	6.49131	82	10501
AHNAK	79026	GAGGGAG	kshv-miR-K12-8*	135892	117.141	194	547
AHNAK	79026	GAGGGAG	kshv-miR-K12-8*	135892	31.1118	167	3745
AHNAK	79026	AGCAUUA	kshv-miR-K12-11	65980	56.1731	191	1660
AHNAK	79026	AAUGUGA	hsa-miR-23	59366	77.3148	143	1025
AHNAK	79026	AUGCUGC	hsa-miR-103	40285.5	15.4123	68	7127
AHNAK	79026	UGGUGUU	hsa-miR-21s	38877.5	110.429	156	590
AHNAK	79026	UGGUGUU	hsa-miR-21s	38877.5	77.3148	143	1025
AHNAK	79026	UGGUGCU	hsa-miR-29	38873	19.1667	73	6076
AHNAK	79026	GUUUAGC	kshv-miR-K12-4-5p	22707.5	8.47009	133	9660
AHSA2	130872	UAUUAUA	hsa-miR-374	90385.5	17.4564	75	6546
AIMP1	9255	AAUGUGA	hsa-miR-23	59366	39.0209	87	2791
AIP	9049	UGCUGCU	hsa-miR-15	136894	11.08	94	8676
AK5	26289	UUUGCAC	hsa-miR-19	1.49042e+06	16.5691	46	6802
AK5	26289	GCACUUU	hsa-miR-17	422870	16.5691	46	6802
AKAP1	8165	GCCUGGU	kshv-miR-K12-12*	7635.5	22.318	110	5289
AKAP1	8165	GCCUGGU	kshv-miR-K12-12*	7635.5	8.89248	82	9500
AKAP10	11216	GAAUGUG	kshv-miR-K12-3	362441	4.184	57	11601
AKAP10	11216	UGCUGCU	hsa-miR-15	136894	6.73665	73	10403
AKAP10	11216	UGCUGCU	hsa-miR-15	136894	4.184	57	11601
AKAP10	11216	AAUGUGA	hsa-miR-23	59366	4.184	57	11601
AKAP10	11216	AUGCUGC	hsa-miR-103	40285.5	6.73665	73	10403
AKAP11	11215	AACCAUC	kshv-miR-K12-6-3p	18889.5	24.9626	82	4745
AKAP13	11214	UGGUGCU	hsa-miR-29	38873	33.4292	69	3431
AKAP13	11214	GCCUGGU	kshv-miR-K12-12*	7635.5	32.4213	54	3554
AKAP8L	26993	GUAUUCU	kshv-miR-K12-4-3p	1.49465e+06	8.09862	48	9816
AKAP9	10142	UGAAUGU	hsa-miR-181	1649487	115.324	222	559
AKAP9	10142	UGAAUGU	hsa-miR-181	1649487	22.9125	105	5158
AKAP9	10142	GCACUUU	hsa-miR-17	422870	22.9125	105	5158
AKAP9	10142	GAAUGUG	kshv-miR-K12-3	362441	115.324	222	559
AKAP9	10142	GAAUGUG	kshv-miR-K12-3	362441	56.28	86	1658
AKAP9	10142	GAAUGUG	kshv-miR-K12-3	362441	22.9125	105	5158
AKAP9	10142	UGCUGCU	hsa-miR-15	136894	115.324	222	559
AKAP9	10142	UGCUGCU	hsa-miR-15	136894	56.28	86	1658
AKAP9	10142	UACUUGA	hsa-miR-26	120728	56.28	86	1658
AKAP9	10142	AAUGUGA	hsa-miR-23	59366	56.28	86	1658
AKAP9	10142	AUGCUGC	hsa-miR-103	40285.5	115.324	222	559
AKAP9	10142	CUGUUAC	hsa-miR-194	30124.5	56.28	86	1658
AKIRIN2	55122	GUAUUCU	kshv-miR-K12-4-3p	1.49465e+06	27.4776	152	4305
AKIRIN2	55122	GUACUGU	hsa-miR-101	44364.5	49.2133	57	2023
AKR1A1	10327	UGCUGCU	hsa-miR-15	136894	3.22401	90	12104
AKT1S1	84335	ACACUAC	hsa-miR-142-3p	4176915	18.3394	75	6313
ALDH9A1	223	UGAAUGU	hsa-miR-181	1649487	32.5782	147	3524
ALDH9A1	223	GCACUUU	hsa-miR-17	422870	32.5782	147	3524
ALDH9A1	223	GAAUGUG	kshv-miR-K12-3	362441	32.5782	147	3524
ALDH9A1	223	AAUGUGA	hsa-miR-23	59366	32.5782	147	3524
ALDOA	226	GACCGCG	kshv-miR-K12-3*	607861	203.361	221	241
ALDOA	226	CAACACU	kshv-miR-K12-10a	561740	251.412	294	181
ALDOA	226	GUGUCAU	hsa-miR-425	349099	203.361	221	241
ALDOA	226	UGCUGCU	hsa-miR-15	136894	203.361	221	241
ALDOA	226	GCAUCCU	kshv-miR-K12-5	49305.5	116.622	144	551
ALDOA	226	GCACCUU	hsa-miR-18	39242	136.704	187	421
ALDOC	230	GAGGGAG	kshv-miR-K12-8*	135892	7.79891	75	9955
ALDOC	230	UGGGAUC	kshv-miR-K12-7	42912	28.4127	96	4152
ALDOC	230	UGGUGUU	hsa-miR-21s	38877.5	33.0269	201	3477
ALDOC	230	UGGUGCU	hsa-miR-29	38873	57.479	162	1610
ALDOC	230	AACCAUC	kshv-miR-K12-6-3p	18889.5	33.0269	201	3477
ALDOC	230	GUGGCGC	kshv-miR-K12-7*	9089.5	57.479	162	1610
ALG2	85365	UUUGCAC	hsa-miR-19	1.49042e+06	3.57728	49	11915
ALG3	10195	UGAAUGU	hsa-miR-181	1649487	13.8127	84	7673
ALG3	10195	GAAUGUG	kshv-miR-K12-3	362441	13.8127	84	7673
ALG3	10195	UGCUGCU	hsa-miR-15	136894	13.8127	84	7673
ALKBH5	54890	CAGCUUU	hsa-miR-320	25668	34.9491	129	3261
AMBRA1	55626	AUUCUUU	hsa-miR-186	63839	12.3271	139	8198
ANAPC1	64682	UGUUUAC	hsa-miR-30	11291159	9.16213	133	9372
ANAPC1	64682	UACUUGA	hsa-miR-26	120728	9.16213	133	9372
ANAPC1	64682	GCAUCCU	kshv-miR-K12-5	49305.5	5.08591	103	11118
ANAPC1	64682	GCACCUU	hsa-miR-18	39242	9.16213	133	9372
ANAPC7	51434	UACUUGA	hsa-miR-26	120728	17.8376	41	6458
ANAPC7	51434	UGGGAUC	kshv-miR-K12-7	42912	17.8376	41	6458
ANGEL2	90806	AUGCUGC	hsa-miR-103	40285.5	14.8004	54	7318
ANK2	287	CAACACU	kshv-miR-K12-10a	561740	6.06044	100	10682
ANKFN1	162282	UUUGCAC	hsa-miR-19	1.49042e+06	15.4699	51	7113
ANKFY1,GGT6	51479,124975	UGAAUGU	hsa-miR-181	1649487	13.9471	61	7620
ANKFY1,GGT6	51479,124975	AUUCUUU	hsa-miR-186	63839	85.0518	94	890
ANKH	56172	GUGUCAU	hsa-miR-425	349099	49.5548	73	2001
ANKHD1	54882	GUGUCAU	hsa-miR-425	349099	9.06156	63	9427
ANKHD1	54882	UGGUGCU	hsa-miR-29	38873	29.9405	75	3903
ANKHD1	54882	CUCCCCC	kshv-miR-K12-12	20496.5	21.8282	81	5396
ANKIB1	54467	UUUGCAC	hsa-miR-19	1.49042e+06	5.13056	76	11098
ANKIB1	54467	GCACUUU	hsa-miR-17	422870	5.13056	76	11098
ANKIB1	54467	UGCUGCU	hsa-miR-15	136894	20.2308	54	5784
ANKIB1	54467	UACUUGA	hsa-miR-26	120728	5.13056	76	11098
ANKIB1	54467	AUGCUGC	hsa-miR-103	40285.5	20.2308	54	5784
ANKIB1	54467	UGGUGCU	hsa-miR-29	38873	7.52376	71	10067
ANKRA2	57763	UGUUUAC	hsa-miR-30	11291159	4.34274	111	11522
ANKRD11	29123	ACACUAC	hsa-miR-142-3p	4176915	28.4733	274	4140
ANKRD11	29123	GUACUGU	hsa-miR-101	44364.5	28.4733	274	4140
ANKRD17	26057	UGCUGCU	hsa-miR-15	136894	28.3543	81	4167
ANKRD17	26057	UGCUGCU	hsa-miR-15	136894	7.96209	55	9882
ANKRD17	26057	AUGCUGC	hsa-miR-103	40285.5	31.8112	102	3642
ANKRD17	26057	UGGUGCU	hsa-miR-29	38873	31.8112	102	3642
ANKRD17	26057	CAGCUUU	hsa-miR-320	25668	17.048	83	6649
ANKRD46	157567	AUAAGCU	hsa-miR-21	1415682	158.348	247	349
ANKRD46	157567	UAUUAUA	hsa-miR-374	90385.5	158.348	247	349
ANKRD46	157567	GUGCAAU	hsa-miR-25	55154.5	158.348	247	349
ANKRD46	157567	GCAUCCU	kshv-miR-K12-5	49305.5	55.3303	100	1706
ANKRD50	57182	GCACUUU	hsa-miR-17	422870	11.1772	57	8640
ANKRD50	57182	CUACAGU	kshv-miR-K12-2	101363	50.0721	102	1966
ANKRD52	283373	AGCUGGG	kshv-miR-K12-9*	571162	48.4739	124	2070
ANKRD52	283373	UGCUGCU	hsa-miR-15	136894	48.4739	124	2070
ANKRD52	283373	UGCUGCU	hsa-miR-15	136894	10.103	51	9028
ANKRD52	283373	AUGCUGC	hsa-miR-103	40285.5	48.4739	124	2070
ANKRD52	283373	AUGCUGC	hsa-miR-103	40285.5	10.103	51	9028
ANKRD52	283373	CUCCCCC	kshv-miR-K12-12	20496.5	8.75851	70	9552
ANKRD52	283373	AUACCCA	kshv-miR-K12-9	8775	10.0175	49	9051
ANKS1A	23294	UACUUGA	hsa-miR-26	120728	30.9211	94	3763
ANO10	55129	CAACACC	kshv-miR-K12-10b	452584	4.11606	108	11634
ANP32A	8125	CUCCCCC	kshv-miR-K12-12	20496.5	9.15748	77	9382
ANXA11	311	UGCUGCU	hsa-miR-15	136894	2.84036	49	12324
ANXA2	302	CCUGUAA	kshv-miR-K12-1	509682	154.642	256	357
ANXA2	302	GUGUCAU	hsa-miR-425	349099	154.642	256	357
ANXA2	302	AGCAUUA	kshv-miR-K12-11	65980	154.642	256	357
ANXA2	302	GUACUGU	hsa-miR-101	44364.5	154.642	256	357
ANXA5	308	GACCGCG	kshv-miR-K12-3*	607861	55.2278	73	1711
ANXA6	309	CAACACC	kshv-miR-K12-10b	452584	14.8296	99	7308
AP1G1	164	GCACUUU	hsa-miR-17	422870	29.4682	47	3987
AP2B1	163	AUAAGCU	hsa-miR-21	1415682	67.7072	74	1267
AP2B1	163	UGCUGCU	hsa-miR-15	136894	63.8593	160	1385
AP2B1	163	UGCUGCU	hsa-miR-15	136894	15.0307	89	7251
AP2B1	163	AUGCUGC	hsa-miR-103	40285.5	63.8593	160	1385
AP2B1	163	UGGUGCU	hsa-miR-29	38873	63.8593	160	1385
AP2B1	163	CUGUUAC	hsa-miR-194	30124.5	8.95518	96	9472
AP2B1	163	AACCAUC	kshv-miR-K12-6-3p	18889.5	16.1254	42	6927
AP2S1	1175	CUACAGU	kshv-miR-K12-2	101363	20.0054	81	5844
AP3B1	8546	ACACUAC	hsa-miR-142-3p	4176915	33.7669	51	3382
AP3B1	8546	GCACUUU	hsa-miR-17	422870	15.4981	62	7106
AP3D1	8943	UGAAUGU	hsa-miR-181	1649487	674.955	86	45
AP3D1	8943	AGCUGGG	kshv-miR-K12-9*	571162	17.6818	46	6493
AP3D1	8943	GAAUGUG	kshv-miR-K12-3	362441	674.955	86	45
AP3D1	8943	GGCCAGU	hsa-miR-193a-3p	85519	19.1979	63	6064
AP3D1	8943	UGGUGCU	hsa-miR-29	38873	19.1979	63	6064
AP3M1	26985	CAGCUUU	hsa-miR-320	25668	7.98159	61	9874
APBB1	322	GCGCCUA	kshv-miR-K12-8	52000.5	22.6596	78	5219
APC	324	ACACUAC	hsa-miR-142-3p	4176915	15.0342	82	7249
APH1A	51107	UGCUGCU	hsa-miR-15	136894	38.1354	125	2896
APH1A	51107	UGGGAUC	kshv-miR-K12-7	42912	17.5038	99	6538
APH1A	51107	UGGUGCU	hsa-miR-29	38873	38.1354	125	2896
APOA1BP	128240	AACCAUC	kshv-miR-K12-6-3p	18889.5	35.3712	70	3203
APOLD1	81575	GGGGCAG	hsa-miR-324-3p	45880	87.4503	155	843
APPL2	55198	UGCUGCU	hsa-miR-15	136894	19.461	66	5978
APRT	353	CAGCUUU	hsa-miR-320	25668	4.637	114	11361
ARCN1	372	AUUCUUU	hsa-miR-186	63839	6.34748	52	10559
ARF3	377	ACUGUGA	hsa-miR-27	788725	68.602	169	1241
ARF3	377	AGCUGGG	kshv-miR-K12-9*	571162	22.5756	57	5237
ARF3	377	UGGUGUU	hsa-miR-21s	38877.5	68.602	169	1241
ARF3	377	CUCCCCC	kshv-miR-K12-12	20496.5	68.602	169	1241
ARF4	378	ACACUAC	hsa-miR-142-3p	4176915	49.6354	107	1995
ARF5	381	UGCUGCU	hsa-miR-15	136894	4.50014	70	11432
ARF6	382	UGAAUGU	hsa-miR-181	1649487	21.1565	79	5559
ARF6	382	AGCUGGG	kshv-miR-K12-9*	571162	2.42667	78	12532
ARF6	382	GGCCAGU	hsa-miR-193a-3p	85519	2.42667	78	12532
ARFGEF1	10565	GUAUUCU	kshv-miR-K12-4-3p	1.49465e+06	5.02057	113	11157
ARFGEF1	10565	UUUGCAC	hsa-miR-19	1.49042e+06	5.02057	113	11157
ARFGEF2	10564	ACUGUGA	hsa-miR-27	788725	10.7084	43	8804
ARFGEF2	10564	UGCUGCU	hsa-miR-15	136894	10.7084	43	8804
ARFGEF2	10564	AUGCUGC	hsa-miR-103	40285.5	10.7084	43	8804
ARHGAP30	257106	ACUGUGA	hsa-miR-27	788725	19.0336	96	6116
ARHGAP30	257106	UGCUGCU	hsa-miR-15	136894	62.7819	81	1427
ARHGAP30	257106	GUGCAAU	hsa-miR-25	55154.5	8.75602	113	9554
ARHGAP30	257106	AUGCUGC	hsa-miR-103	40285.5	62.7819	81	1427
ARHGDIA	396	UGCUGCU	hsa-miR-15	136894	26.1833	117	4517
ARHGDIA	396	UGCUGCU	hsa-miR-15	136894	16.1218	123	6928
ARHGDIA	396	GAGGGAG	kshv-miR-K12-8*	135892	16.1218	123	6928
ARHGDIA	396	CUCCCCC	kshv-miR-K12-12	20496.5	33.2086	131	3461
ARHGDIA	396	CUCCCCC	kshv-miR-K12-12	20496.5	26.1833	117	4517
ARHGDIB	397	GAGGGAG	kshv-miR-K12-8*	135892	16.1455	120	6924
ARHGEF18	23370	GCACUUU	hsa-miR-17	422870	23.3461	69	5067
ARHGEF18	23370	UGCUGCU	hsa-miR-15	136894	9.87977	55	9098
ARHGEF18	23370	UGGGAUC	kshv-miR-K12-7	42912	10.1697	142	9001
ARHGEF2	9181	CAACACC	kshv-miR-K12-10b	452584	69.8808	122	1208
ARHGEF2	9181	UGGGAUC	kshv-miR-K12-7	42912	69.8808	122	1208
ARHGEF3	50650	GUACUGU	hsa-miR-101	44364.5	19.8993	83	5879
ARHGEF7	8874	UGAAUGU	hsa-miR-181	1649487	25.3382	43	4670
ARID1A	8289	GUAUUCU	kshv-miR-K12-4-3p	1.49465e+06	18.6	48	6235
ARID1A	8289	CAACACC	kshv-miR-K12-10b	452584	43.9962	220	2347
ARID1A	8289	GUACUGU	hsa-miR-101	44364.5	122.198	71	509
ARID2	196528	UGAAUGU	hsa-miR-181	1649487	10.7459	91	8793
ARID3B	10620	GUAUUCU	kshv-miR-K12-4-3p	1.49465e+06	15.2526	148	7182
ARID3B	10620	AAUGUGA	hsa-miR-23	59366	15.2526	148	7182
ARID3B	10620	GCCUGGU	kshv-miR-K12-12*	7635.5	15.9799	75	6963
ARID5B	84159	UAUUAUA	hsa-miR-374	90385.5	3.8351	67	11778
ARL15	54622	UGUUUAC	hsa-miR-30	11291159	5.60503	90	10877
ARL15	54622	ACACUAC	hsa-miR-142-3p	4176915	5.60503	90	10877
ARL2,ARL2-SNX15	402,100528018	ACACUAC	hsa-miR-142-3p	4176915	17.4673	73	6542
ARL2,ARL2-SNX15	402,100528018	UGCUGCU	hsa-miR-15	136894	55.4306	114	1699
ARL2,ARL2-SNX15	402,100528018	UGCUGCU	hsa-miR-15	136894	22.9832	76	5143
ARL2,ARL2-SNX15	402,100528018	AGUCCAG	hsa-miR-378	39808.5	17.4673	73	6542
ARL2,ARL2-SNX15	402,100528018	CUCCCCC	kshv-miR-K12-12	20496.5	55.4306	114	1699
ARL3	403	UGCUGCU	hsa-miR-15	136894	50.2477	96	1958
ARL4C	10123	UGGUGCU	hsa-miR-29	38873	25.1358	201	4708
ARL5B	221079	UGAAUGU	hsa-miR-181	1649487	31.0388	70	3754
ARL6IP5	10550	ACUACCU	hsa-miR-196	73220	6.102	59	10664
ARL6IP5	10550	AGCAUUA	kshv-miR-K12-11	65980	52.0155	145	1857
ARL6IP5	10550	UGGUGUU	hsa-miR-21s	38877.5	65.7336	214	1324
ARL6IP5	10550	UGGUGCU	hsa-miR-29	38873	65.7336	214	1324
ARL8B	55207	ACACUAC	hsa-miR-142-3p	4176915	31.1526	85	3735
ARL8B	55207	UGCUGCU	hsa-miR-15	136894	22.3594	41	5281
ARL8B	55207	UUCCGUU	hsa-miR-191	131457	3.58222	42	11910
ARMC10	83787	UGAAUGU	hsa-miR-181	1649487	40.1838	74	2675
ARMC8	25852	GCACUUU	hsa-miR-17	422870	13.7878	73	7683
ARNT	405	AGCUGGG	kshv-miR-K12-9*	571162	83.1909	130	919
ARNT	405	UGCUGCU	hsa-miR-15	136894	83.1909	130	919
ARNT	405	UGGUGCU	hsa-miR-29	38873	83.1909	130	919
ARPC1A	10552	UUUGCAC	hsa-miR-19	1.49042e+06	237.192	86	197
ARPC1A	10552	GAGGGAG	kshv-miR-K12-8*	135892	13.8033	83	7678
ARPC2	10109	CAACACC	kshv-miR-K12-10b	452584	44.4568	110	2310
ARPC2	10109	ACUACCU	hsa-miR-196	73220	44.4568	110	2310
ARPC2	10109	UGGUGCU	hsa-miR-29	38873	2.4067	100	12546
ARPC3	10094	UGAAUGU	hsa-miR-181	1649487	30.0047	56	3892
ARPC5	10092	UGGGAUC	kshv-miR-K12-7	42912	4.9819	78	11182
ARPP19	10776	GUAUUCU	kshv-miR-K12-4-3p	1.49465e+06	351.716	132	112
ARPP19	10776	CUGUUAC	hsa-miR-194	30124.5	71.5544	101	1170
ASAP1	50807	AGUCCAG	hsa-miR-378	39808.5	19.4759	69	5976
ASCC1	51008	CUACAGU	kshv-miR-K12-2	101363	22.0588	53	5341
ASH1L	55870	ACACUAC	hsa-miR-142-3p	4176915	228.074	220	208
ASH1L	55870	UGAAUGU	hsa-miR-181	1649487	10.533	80	8864
ASH1L	55870	GUAUUCU	kshv-miR-K12-4-3p	1.49465e+06	8.13067	68	9804
ASH1L	55870	UUUGCAC	hsa-miR-19	1.49042e+06	10.1207	54	9021
ASH1L	55870	CUACAGU	kshv-miR-K12-2	101363	55.3841	79	1702
ASH1L	55870	GUGCAAU	hsa-miR-25	55154.5	12.9291	82	7976
ASH2L	9070	ACACUAC	hsa-miR-142-3p	4176915	16.1377	105	6926
ASPM	259266	AACCAUC	kshv-miR-K12-6-3p	18889.5	3.84754	63	11774
ASXL1	171023	CCUGUAA	kshv-miR-K12-1	509682	14.5898	78	7411
ASXL1	171023	CAACACC	kshv-miR-K12-10b	452584	13.4963	75	7785
ASXL1	171023	AAUGUGA	hsa-miR-23	59366	14.5898	78	7411
ASXL2	55252	UGAAUGU	hsa-miR-181	1649487	16.6322	133	6782
ATAD1	84896	UUCCGUU	hsa-miR-191	131457	33.4802	114	3426
ATAD1	84896	AUGCUGC	hsa-miR-103	40285.5	23.8757	73	4956
ATF7	11016	AUGCUGC	hsa-miR-103	40285.5	40.5547	82	2649
ATF7IP	55729	ACACUAC	hsa-miR-142-3p	4176915	15.3872	100	7133
ATG12	9140	UGUUUAC	hsa-miR-30	11291159	40.7885	59	2617
ATG13	9776	AGCUGGG	kshv-miR-K12-9*	571162	12.8841	84	7990
ATG16L1	55054	ACACUAC	hsa-miR-142-3p	4176915	48.6252	143	2060
ATG4B	23192	CUCCCCC	kshv-miR-K12-12	20496.5	32.0387	75	3605
ATG7	10533	ACACUAC	hsa-miR-142-3p	4176915	25.497	69	4638
ATG7	10533	CUACAGU	kshv-miR-K12-2	101363	25.497	69	4638
ATG7	10533	UGGUGCU	hsa-miR-29	38873	25.497	69	4638
ATG9A	79065	UGCUGCU	hsa-miR-15	136894	51.1665	69	1919
ATG9A	79065	UGCUGCU	hsa-miR-15	136894	17.9575	68	6425
ATG9A	79065	UUCCGUU	hsa-miR-191	131457	73.7264	155	1110
ATG9A	79065	AGUUCUC	hsa-miR-146	40931	35.192	88	3227
ATL2	64225	CCUGUAA	kshv-miR-K12-1	509682	9.08634	66	9416
ATL2	64225	UGCUGCU	hsa-miR-15	136894	29.7216	195	3938
ATL2	64225	AUGCUGC	hsa-miR-103	40285.5	29.7216	195	3938
ATM	472	UGAAUGU	hsa-miR-181	1649487	2.52169	103	12474
ATM	472	UAUUAUA	hsa-miR-374	90385.5	2.52169	103	12474
ATM	472	GCACCUU	hsa-miR-18	39242	2.52169	103	12474
ATM	472	CUGUUAC	hsa-miR-194	30124.5	2.52169	103	12474
ATOX1	475	UGGUGUU	hsa-miR-21s	38877.5	24.3732	80	4867
ATP11B	23200	CCUGUAA	kshv-miR-K12-1	509682	8.23625	47	9759
ATP11B	23200	AAUGUGA	hsa-miR-23	59366	6.22083	156	10603
ATP11B	23200	GUACUGU	hsa-miR-101	44364.5	8.23625	47	9759
ATP11B	23200	UGGGAUC	kshv-miR-K12-7	42912	19.4019	79	5996
ATP11B	23200	UGGUGCU	hsa-miR-29	38873	40.4848	92	2656
ATP11B	23200	UGGUGCU	hsa-miR-29	38873	9.10511	93	9406
ATP13A2	23400	UGCUGCU	hsa-miR-15	136894	14.8361	66	7306
ATP13A2	23400	UUCCGUU	hsa-miR-191	131457	14.8361	66	7306
ATP13A2	23400	UGGGAUC	kshv-miR-K12-7	42912	14.8361	66	7306
ATP13A3	79572	UGCUGCU	hsa-miR-15	136894	41.4221	156	2548
ATP13A3	79572	UACUUGA	hsa-miR-26	120728	40.0252	87	2694
ATP13A3	79572	AGCAUUA	kshv-miR-K12-11	65980	82.3939	97	935
ATP13A3	79572	GUGGCGC	kshv-miR-K12-7*	9089.5	6.66547	117	10434
ATP1A1	476	UGGUGCU	hsa-miR-29	38873	33.0274	48	3476
ATP2A2	488	UGCUGCU	hsa-miR-15	136894	11.7753	55	8408
ATP2A2	488	UGCUGCU	hsa-miR-15	136894	2.45583	59	12520
ATP2A2	488	UUCCGUU	hsa-miR-191	131457	12.1348	61	8270
ATP2A2	488	CUACAGU	kshv-miR-K12-2	101363	35.7233	104	3168
ATP2A2	488	ACUACCU	hsa-miR-196	73220	25.2399	131	4685
ATP2A2	488	GUGCAAU	hsa-miR-25	55154.5	35.7233	104	3168
ATP2A2	488	GUGCAAU	hsa-miR-25	55154.5	17.1492	61	6621
ATP2A2	488	UGGUGCU	hsa-miR-29	38873	25.2399	131	4685
ATP2C1	27032	GUGCAAU	hsa-miR-25	55154.5	31.5186	71	3680
ATP5A1	498	UGCUGCU	hsa-miR-15	136894	51.2488	110	1909
ATP5A1	498	AUGCUGC	hsa-miR-103	40285.5	70.7851	154	1188
ATP5A1	498	AUGCUGC	hsa-miR-103	40285.5	51.2488	110	1909
ATP5B	506	UGAAUGU	hsa-miR-181	1649487	164.041	179	335
ATP5B	506	AUAAGCU	hsa-miR-21	1415682	103.328	187	643
ATP5B	506	AGCUGGG	kshv-miR-K12-9*	571162	278.565	211	152
ATP5B	506	AGCAUUA	kshv-miR-K12-11	65980	278.565	211	152
ATP5B	506	AUUCUUU	hsa-miR-186	63839	4.98221	60	11181
ATP5B	506	GUACUGU	hsa-miR-101	44364.5	278.565	211	152
ATP5B	506	GUACUGU	hsa-miR-101	44364.5	103.328	187	643
ATP5B	506	UGGUGUU	hsa-miR-21s	38877.5	73.4984	186	1115
ATP5B	506	UGGUGCU	hsa-miR-29	38873	73.4984	186	1115
ATP5B	506	UGGUGCU	hsa-miR-29	38873	44.9121	118	2277
ATP5C1	509	AGCUGGG	kshv-miR-K12-9*	571162	67.1162	124	1284
ATP5C1	509	UGGUGCU	hsa-miR-29	38873	105.656	105	618
ATP5C1	509	UGGUGCU	hsa-miR-29	38873	67.1162	124	1284
ATP5G2	517	AGUUCUC	hsa-miR-146	40931	10.985	152	8711
ATP5G2	517	UGGUGCU	hsa-miR-29	38873	30.2013	70	3860
ATP5G3	518	ACUGUGA	hsa-miR-27	788725	24.2379	83	4891
ATP5G3	518	GUGCAAU	hsa-miR-25	55154.5	47.4057	109	2128
ATP5J	522	UGGUGUU	hsa-miR-21s	38877.5	21.3081	122	5527
ATP6AP1	537	AGCUGGG	kshv-miR-K12-9*	571162	10.1871	67	8998
ATP6AP1	537	GAAUGUG	kshv-miR-K12-3	362441	10.1871	67	8998
ATP6AP1	537	UGCUGCU	hsa-miR-15	136894	10.1871	67	8998
ATP6V0C	527	GCCUGGU	kshv-miR-K12-12*	7635.5	25.2414	103	4684
ATP6V0E1	8992	UUUGCAC	hsa-miR-19	1.49042e+06	14.9336	115	7279
ATP6V0E1	8992	GCACUUU	hsa-miR-17	422870	14.9336	115	7279
ATP6V1A	523	ACACUAC	hsa-miR-142-3p	4176915	46.0804	126	2208
ATP6V1A	523	GUAUUCU	kshv-miR-K12-4-3p	1.49465e+06	68.7993	139	1235
ATP6V1A	523	UGCUGCU	hsa-miR-15	136894	70.2801	80	1201
ATP6V1A	523	ACUACCU	hsa-miR-196	73220	7.33478	85	10164
ATP6V1A	523	CAGCUUU	hsa-miR-320	25668	70.2801	80	1201
ATP6V1E1	529	AAUGUGA	hsa-miR-23	59366	14.1255	47	7560
ATP6V1F	9296	GUGUCAU	hsa-miR-425	349099	15.0036	164	7260
ATP6V1F	9296	ACUACCU	hsa-miR-196	73220	15.0036	164	7260
ATP6V1F	9296	CUGUUAC	hsa-miR-194	30124.5	15.0036	164	7260
ATPIF1	93974	CAGCUUU	hsa-miR-320	25668	18.6013	80	6234
ATRN	8455	CAACACU	kshv-miR-K12-10a	561740	101.664	80	662
ATRX	546	AGCAUUA	kshv-miR-K12-11	65980	44.7806	67	2288
ATXN10	25814	UGUUUAC	hsa-miR-30	11291159	12.5817	50	8107
ATXN10	25814	AUAAGCU	hsa-miR-21	1415682	25.766	161	4587
ATXN10	25814	ACUGUGA	hsa-miR-27	788725	2.14251	61	12690
ATXN10	25814	GCACCUU	hsa-miR-18	39242	40.73	96	2623
ATXN2L,EIF3C	11273,8663	GCAUCCU	kshv-miR-K12-5	49305.5	18.5348	100	6256
ATXN2L,EIF3C	11273,8663	GCAUCCU	kshv-miR-K12-5	49305.5	9.8811	47	9097
ATXN7L1	222255	UUUGCAC	hsa-miR-19	1.49042e+06	22.8179	113	5175
ATXN7L1	222255	GCACUUU	hsa-miR-17	422870	22.8179	113	5175
ATXN7L3B	552889	UGAAUGU	hsa-miR-181	1649487	20.2867	85	5776
ATXN7L3B	552889	GCACUUU	hsa-miR-17	422870	84.0991	66	903
ATXN7L3B	552889	AAUGUGA	hsa-miR-23	59366	84.0991	66	903
ATXN7L3B	552889	UGGGAUC	kshv-miR-K12-7	42912	29.4629	130	3989
AUP1	550	UGCUGCU	hsa-miR-15	136894	21.9991	53	5353
AUP1	550	UGCUGCU	hsa-miR-15	136894	17.5324	100	6532
AURKAIP1	54998	UGCUGCU	hsa-miR-15	136894	8.70954	66	9568
AVL9	23080	UGUUUAC	hsa-miR-30	11291159	204.889	163	240
AVL9	23080	UGUUUAC	hsa-miR-30	11291159	38.432	94	2864
AVL9	23080	UGAAUGU	hsa-miR-181	1649487	204.889	163	240
AVL9	23080	UGCUGCU	hsa-miR-15	136894	204.889	163	240
AVL9	23080	CUGUUAC	hsa-miR-194	30124.5	204.889	163	240
AZIN1	51582	UGUUUAC	hsa-miR-30	11291159	41.289	118	2567
AZIN1	51582	UGAAUGU	hsa-miR-181	1649487	41.289	118	2567
AZIN1	51582	UUUGCAC	hsa-miR-19	1.49042e+06	7.24736	179	10202
AZIN1	51582	GAAUGUG	kshv-miR-K12-3	362441	41.289	118	2567
AZIN1	51582	AAUGUGA	hsa-miR-23	59366	22.2885	86	5298
AZIN1	51582	UGGUGUU	hsa-miR-21s	38877.5	34.9014	74	3268
B4GALT3	8703	ACUGUGA	hsa-miR-27	788725	18.8214	100	6171
B4GALT3	8703	CUACAGU	kshv-miR-K12-2	101363	63.1164	152	1412
BACH1	571	ACACUAC	hsa-miR-142-3p	4176915	19.7967	77	5895
BACH1	571	UGCUGCU	hsa-miR-15	136894	5.31596	64	11020
BACH1	571	ACUACCU	hsa-miR-196	73220	19.7967	77	5895
BACH1	571	AGCAUUA	kshv-miR-K12-11	65980	19.7967	77	5895
BACH1	571	AGCAUUA	kshv-miR-K12-11	65980	12.9193	47	7979
BACH1	571	AUGCUGC	hsa-miR-103	40285.5	5.31596	64	11020
BACH1	571	AACCAUC	kshv-miR-K12-6-3p	18889.5	8.95345	91	9474
BAG4	9530	UGAAUGU	hsa-miR-181	1649487	19.0653	110	6107
BAG4	9530	CCUGUAA	kshv-miR-K12-1	509682	19.2387	58	6047
BAG4	9530	UACUUGA	hsa-miR-26	120728	16.6158	104	6786
BAG4	9530	CAGCUUU	hsa-miR-320	25668	16.6158	104	6786
BAG6	7917	UGGUGCU	hsa-miR-29	38873	88.1	119	833
BAGE2,BAGE	85319,574	GCACUUU	hsa-miR-17	422870	10.041	80	9044
BAP1	8314	CAACACC	kshv-miR-K12-10b	452584	27.0347	42	4382
BAZ2A	11176	ACACUAC	hsa-miR-142-3p	4176915	54.2608	149	1759
BAZ2A	11176	UGAAUGU	hsa-miR-181	1649487	163.296	226	337
BAZ2A	11176	UGAAUGU	hsa-miR-181	1649487	54.2608	149	1759
BAZ2A	11176	UUUGCAC	hsa-miR-19	1.49042e+06	19.1934	92	6066
BAZ2A	11176	ACUGUGA	hsa-miR-27	788725	86.4168	112	866
BAZ2A	11176	GAAUGUG	kshv-miR-K12-3	362441	163.296	226	337
BAZ2A	11176	UGCUGCU	hsa-miR-15	136894	163.296	226	337
BAZ2A	11176	GGCCAGU	hsa-miR-193a-3p	85519	163.296	226	337
BAZ2A	11176	GUGCAAU	hsa-miR-25	55154.5	2.86369	75	12312
BAZ2A	11176	GCAUCCU	kshv-miR-K12-5	49305.5	374.376	138	99
BAZ2A	11176	GGGGCAG	hsa-miR-324-3p	45880	374.376	138	99
BAZ2A	11176	GGGGCAG	hsa-miR-324-3p	45880	86.4168	112	866
BAZ2A	11176	GUACUGU	hsa-miR-101	44364.5	163.296	226	337
BAZ2A	11176	GUACUGU	hsa-miR-101	44364.5	10.5698	110	8854
BAZ2A	11176	UGGGAUC	kshv-miR-K12-7	42912	19.1934	92	6066
BAZ2A	11176	AGUUCUC	hsa-miR-146	40931	374.376	138	99
BAZ2A	11176	AUGCUGC	hsa-miR-103	40285.5	163.296	226	337
BAZ2A	11176	AUGCUGC	hsa-miR-103	40285.5	11.3385	132	8590
BAZ2A	11176	CAGCUUU	hsa-miR-320	25668	23.7335	119	4984
BAZ2A	11176	AUACCCA	kshv-miR-K12-9	8775	374.376	138	99
BCAP31	10134	UGCUGCU	hsa-miR-15	136894	7.05516	98	10275
BCAS3	54828	UGGGAUC	kshv-miR-K12-7	42912	29.4722	100	3986
BCAS3	54828	AGUCCAG	hsa-miR-378	39808.5	29.4722	100	3986
BCAT2	587	GUGCAAU	hsa-miR-25	55154.5	10.7913	161	8772
BCAT2	587	UGGUGCU	hsa-miR-29	38873	51.4428	103	1892
BCHE	590	UAUUAUA	hsa-miR-374	90385.5	28.41	74	4153
BCL2L11	10018	UUUGCAC	hsa-miR-19	1.49042e+06	90.2385	122	812
BCL2L11	10018	AUUCUUU	hsa-miR-186	63839	34.5371	67	3317
BCL2L11	10018	GUGCAAU	hsa-miR-25	55154.5	90.2385	122	812
BCL2L11	10018	GUGCAAU	hsa-miR-25	55154.5	12.5329	145	8123
BCL3	602	ACUGUGA	hsa-miR-27	788725	82.9446	124	925
BCL3	602	GGGGCAG	hsa-miR-324-3p	45880	82.9446	124	925
BCL7A	605	AUAAGCU	hsa-miR-21	1415682	21.7183	77	5426
BCOR	54880	GUAUUCU	kshv-miR-K12-4-3p	1.49465e+06	17.0009	83	6659
BCOR	54880	CCUGUAA	kshv-miR-K12-1	509682	3.46007	91	11981
BCOR	54880	UGGUGCU	hsa-miR-29	38873	34.7945	81	3288
BCOR	54880	AACCAUC	kshv-miR-K12-6-3p	18889.5	34.7945	81	3288
BDKRB2	624	AUGCUGC	hsa-miR-103	40285.5	4.39415	70	11491
BET1L	51272	UGGGAUC	kshv-miR-K12-7	42912	7.16001	63	10237
BFAR	51283	UGCUGCU	hsa-miR-15	136894	31.8466	89	3632
BHLHE40	8553	UGAAUGU	hsa-miR-181	1649487	82.8789	154	928
BHLHE40	8553	UGCUGCU	hsa-miR-15	136894	20.4052	183	5745
BHLHE40	8553	UACUUGA	hsa-miR-26	120728	82.8789	154	928
BHLHE40	8553	UAUUAUA	hsa-miR-374	90385.5	82.8789	154	928
BHLHE40	8553	AUUCUUU	hsa-miR-186	63839	6.0138	67	10704
BHLHE40	8553	AUGCUGC	hsa-miR-103	40285.5	20.4052	183	5745
BHLHE40	8553	CAGCUUU	hsa-miR-320	25668	33.1627	65	3463
BICD2	23299	GCACUUU	hsa-miR-17	422870	85.467	144	881
BICD2	23299	UAUUAUA	hsa-miR-374	90385.5	85.467	144	881
BICD2	23299	GUACUGU	hsa-miR-101	44364.5	28.291	48	4179
BIRC6	57448	UUUGCAC	hsa-miR-19	1.49042e+06	21.4487	76	5492
BIRC6	57448	AGCUGGG	kshv-miR-K12-9*	571162	19.2151	61	6059
BIRC6	57448	CAACACC	kshv-miR-K12-10b	452584	14.166	51	7545
BIRC6	57448	GCACUUU	hsa-miR-17	422870	21.2168	70	5547
BIRC6	57448	UGCUGCU	hsa-miR-15	136894	14.166	51	7545
BIRC6	57448	UACUUGA	hsa-miR-26	120728	39.169	94	2778
BIRC6	57448	ACUACCU	hsa-miR-196	73220	19.2151	61	6059
BIRC6	57448	AAUGUGA	hsa-miR-23	59366	39.169	94	2778
BIRC6	57448	GCAUCCU	kshv-miR-K12-5	49305.5	14.166	51	7545
BIRC6	57448	AUGCUGC	hsa-miR-103	40285.5	14.166	51	7545
BIRC6	57448	CAGCUUU	hsa-miR-320	25668	37.4049	88	2975
BLZF1	8548	AUGCUGC	hsa-miR-103	40285.5	5.60285	78	10880
BMI1	648	UAUUAUA	hsa-miR-374	90385.5	31.8183	85	3640
BNIP2	663	AUAAGCU	hsa-miR-21	1415682	19.3158	76	6018
BNIP2	663	GCACUUU	hsa-miR-17	422870	24.3071	61	4878
BNIP2	663	AAUGUGA	hsa-miR-23	59366	19.3158	76	6018
BOD1	91272	ACACUAC	hsa-miR-142-3p	4176915	37.4846	141	2966
BOD1	91272	UACUUGA	hsa-miR-26	120728	37.4846	141	2966
BOD1L	259282	ACUGUGA	hsa-miR-27	788725	25.924	43	4558
BPTF	2186	CAACACU	kshv-miR-K12-10a	561740	67.819	77	1261
BPTF	2186	ACUACCU	hsa-miR-196	73220	35.4271	42	3197
BRCA1	672	UGAAUGU	hsa-miR-181	1649487	40.0406	52	2690
BRD2	6046	GGGGCAG	hsa-miR-324-3p	45880	6.47723	91	10510
BRD4	23476	UGUUUAC	hsa-miR-30	11291159	64.5458	143	1364
BRD4	23476	CAACACU	kshv-miR-K12-10a	561740	64.5458	143	1364
BRD4	23476	UGGUGCU	hsa-miR-29	38873	9.23926	122	9343
BRE	9577	CAGCUUU	hsa-miR-320	25668	18.2277	45	6346
BRWD1	54014	UGUUUAC	hsa-miR-30	11291159	30.0652	130	3884
BRWD3	254065	UGCUGCU	hsa-miR-15	136894	25.1645	56	4700
BSDC1	55108	AGCAUUA	kshv-miR-K12-11	65980	54.2202	69	1763
BSG	682	UGCUGCU	hsa-miR-15	136894	7.90855	96	9908
BSG	682	AGUUCUC	hsa-miR-146	40931	39.5649	113	2740
BSG	682	UGGUGCU	hsa-miR-29	38873	8.17075	163	9785
BSG	682	GCCUGGU	kshv-miR-K12-12*	7635.5	18.1886	95	6357
BST2	684	AUAAGCU	hsa-miR-21	1415682	452.73	68	82
BST2	684	UGCUGCU	hsa-miR-15	136894	88.958	43	828
BST2	684	GAGGGAG	kshv-miR-K12-8*	135892	48.4904	229	2069
BST2	684	UGGUGCU	hsa-miR-29	38873	178.076	289	296
BTBD3	22903	UGAAUGU	hsa-miR-181	1649487	167.057	279	324
BTBD3	22903	GUAUUCU	kshv-miR-K12-4-3p	1.49465e+06	2.70835	69	12389
BTBD3	22903	AUAAGCU	hsa-miR-21	1415682	167.057	279	324
BTBD3	22903	GAAUGUG	kshv-miR-K12-3	362441	167.057	279	324
BTBD3	22903	AGCAUUA	kshv-miR-K12-11	65980	167.057	279	324
BTBD3	22903	GUACUGU	hsa-miR-101	44364.5	167.057	279	324
BTBD7	55727	ACUACCU	hsa-miR-196	73220	49.4793	58	2006
BTF3	689	GCGCCUA	kshv-miR-K12-8	52000.5	63.0193	121	1418
BTF3	689	AGUUCUC	hsa-miR-146	40931	38.6602	93	2836
BTF3L4	91408	UUUGCAC	hsa-miR-19	1.49042e+06	16.7887	84	6732
BTF3L4	91408	UGGUGCU	hsa-miR-29	38873	4.63167	97	11364
BTG2	7832	UGCUGCU	hsa-miR-15	136894	25.5034	115	4636
BTG2	7832	UGCUGCU	hsa-miR-15	136894	20.1244	84	5818
BTG2	7832	GUGCAAU	hsa-miR-25	55154.5	63.1467	131	1411
BTG2	7832	GUGCAAU	hsa-miR-25	55154.5	29.4461	110	3992
BTG2	7832	AGUUCUC	hsa-miR-146	40931	63.1467	131	1411
BTG2	7832	AUGCUGC	hsa-miR-103	40285.5	25.5034	115	4636
BTG2	7832	AUGCUGC	hsa-miR-103	40285.5	16.894	127	6696
BTG2	7832	CUCCCCC	kshv-miR-K12-12	20496.5	63.1467	131	1411
BTN3A3	10384	AAUGUGA	hsa-miR-23	59366	15.2547	70	7180
BUB1	699	GCAUCCU	kshv-miR-K12-5	49305.5	14.3897	63	7474
BUB3	9184	UGAAUGU	hsa-miR-181	1649487	76.6885	115	1043
BUB3	9184	GAAUGUG	kshv-miR-K12-3	362441	76.6885	115	1043
BUB3	9184	AAUGUGA	hsa-miR-23	59366	76.6885	115	1043
BUB3	9184	UGGGAUC	kshv-miR-K12-7	42912	76.6885	115	1043
BUD31	8896	CAACACU	kshv-miR-K12-10a	561740	5.62841	72	10870
BVES	11149	AUAAGCU	hsa-miR-21	1415682	143.112	182	396
BVES	11149	GCACUUU	hsa-miR-17	422870	12.9048	90	7985
BVES	11149	AUUCUUU	hsa-miR-186	63839	15.1386	100	7212
BVES	11149	AUGCUGC	hsa-miR-103	40285.5	36.0251	81	3124
BVES	11149	AGUCCAG	hsa-miR-378	39808.5	37.5195	72	2961
BYSL	705	GCCUGGU	kshv-miR-K12-12*	7635.5	28.1168	55	4202
C10orf122	387718	GCAUCCU	kshv-miR-K12-5	49305.5	56.8118	110	1633
C10orf122	387718	GGGGCAG	hsa-miR-324-3p	45880	36.5376	119	3074
C10orf122	387718	UGGGAUC	kshv-miR-K12-7	42912	76.9725	66	1035
C10orf137	26098	AUAAGCU	hsa-miR-21	1415682	7.14169	83	10245
C10orf137	26098	GUGCAAU	hsa-miR-25	55154.5	7.14169	83	10245
C10orf18	54906	ACACUAC	hsa-miR-142-3p	4176915	95.2031	125	741
C10orf18	54906	CUACAGU	kshv-miR-K12-2	101363	95.2031	125	741
C10orf18	54906	CAGCUUU	hsa-miR-320	25668	95.2031	125	741
C10orf2	56652	GUAUUCU	kshv-miR-K12-4-3p	1.49465e+06	21.575	63	5464
C10orf2	56652	UUUGCAC	hsa-miR-19	1.49042e+06	21.575	63	5464
C10orf26	54838	UGCUGCU	hsa-miR-15	136894	13.3995	70	7809
C11orf68	83638	UGUUUAC	hsa-miR-30	11291159	20.1454	50	5812
C12orf24	29902	AGCAUUA	kshv-miR-K12-11	65980	60.0929	128	1521
C12orf29	91298	AAUGUGA	hsa-miR-23	59366	4.57092	61	11390
C12orf57	113246	AUGCUGC	hsa-miR-103	40285.5	10.5029	105	8872
C14orf129	51527	UGUUUAC	hsa-miR-30	11291159	52.2401	106	1846
C14orf129	51527	UGAAUGU	hsa-miR-181	1649487	52.2401	106	1846
C14orf129	51527	UGAAUGU	hsa-miR-181	1649487	14.6545	78	7389
C14orf129	51527	GAAUGUG	kshv-miR-K12-3	362441	52.2401	106	1846
C14orf156	81892	UAUUAUA	hsa-miR-374	90385.5	127.303	89	473
C14orf43	91748	UGAAUGU	hsa-miR-181	1649487	113.979	133	568
C14orf43	91748	UGCUGCU	hsa-miR-15	136894	2.25255	81	12627
C14orf49	161176	GGGGCAG	hsa-miR-324-3p	45880	35.5623	43	3181
C15orf39	56905	AGUCCAG	hsa-miR-378	39808.5	20.137	56	5815
C15orf41	84529	UGCUGCU	hsa-miR-15	136894	7.11187	46	10255
C17orf37	84299	GUGGCGC	kshv-miR-K12-7*	9089.5	9.20943	43	9354
C19orf22	91300	ACUACCU	hsa-miR-196	73220	8.25319	68	9746
C19orf42,SLC35E1	79086,79939	UGAAUGU	hsa-miR-181	1649487	14.8017	103	7317
C19orf50	79036	UGUUUAC	hsa-miR-30	11291159	39.5573	89	2742
C1orf106	55765	AGUUCUC	hsa-miR-146	40931	6.18722	119	10617
C1orf144	26099	ACUGUGA	hsa-miR-27	788725	46.5079	132	2181
C1orf63	57035	GCACUUU	hsa-miR-17	422870	3.11834	49	12166
C1orf85	112770	ACACUAC	hsa-miR-142-3p	4176915	27.4561	71	4307
C1orf85	112770	CAACACU	kshv-miR-K12-10a	561740	27.4561	71	4307
C1orf85	112770	UGCUGCU	hsa-miR-15	136894	18.3764	82	6305
C1orf85	112770	AUGCUGC	hsa-miR-103	40285.5	18.3764	82	6305
C1orf9	51430	ACUGUGA	hsa-miR-27	788725	36.1209	69	3114
C1orf96	126731	AAUGUGA	hsa-miR-23	59366	5.56456	84	10899
C1QBP	708	CAACACU	kshv-miR-K12-10a	561740	187.48	97	268
C1QBP	708	GCGCCUA	kshv-miR-K12-8	52000.5	12.3219	111	8202
C1QBP	708	AUGCUGC	hsa-miR-103	40285.5	12.3219	111	8202
C20orf112	140688	UGUUUAC	hsa-miR-30	11291159	67.3111	188	1279
C20orf112	140688	GUAUUCU	kshv-miR-K12-4-3p	1.49465e+06	8.62347	43	9604
C20orf112	140688	AUAAGCU	hsa-miR-21	1415682	4.26518	75	11557
C20orf112	140688	UGCUGCU	hsa-miR-15	136894	42.647	115	2444
C20orf112	140688	CUACAGU	kshv-miR-K12-2	101363	17.4625	112	6543
C20orf112	140688	CUACAGU	kshv-miR-K12-2	101363	4.26518	75	11557
C20orf112	140688	GGCCAGU	hsa-miR-193a-3p	85519	62.6545	128	1430
C20orf112	140688	AAUGUGA	hsa-miR-23	59366	67.3111	188	1279
C20orf112	140688	GUGCAAU	hsa-miR-25	55154.5	42.647	115	2444
C20orf112	140688	GGGGCAG	hsa-miR-324-3p	45880	62.6545	128	1430
C20orf112	140688	GUACUGU	hsa-miR-101	44364.5	67.3111	188	1279
C20orf112	140688	UGGUGCU	hsa-miR-29	38873	67.3111	188	1279
C20orf112	140688	CUCCCCC	kshv-miR-K12-12	20496.5	4.26518	75	11557
C20orf112	140688	GCCUGGU	kshv-miR-K12-12*	7635.5	42.647	115	2444
C22orf32	91689	UGCUGCU	hsa-miR-15	136894	14.513	75	7436
C22orf32	91689	UACUUGA	hsa-miR-26	120728	14.513	75	7436
C2CD2	25966	GCACUUU	hsa-miR-17	422870	9.41281	48	9271
C2orf28	51374	AUGCUGC	hsa-miR-103	40285.5	2.2116	62	12648
C2orf42	54980	UUUGCAC	hsa-miR-19	1.49042e+06	17.6888	165	6488
C2orf42	54980	UGCUGCU	hsa-miR-15	136894	38.519	68	2854
C2orf42	54980	UGCUGCU	hsa-miR-15	136894	17.6888	165	6488
C2orf42	54980	AUGCUGC	hsa-miR-103	40285.5	38.519	68	2854
C2orf67	151050	UGAAUGU	hsa-miR-181	1649487	13.2543	58	7862
C2orf67	151050	CUCCCCC	kshv-miR-K12-12	20496.5	13.2543	58	7862
C2orf69	205327	UGAAUGU	hsa-miR-181	1649487	153.337	91	360
C2orf69	205327	AAUGUGA	hsa-miR-23	59366	153.337	91	360
C3orf10	55845	CAACACU	kshv-miR-K12-10a	561740	34.4879	86	3321
C3orf10	55845	GGGGCAG	hsa-miR-324-3p	45880	11.7042	88	8441
C3orf63	23272	UACUUGA	hsa-miR-26	120728	8.03306	79	9851
C5orf13	9315	UGAAUGU	hsa-miR-181	1649487	6.98241	99	10308
C5orf13	9315	GUGUCAU	hsa-miR-425	349099	44.8889	135	2278
C5orf13	9315	AUGCUGC	hsa-miR-103	40285.5	58.2084	154	1589
C5orf13	9315	UGGUGCU	hsa-miR-29	38873	58.2084	154	1589
C5orf15	56951	CAGCUUU	hsa-miR-320	25668	36.0703	87	3119
C5orf24	134553	ACACUAC	hsa-miR-142-3p	4176915	13.2452	75	7867
C5orf32	84418	UGCUGCU	hsa-miR-15	136894	5.33443	93	11012
C5orf34	375444	GAAUGUG	kshv-miR-K12-3	362441	44.5622	98	2303
C5orf34	375444	GUGUCAU	hsa-miR-425	349099	2.49476	121	12495
C5orf34	375444	GUACUGU	hsa-miR-101	44364.5	25.136	91	4707
C5orf34	375444	AUGCUGC	hsa-miR-103	40285.5	19.2237	61	6054
C5orf34	375444	UGGUGUU	hsa-miR-21s	38877.5	25.136	91	4707
C5orf41	153222	UGAAUGU	hsa-miR-181	1649487	13.9357	147	7625
C5orf41	153222	UUUGCAC	hsa-miR-19	1.49042e+06	13.9357	147	7625
C5orf41	153222	GCACUUU	hsa-miR-17	422870	42.6617	118	2442
C5orf41	153222	UGCUGCU	hsa-miR-15	136894	42.6617	118	2442
C5orf41	153222	UACUUGA	hsa-miR-26	120728	42.6617	118	2442
C5orf41	153222	AUGCUGC	hsa-miR-103	40285.5	42.6617	118	2442
C6orf120	387263	GCACUUU	hsa-miR-17	422870	17.6374	90	6502
C6orf120	387263	UACUUGA	hsa-miR-26	120728	17.6374	90	6502
C6orf120	387263	UACUUGA	hsa-miR-26	120728	7.29769	85	10177
C6orf204	387119	AGCUGGG	kshv-miR-K12-9*	571162	34.1032	68	3362
C6orf62	81688	UUUGCAC	hsa-miR-19	1.49042e+06	28.3899	148	4155
C6orf62	81688	GCACUUU	hsa-miR-17	422870	28.3899	148	4155
C6orf62	81688	GUGCAAU	hsa-miR-25	55154.5	5.54397	108	10909
C7orf30	115416	GUGGCGC	kshv-miR-K12-7*	9089.5	45.7455	42	2226
C7orf44	55744	UAUUAUA	hsa-miR-374	90385.5	29.0582	62	4045
C7orf59	389541	UGCUGCU	hsa-miR-15	136894	49.9994	86	1974
C7orf60	154743	UGUUUAC	hsa-miR-30	11291159	52.7859	95	1826
C7orf60	154743	UGGUGCU	hsa-miR-29	38873	52.7859	95	1826
C7orf64	84060	GUGCAAU	hsa-miR-25	55154.5	19.6482	54	5929
C7orf64	84060	AUACCCA	kshv-miR-K12-9	8775	19.6482	54	5929
C7orf68	29923	UGAAUGU	hsa-miR-181	1649487	53.136	61	1809
C8orf38	137682	UGCUGCU	hsa-miR-15	136894	19.6058	57	5941
C8orf38	137682	GUACUGU	hsa-miR-101	44364.5	19.6058	57	5941
C8orf38	137682	UGGGAUC	kshv-miR-K12-7	42912	19.6058	57	5941
C8orf59	401466	UGAAUGU	hsa-miR-181	1649487	98.6041	98	706
C8orf76	84933	UGUUUAC	hsa-miR-30	11291159	114.401	82	565
C8orf76	84933	GUACUGU	hsa-miR-101	44364.5	114.401	82	565
C9orf156	51531	ACUACCU	hsa-miR-196	73220	16.5339	65	6810
C9orf5	23731	UGGUGUU	hsa-miR-21s	38877.5	35.7725	56	3162
C9orf80	58493	AACCAUC	kshv-miR-K12-6-3p	18889.5	13.3397	63	7825
CA9,CREB3	768,10488	UGCUGCU	hsa-miR-15	136894	15.8979	71	6992
CABIN1	23523	UGUUUAC	hsa-miR-30	11291159	19.3127	62	6019
CAGE1	285782	GUAUUCU	kshv-miR-K12-4-3p	1.49465e+06	47.6402	67	2120
CAGE1	285782	AUGCUGC	hsa-miR-103	40285.5	7.53753	91	10060
CALCOCO1	57658	CAACACC	kshv-miR-K12-10b	452584	10.7014	106	8806
CALCOCO2	10241	ACACUAC	hsa-miR-142-3p	4176915	31.4526	133	3691
CALM1	801	CCUGUAA	kshv-miR-K12-1	509682	9.21515	107	9351
CALM1	801	UUCCGUU	hsa-miR-191	131457	61.4336	79	1475
CALM1	801	GUUUAGC	kshv-miR-K12-4-5p	22707.5	164.739	235	332
CALM2	805	GUUUAGC	kshv-miR-K12-4-5p	22707.5	23.8749	210	4957
CALM3	808	UGGUGCU	hsa-miR-29	38873	12.663	76	8084
CALR	811	GUAUUCU	kshv-miR-K12-4-3p	1.49465e+06	32.8906	102	3493
CALR	811	CAACACC	kshv-miR-K12-10b	452584	112.093	130	579
CALR	811	UGCUGCU	hsa-miR-15	136894	103.393	138	642
CALR	811	AUGCUGC	hsa-miR-103	40285.5	103.393	138	642
CALR	811	CGCCGAG	hsa-miR-1307	23535	103.393	138	642
CAMK2G	818	AGCAUUA	kshv-miR-K12-11	65980	14.1943	85	7533
CAMK2G,P4HA1	818,5033	UGUUUAC	hsa-miR-30	11291159	68.3789	138	1245
CAMK2G,P4HA1	818,5033	AGCUGGG	kshv-miR-K12-9*	571162	7.4745	48	10095
CAMK2G,P4HA1	818,5033	CCUGUAA	kshv-miR-K12-1	509682	72.9383	113	1132
CAMK2G,P4HA1	818,5033	GCACUUU	hsa-miR-17	422870	60.6937	76	1504
CAMK2G,P4HA1	818,5033	CUACAGU	kshv-miR-K12-2	101363	5.0395	61	11149
CAMSAP1L1	23271	GCACCUU	hsa-miR-18	39242	16.667	115	6770
CAMSAP1L1	23271	UGGUGUU	hsa-miR-21s	38877.5	16.667	115	6770
CAMTA1	23261	GUAUUCU	kshv-miR-K12-4-3p	1.49465e+06	2.44723	57	12522
CAMTA1	23261	CAACACC	kshv-miR-K12-10b	452584	2.44723	57	12522
CAND1	55832	ACUGUGA	hsa-miR-27	788725	4.87854	91	11243
CAND1	55832	ACUACCU	hsa-miR-196	73220	4.87854	91	11243
CAND1	55832	AGCAUUA	kshv-miR-K12-11	65980	6.58313	89	10463
CAND1	55832	GUGCAAU	hsa-miR-25	55154.5	83.0593	84	923
CAND1	55832	GCAUCCU	kshv-miR-K12-5	49305.5	6.58313	89	10463
CANT1	124583	GAGGGAG	kshv-miR-K12-8*	135892	58.8094	109	1571
CANT1	124583	UGGGAUC	kshv-miR-K12-7	42912	58.8094	109	1571
CANX	821	CAGCUUU	hsa-miR-320	25668	22.1248	222	5329
CAP1	10487	UGAAUGU	hsa-miR-181	1649487	87.7958	135	836
CAP1	10487	UACUUGA	hsa-miR-26	120728	8.03236	56	9853
CAP1	10487	UGGGAUC	kshv-miR-K12-7	42912	5.66369	58	10856
CAP1	10487	GCACCUU	hsa-miR-18	39242	5.66369	58	10856
CAPRIN1	4076	UGCUGCU	hsa-miR-15	136894	18.7505	107	6197
CAPRIN1	4076	GGCCAGU	hsa-miR-193a-3p	85519	6.95258	60	10323
CAPRIN1	4076	AUGCUGC	hsa-miR-103	40285.5	18.7505	107	6197
CAPZA2	830	ACACUAC	hsa-miR-142-3p	4176915	17.2448	154	6595
CAPZA2	830	UGCUGCU	hsa-miR-15	136894	13.0553	47	7933
CAPZA2	830	AUGCUGC	hsa-miR-103	40285.5	13.0553	47	7933
CARS	833	CCUGUAA	kshv-miR-K12-1	509682	41.4214	72	2549
CARS2	79587	UACGGGU	hsa-miR-99	26448.5	11.2447	70	8621
CASK	8573	CAGCUUU	hsa-miR-320	25668	32.1418	143	3590
CASP3	836	GUGUCAU	hsa-miR-425	349099	52.6443	95	1832
CASP3	836	UAUUAUA	hsa-miR-374	90385.5	23.0193	84	5132
CASP3	836	AAUGUGA	hsa-miR-23	59366	23.0193	84	5132
CASP3	836	UGGUGUU	hsa-miR-21s	38877.5	52.6443	95	1832
CASP7	840	UGGUGUU	hsa-miR-21s	38877.5	11.199	110	8634
CASP8	841	ACUGUGA	hsa-miR-27	788725	2.08219	107	12734
CAST	831	UGAAUGU	hsa-miR-181	1649487	13.1213	60	7914
CAST	831	UUUGCAC	hsa-miR-19	1.49042e+06	8.44235	157	9669
CAST	831	CCUGUAA	kshv-miR-K12-1	509682	8.44235	157	9669
CAST	831	CAACACC	kshv-miR-K12-10b	452584	8.44235	157	9669
CAST	831	UGCUGCU	hsa-miR-15	136894	36.1174	55	3116
CAST	831	AACCAUC	kshv-miR-K12-6-3p	18889.5	13.1213	60	7914
CBL	867	AAUGUGA	hsa-miR-23	59366	32.5045	53	3541
CBX2	84733	UGGUGCU	hsa-miR-29	38873	20.6331	111	5684
CBX4	8535	UGAAUGU	hsa-miR-181	1649487	97.3356	123	721
CBX4	8535	AUAAGCU	hsa-miR-21	1415682	97.3356	123	721
CBX4	8535	UGCUGCU	hsa-miR-15	136894	97.3356	123	721
CBX6	23466	GUGUCAU	hsa-miR-425	349099	10.5548	89	8859
CBX6	23466	CUCCCCC	kshv-miR-K12-12	20496.5	10.5548	89	8859
CCDC117	150275	UGGUGCU	hsa-miR-29	38873	20.229	59	5785
CCDC126	90693	UUUGCAC	hsa-miR-19	1.49042e+06	25.335	66	4671
CCDC137,RNF213	339230,57674	UUUGCAC	hsa-miR-19	1.49042e+06	19.7318	83	5913
CCDC137,RNF213	339230,57674	GCACUUU	hsa-miR-17	422870	19.7318	83	5913
CCDC141	285025	GAGGGAG	kshv-miR-K12-8*	135892	8.0368	53	9849
CCDC165	23255	ACACUAC	hsa-miR-142-3p	4176915	22.2504	117	5304
CCDC47	57003	UGUUUAC	hsa-miR-30	11291159	12.7209	58	8059
CCDC47	57003	AGUUCUC	hsa-miR-146	40931	65.5675	116	1329
CCDC50	152137	GUAUUCU	kshv-miR-K12-4-3p	1.49465e+06	14.6636	102	7384
CCDC50	152137	AUUCUUU	hsa-miR-186	63839	14.6636	102	7384
CCDC58	131076	ACACUAC	hsa-miR-142-3p	4176915	23.2145	87	5091
CCDC85C	317762	ACUACCU	hsa-miR-196	73220	35.1433	41	3233
CCDC88C	440193	UGAAUGU	hsa-miR-181	1649487	56.1706	142	1661
CCDC88C	440193	UGCUGCU	hsa-miR-15	136894	69.2319	159	1220
CCDC91	55297	CAGCUUU	hsa-miR-320	25668	7.19395	42	10226
CCNA2	890	CCUGUAA	kshv-miR-K12-1	509682	19.6127	61	5939
CCNB1	891	GCACUUU	hsa-miR-17	422870	32.6149	89	3520
CCND2	894	GUAUUCU	kshv-miR-K12-4-3p	1.49465e+06	52.128	180	1852
CCND2	894	UUUGCAC	hsa-miR-19	1.49042e+06	529.904	141	63
CCND2	894	UUUGCAC	hsa-miR-19	1.49042e+06	18.948	79	6142
CCND2	894	GACCGCG	kshv-miR-K12-3*	607861	45.4528	148	2243
CCND2	894	GACCGCG	kshv-miR-K12-3*	607861	26.2869	118	4504
CCND2	894	CCUGUAA	kshv-miR-K12-1	509682	56.9393	173	1630
CCND2	894	GCACUUU	hsa-miR-17	422870	94.8093	218	746
CCND2	894	UGCUGCU	hsa-miR-15	136894	197.332	224	253
CCND2	894	GAGGGAG	kshv-miR-K12-8*	135892	26.2869	118	4504
CCND2	894	CUACAGU	kshv-miR-K12-2	101363	223.896	114	217
CCND2	894	AUUCUUU	hsa-miR-186	63839	52.128	180	1852
CCND2	894	UGGGAUC	kshv-miR-K12-7	42912	6.08814	84	10669
CCND2	894	GCACCUU	hsa-miR-18	39242	29.7653	105	3929
CCND2	894	UGGUGUU	hsa-miR-21s	38877.5	56.9393	173	1630
CCND2	894	UGGUGCU	hsa-miR-29	38873	152.278	132	364
CCND2	894	UGGUGCU	hsa-miR-29	38873	94.8093	218	746
CCND2	894	CUGUUAC	hsa-miR-194	30124.5	223.896	114	217
CCND2	894	CUGUUAC	hsa-miR-194	30124.5	56.9393	173	1630
CCND2	894	GUUUAGC	kshv-miR-K12-4-5p	22707.5	94.8093	218	746
CCNE1	898	UGCUGCU	hsa-miR-15	136894	2.1172	62	12703
CCNE2	9134	GUGCAAU	hsa-miR-25	55154.5	12.3622	79	8185
CCNG1	900	UGAAUGU	hsa-miR-181	1649487	68.0509	126	1252
CCNG1	900	GUGCAAU	hsa-miR-25	55154.5	68.0509	126	1252
CCNI	10983	UUCCGUU	hsa-miR-191	131457	93.8686	239	764
CCNI	10983	UGGGAUC	kshv-miR-K12-7	42912	14.9582	65	7272
CCNJ	54619	ACACUAC	hsa-miR-142-3p	4176915	58.346	179	1586
CCNJ	54619	ACACUAC	hsa-miR-142-3p	4176915	5.38767	66	10983
CCNJ	54619	ACUGUGA	hsa-miR-27	788725	58.346	179	1586
CCNJ	54619	GUACUGU	hsa-miR-101	44364.5	58.346	179	1586
CCNJ	54619	UGGUGCU	hsa-miR-29	38873	58.346	179	1586
CCNK	8812	UGAAUGU	hsa-miR-181	1649487	24.2589	65	4887
CCNK	8812	ACUGUGA	hsa-miR-27	788725	24.2589	65	4887
CCNT1	904	ACUGUGA	hsa-miR-27	788725	20.0835	76	5824
CCNT2	905	ACUGUGA	hsa-miR-27	788725	40.9618	126	2601
CCNT2	905	ACUGUGA	hsa-miR-27	788725	27.4169	169	4314
CCNT2	905	GCACUUU	hsa-miR-17	422870	40.9618	126	2601
CCNT2	905	AAUGUGA	hsa-miR-23	59366	12.4338	81	8162
CCRN4L	25819	ACACUAC	hsa-miR-142-3p	4176915	455.637	175	79
CCRN4L	25819	GUAUUCU	kshv-miR-K12-4-3p	1.49465e+06	455.637	175	79
CCRN4L	25819	ACUACCU	hsa-miR-196	73220	455.637	175	79
CCRN4L	25819	GCGCCUA	kshv-miR-K12-8	52000.5	455.637	175	79
CCT2	10576	GCACCUU	hsa-miR-18	39242	12.649	64	8089
CCT3	7203	UGCUGCU	hsa-miR-15	136894	10.1069	144	9025
CCT4	10575	CUACAGU	kshv-miR-K12-2	101363	139.164	129	411
CCT4	10575	UGGUGCU	hsa-miR-29	38873	42.8778	55	2428
CCT4	10575	AACCAUC	kshv-miR-K12-6-3p	18889.5	24.4889	96	4845
CCT5	22948	UGGUGCU	hsa-miR-29	38873	71.9016	106	1160
CCT6A	908	GUGCAAU	hsa-miR-25	55154.5	23.9423	61	4945
CCT7	10574	UGAAUGU	hsa-miR-181	1649487	7.36352	49	10147
CCT7	10574	AACCAUC	kshv-miR-K12-6-3p	18889.5	116.789	146	550
CCT8	10694	UGUUUAC	hsa-miR-30	11291159	5.0442	69	11146
CCT8	10694	GUAUUCU	kshv-miR-K12-4-3p	1.49465e+06	31.8202	76	3639
CCT8	10694	ACUGUGA	hsa-miR-27	788725	5.0442	69	11146
CCT8	10694	GCAUCCU	kshv-miR-K12-5	49305.5	31.1388	59	3741
CCZ1	51622	AUUCUUU	hsa-miR-186	63839	3.69698	91	11842
CD151	977	UGUUUAC	hsa-miR-30	11291159	19.5485	42	5953
CD151	977	UGCUGCU	hsa-miR-15	136894	19.5485	42	5953
CD151	977	UGCUGCU	hsa-miR-15	136894	16.7559	95	6742
CD200R1	131450	UGCUGCU	hsa-miR-15	136894	11.4906	48	8522
CD200R1	131450	CUACAGU	kshv-miR-K12-2	101363	27.6334	122	4279
CD200R1	131450	AUGCUGC	hsa-miR-103	40285.5	11.4906	48	8522
CD2AP	23607	UGUUUAC	hsa-miR-30	11291159	50.1272	99	1965
CD2AP	23607	UGCUGCU	hsa-miR-15	136894	42.3363	119	2470
CD2AP	23607	UAUUAUA	hsa-miR-374	90385.5	7.94921	66	9889
CD2AP	23607	GUGCAAU	hsa-miR-25	55154.5	42.3363	119	2470
CD46	4179	UGGGAUC	kshv-miR-K12-7	42912	15.3153	79	7158
CD48	962	UGAAUGU	hsa-miR-181	1649487	119.374	154	531
CD48	962	UGCUGCU	hsa-miR-15	136894	184.117	131	276
CD48	962	AUGCUGC	hsa-miR-103	40285.5	184.117	131	276
CD48	962	GUGGCGC	kshv-miR-K12-7*	9089.5	68.9422	161	1228
CD59	966	UGAAUGU	hsa-miR-181	1649487	11.5179	52	8510
CD59	966	CAACACC	kshv-miR-K12-10b	452584	25.2924	198	4675
CD59	966	GCAUCCU	kshv-miR-K12-5	49305.5	1083.89	99	22
CD70	970	UGCUGCU	hsa-miR-15	136894	92.3754	221	782
CD70	970	GGGGCAG	hsa-miR-324-3p	45880	35.3041	169	3213
CD70	970	GGGGCAG	hsa-miR-324-3p	45880	25.4962	117	4639
CD96	10225	GGCCAGU	hsa-miR-193a-3p	85519	33.3533	107	3443
CD96	10225	CAGCUUU	hsa-miR-320	25668	33.3533	107	3443
CD97	976	UGUUUAC	hsa-miR-30	11291159	42.2106	71	2479
CD97	976	UGCUGCU	hsa-miR-15	136894	3.13367	152	12154
CD97	976	GCAUCCU	kshv-miR-K12-5	49305.5	3.13367	152	12154
CD97	976	UGGUGCU	hsa-miR-29	38873	42.2106	71	2479
CDC123	8872	GAAUGUG	kshv-miR-K12-3	362441	41.9802	65	2500
CDC123	8872	GUGUCAU	hsa-miR-425	349099	41.9802	65	2500
CDC123	8872	AAUGUGA	hsa-miR-23	59366	41.9802	65	2500
CDC123	8872	GGGGCAG	hsa-miR-324-3p	45880	5.95719	43	10723
CDC123	8872	AGUCCAG	hsa-miR-378	39808.5	5.95719	43	10723
CDC37L1	55664	UGCUGCU	hsa-miR-15	136894	43.6176	65	2379
CDC42	998	UGGUGCU	hsa-miR-29	38873	4.4539	98	11458
CDC42SE2	56990	UGAAUGU	hsa-miR-181	1649487	50.181	133	1963
CDC42SE2	56990	GAAUGUG	kshv-miR-K12-3	362441	50.181	133	1963
CDC42SE2	56990	UGCUGCU	hsa-miR-15	136894	66.7819	112	1293
CDC42SE2	56990	AUGCUGC	hsa-miR-103	40285.5	66.7819	112	1293
CDC42SE2	56990	GCACCUU	hsa-miR-18	39242	29.137	123	4031
CDC42SE2	56990	GUUUAGC	kshv-miR-K12-4-5p	22707.5	66.7819	112	1293
CDC5L	988	UGCUGCU	hsa-miR-15	136894	5.96091	118	10721
CDCA3	83461	GCCUGGU	kshv-miR-K12-12*	7635.5	19.2345	70	6048
CDCA4	55038	UGAAUGU	hsa-miR-181	1649487	16.0223	96	6951
CDCA4	55038	CUACAGU	kshv-miR-K12-2	101363	16.0223	96	6951
CDK11A,SLC35E2B,CDK11B	728642,728661,984	CGCCGAG	hsa-miR-1307	23535	10.6339	68	8833
CDK14	5218	CUACAGU	kshv-miR-K12-2	101363	22.6243	52	5227
CDK16	5127	UUUGCAC	hsa-miR-19	1.49042e+06	2.34789	80	12574
CDK16	5127	GUGCAAU	hsa-miR-25	55154.5	16.9773	123	6669
CDK16	5127	GCAUCCU	kshv-miR-K12-5	49305.5	8.39061	65	9685
CDK17	5128	GCACUUU	hsa-miR-17	422870	15.0581	55	7235
CDK18	5129	ACUGUGA	hsa-miR-27	788725	4.23388	71	11570
CDK18	5129	GUACUGU	hsa-miR-101	44364.5	4.23388	71	11570
CDK18	5129	UGGUGUU	hsa-miR-21s	38877.5	20.9774	86	5603
CDK4	1019	UGGUGUU	hsa-miR-21s	38877.5	22.6745	107	5217
CDK6	1021	UGCUGCU	hsa-miR-15	136894	25.766	69	4588
CDK6	1021	CUACAGU	kshv-miR-K12-2	101363	33.5334	129	3416
CDK6	1021	AUGCUGC	hsa-miR-103	40285.5	41.3065	129	2566
CDKN1A,PI16	1026,221476	GUACUGU	hsa-miR-101	44364.5	3.00183	164	12240
CDKN1B	1027	UGAAUGU	hsa-miR-181	1649487	75.235	261	1078
CDV3	55573	UGCUGCU	hsa-miR-15	136894	26.5442	72	4464
CECR7	100130418	ACUGUGA	hsa-miR-27	788725	11.3079	49	8599
CELF1	10658	AGCUGGG	kshv-miR-K12-9*	571162	3.68403	120	11849
CELF1	10658	ACGCACA	hsa-miR-210	408826	134.057	177	434
CELF1	10658	GAAUGUG	kshv-miR-K12-3	362441	32.5157	212	3535
CELF1	10658	UGCUGCU	hsa-miR-15	136894	8.53623	41	9640
CELF1	10658	AAUGUGA	hsa-miR-23	59366	134.057	177	434
CELF1	10658	AAUGUGA	hsa-miR-23	59366	32.5157	212	3535
CELF1	10658	AUGCUGC	hsa-miR-103	40285.5	8.53623	41	9640
CELF1	10658	UGGUGUU	hsa-miR-21s	38877.5	3.68403	120	11849
CENPN	55839	AGCAUUA	kshv-miR-K12-11	65980	15.4474	66	7117
CEP128	145508	ACACUAC	hsa-miR-142-3p	4176915	43.7531	117	2371
CEP192	55125	ACUGUGA	hsa-miR-27	788725	33.2555	73	3455
CEP350	9857	UGUUUAC	hsa-miR-30	11291159	20.1671	61	5801
CEP350	9857	UUUGCAC	hsa-miR-19	1.49042e+06	12.7046	86	8066
CEP350	9857	AAUGUGA	hsa-miR-23	59366	7.25771	99	10196
CEP44	80817	AUUCUUU	hsa-miR-186	63839	7.23587	66	10204
CEP76	79959	UGGUGCU	hsa-miR-29	38873	44.1547	54	2333
CFH	3075	UGUUUAC	hsa-miR-30	11291159	32.0066	95	3611
CFH	3075	UGAAUGU	hsa-miR-181	1649487	29.4098	63	3996
CFH	3075	ACUGUGA	hsa-miR-27	788725	65.9847	136	1313
CFH	3075	CCUGUAA	kshv-miR-K12-1	509682	38.361	105	2870
CFH	3075	GAAUGUG	kshv-miR-K12-3	362441	29.4098	63	3996
CFH	3075	UUCCGUU	hsa-miR-191	131457	23.3338	90	5069
CFH	3075	AGCAUUA	kshv-miR-K12-11	65980	25.396	70	4658
CFH	3075	AAUGUGA	hsa-miR-23	59366	29.4098	63	3996
CFH	3075	GUGCAAU	hsa-miR-25	55154.5	32.0066	95	3611
CFH	3075	UGGGAUC	kshv-miR-K12-7	42912	65.9847	136	1313
CFHR1	3078	AGCAUUA	kshv-miR-K12-11	65980	14.5585	68	7417
CFHR3	10878	ACUGUGA	hsa-miR-27	788725	11.1311	124	8652
CFL1	1072	AGCUGGG	kshv-miR-K12-9*	571162	12.2156	61	8244
CFL1	1072	GGGGCAG	hsa-miR-324-3p	45880	12.2156	61	8244
CFL1	1072	AUGCUGC	hsa-miR-103	40285.5	43.3632	167	2397
CFL1	1072	AUGCUGC	hsa-miR-103	40285.5	17.2965	85	6583
CFL1	1072	CUCCCCC	kshv-miR-K12-12	20496.5	17.2965	85	6583
CFL2	1073	UGUUUAC	hsa-miR-30	11291159	25.2658	106	4679
CFL2	1073	ACACUAC	hsa-miR-142-3p	4176915	25.2658	106	4679
CFL2	1073	CAACACU	kshv-miR-K12-10a	561740	25.2658	106	4679
CFLAR	8837	UGCUGCU	hsa-miR-15	136894	54.3496	117	1753
CFLAR	8837	AUGCUGC	hsa-miR-103	40285.5	54.3496	117	1753
CHCHD10	400916	AGCUGGG	kshv-miR-K12-9*	571162	337.271	153	119
CHCHD10	400916	CAACACC	kshv-miR-K12-10b	452584	337.271	153	119
CHCHD10	400916	GUGCAAU	hsa-miR-25	55154.5	337.271	153	119
CHCHD10	400916	GCGCCUA	kshv-miR-K12-8	52000.5	14.5438	127	7421
CHCHD3	54927	UACUUGA	hsa-miR-26	120728	30.4093	76	3831
CHCHD3	54927	AGUCCAG	hsa-miR-378	39808.5	60.2803	91	1517
CHCHD7	79145	UGAAUGU	hsa-miR-181	1649487	14.6065	56	7408
CHD1	1105	UGUUUAC	hsa-miR-30	11291159	41.3962	195	2552
CHD1	1105	UGUUUAC	hsa-miR-30	11291159	32.2093	73	3574
CHD1	1105	CAACACU	kshv-miR-K12-10a	561740	41.3962	195	2552
CHD2	1106	UUUGCAC	hsa-miR-19	1.49042e+06	19.9949	82	5848
CHD2	1106	GCACUUU	hsa-miR-17	422870	25.477	64	4644
CHD2	1106	GCACUUU	hsa-miR-17	422870	23.644	84	5007
CHD2	1106	GCCUGGU	kshv-miR-K12-12*	7635.5	19.9949	82	5848
CHD4	1108	UGAAUGU	hsa-miR-181	1649487	23.5889	69	5018
CHD4	1108	GAAUGUG	kshv-miR-K12-3	362441	23.5889	69	5018
CHD4	1108	UGCUGCU	hsa-miR-15	136894	19.7427	66	5906
CHD4	1108	UGCUGCU	hsa-miR-15	136894	11.3678	90	8575
CHD4	1108	AACCAUC	kshv-miR-K12-6-3p	18889.5	23.5889	69	5018
CHD9	80205	AGCAUUA	kshv-miR-K12-11	65980	2.31104	58	12596
CHEK1	1111	UUUGCAC	hsa-miR-19	1.49042e+06	20.5986	67	5694
CHERP	10523	CUACAGU	kshv-miR-K12-2	101363	76.6983	72	1042
CHID1	66005	ACACUAC	hsa-miR-142-3p	4176915	19.3651	78	6004
CHM	1121	ACACUAC	hsa-miR-142-3p	4176915	25.4245	61	4653
CHM	1121	CCUGUAA	kshv-miR-K12-1	509682	25.4245	61	4653
CHORDC1	26973	UACUUGA	hsa-miR-26	120728	19.9632	51	5863
CHST15	51363	CCUGUAA	kshv-miR-K12-1	509682	13.5705	112	7756
CHSY1	22856	UGGUGCU	hsa-miR-29	38873	86.2966	65	872
CHTF8	54921	GCACCUU	hsa-miR-18	39242	12.813	60	8013
CHTF8	54921	UGGUGCU	hsa-miR-29	38873	12.813	60	8013
CHTOP	26097	GAGGGAG	kshv-miR-K12-8*	135892	9.41816	93	9267
CHUK	1147	UGAAUGU	hsa-miR-181	1649487	22.8606	42	5167
CIAO1	9391	UGAAUGU	hsa-miR-181	1649487	3.67958	111	11857
CIAO1	9391	GAAUGUG	kshv-miR-K12-3	362441	3.67958	111	11857
CIC	23152	GUGCAAU	hsa-miR-25	55154.5	67.0831	101	1285
CIDEB	27141	UGCUGCU	hsa-miR-15	136894	13.6443	75	7728
CITED2	10370	ACACUAC	hsa-miR-142-3p	4176915	28.2242	85	4187
CITED2	10370	UUUGCAC	hsa-miR-19	1.49042e+06	42.1157	95	2491
CITED2	10370	AACCAUC	kshv-miR-K12-6-3p	18889.5	42.1157	95	2491
CLASP1	23332	UGAAUGU	hsa-miR-181	1649487	39.6513	95	2735
CLASP1	23332	UGCUGCU	hsa-miR-15	136894	39.9777	54	2699
CLASP1	23332	GAGGGAG	kshv-miR-K12-8*	135892	39.9777	54	2699
CLASP1	23332	GGGGCAG	hsa-miR-324-3p	45880	38.3495	60	2872
CLASP1	23332	CAGCUUU	hsa-miR-320	25668	39.6513	95	2735
CLASP2	23122	GCCUGGU	kshv-miR-K12-12*	7635.5	3.89265	62	11745
CLCC1,AKNAD1	23155,254268	UGAAUGU	hsa-miR-181	1649487	9.40022	56	9277
CLDN12	9069	ACACUAC	hsa-miR-142-3p	4176915	230.259	142	206
CLDN12	9069	ACACUAC	hsa-miR-142-3p	4176915	23.6216	178	5011
CLDN12	9069	CAACACU	kshv-miR-K12-10a	561740	23.6216	178	5011
CLDN12	9069	GAAUGUG	kshv-miR-K12-3	362441	23.6216	178	5011
CLDN12	9069	UGCUGCU	hsa-miR-15	136894	23.6216	178	5011
CLEC2B	9976	GAGGGAG	kshv-miR-K12-8*	135892	26.506	133	4473
CLEC2D	29121	CAACACC	kshv-miR-K12-10b	452584	12.5228	140	8129
CLEC2D	29121	UGGUGCU	hsa-miR-29	38873	35.5252	143	3186
CLEC2D	29121	AACCAUC	kshv-miR-K12-6-3p	18889.5	12.5228	140	8129
CLEC4G,ELAVL1	339390,1994	GACCGCG	kshv-miR-K12-3*	607861	7.5537	110	10052
CLIC4	25932	ACACUAC	hsa-miR-142-3p	4176915	15.6706	94	7054
CLIC4	25932	CAACACU	kshv-miR-K12-10a	561740	15.6706	94	7054
CLINT1	9685	UGAAUGU	hsa-miR-181	1649487	21.3166	44	5525
CLINT1	9685	GAAUGUG	kshv-miR-K12-3	362441	21.3166	44	5525
CLINT1	9685	AAUGUGA	hsa-miR-23	59366	21.3166	44	5525
CLINT1	9685	AAUGUGA	hsa-miR-23	59366	15.0514	43	7237
CLNS1A	1207	UGCUGCU	hsa-miR-15	136894	14.9715	120	7266
CLOCK	9575	GCACCUU	hsa-miR-18	39242	34.4314	119	3328
CLPTM1	1209	GCACUUU	hsa-miR-17	422870	37.9712	87	2917
CLPTM1	1209	AUGCUGC	hsa-miR-103	40285.5	127.765	78	470
CLPTM1L	81037	UGGGAUC	kshv-miR-K12-7	42912	17.4519	63	6549
CLTA	1211	ACACUAC	hsa-miR-142-3p	4176915	134.125	165	433
CLTC	1213	UGUUUAC	hsa-miR-30	11291159	422.471	114	87
CLTC	1213	UGUUUAC	hsa-miR-30	11291159	27.889	79	4244
CLTC	1213	UGUUUAC	hsa-miR-30	11291159	25.8254	98	4575
CLTC	1213	UUUGCAC	hsa-miR-19	1.49042e+06	5.27536	94	11039
CLTC	1213	CAACACU	kshv-miR-K12-10a	561740	230.271	177	205
CLTC	1213	GCACUUU	hsa-miR-17	422870	71.757	163	1165
CLTC	1213	UGCUGCU	hsa-miR-15	136894	86.7793	126	854
CLTC	1213	UGCUGCU	hsa-miR-15	136894	83.8135	197	910
CLTC	1213	UGCUGCU	hsa-miR-15	136894	9.71711	52	9148
CLTC	1213	GAGGGAG	kshv-miR-K12-8*	135892	422.471	114	87
CLTC	1213	UACUUGA	hsa-miR-26	120728	43.7957	110	2365
CLTC	1213	AAUGUGA	hsa-miR-23	59366	86.5134	205	861
CLTC	1213	UGGGAUC	kshv-miR-K12-7	42912	71.757	163	1165
CLTC	1213	AUGCUGC	hsa-miR-103	40285.5	83.8135	197	910
CLTC	1213	AGUCCAG	hsa-miR-378	39808.5	15.2357	78	7190
CLTC	1213	GCACCUU	hsa-miR-18	39242	46.2138	94	2199
CLTC	1213	UGGUGCU	hsa-miR-29	38873	332.252	143	122
CLTC	1213	UGGUGCU	hsa-miR-29	38873	15.7874	83	7023
CLTC	1213	CUGUUAC	hsa-miR-194	30124.5	25.8254	98	4575
CLTC	1213	CAGCUUU	hsa-miR-320	25668	157.104	150	352
CMTM6	54918	UACUUGA	hsa-miR-26	120728	22.7294	55	5201
CNBP	7555	UGCUGCU	hsa-miR-15	136894	68.8092	104	1234
CNBP	7555	GGCCAGU	hsa-miR-193a-3p	85519	58.9788	115	1562
CNBP	7555	AUGCUGC	hsa-miR-103	40285.5	68.8092	104	1234
CNBP	7555	GCACCUU	hsa-miR-18	39242	92.3721	145	783
CNIH	10175	AACCAUC	kshv-miR-K12-6-3p	18889.5	10.1253	70	9020
CNIH4	29097	ACACUAC	hsa-miR-142-3p	4176915	78.4232	184	1003
CNIH4	29097	CUACAGU	kshv-miR-K12-2	101363	78.4232	184	1003
CNN2	1265	AGCUGGG	kshv-miR-K12-9*	571162	22.3602	55	5280
CNN2	1265	AAUGUGA	hsa-miR-23	59366	36.7312	140	3054
CNN2	1265	UGGGAUC	kshv-miR-K12-7	42912	20.1953	136	5797
CNOT1	23019	UGAAUGU	hsa-miR-181	1649487	24.1259	106	4903
CNOT1	23019	CAACACU	kshv-miR-K12-10a	561740	49.026	57	2036
CNOT1	23019	UGCUGCU	hsa-miR-15	136894	78.1898	88	1009
CNOT1	23019	UGCUGCU	hsa-miR-15	136894	41.3161	55	2564
CNOT1	23019	AGCAUUA	kshv-miR-K12-11	65980	6.71679	59	10412
CNOT1	23019	AUGCUGC	hsa-miR-103	40285.5	78.1898	88	1009
CNOT4	4850	ACACUAC	hsa-miR-142-3p	4176915	29.3092	64	4007
CNOT4	4850	UUUGCAC	hsa-miR-19	1.49042e+06	27.207	80	4350
CNOT4	4850	GCACUUU	hsa-miR-17	422870	27.207	80	4350
CNOT4	4850	UGCUGCU	hsa-miR-15	136894	7.36094	66	10148
CNOT4	4850	UAUUAUA	hsa-miR-374	90385.5	7.36094	66	10148
COASY,MLX	80347,6945	UGCUGCU	hsa-miR-15	136894	2.98737	57	12251
COG3	83548	ACACUAC	hsa-miR-142-3p	4176915	4.5817	73	11388
COG3	83548	UUUGCAC	hsa-miR-19	1.49042e+06	4.5817	73	11388
COG3	83548	ACUGUGA	hsa-miR-27	788725	4.5817	73	11388
COG4	25839	ACACUAC	hsa-miR-142-3p	4176915	56.7309	70	1639
COMMD1	150684	UGGGAUC	kshv-miR-K12-7	42912	23.7156	58	4991
COMMD6	170622	GCACUUU	hsa-miR-17	422870	24.91	81	4759
COMT	1312	ACGCACA	hsa-miR-210	408826	32.6363	41	3518
COPB1	1315	UGAAUGU	hsa-miR-181	1649487	5.58306	77	10888
COPG	22820	ACACUAC	hsa-miR-142-3p	4176915	2.90159	79	12292
COPG	22820	ACUGUGA	hsa-miR-27	788725	32.0127	43	3610
COPG	22820	CAACACU	kshv-miR-K12-10a	561740	2.90159	79	12292
COPG	22820	ACUACCU	hsa-miR-196	73220	2.90159	79	12292
COPS2	9318	AGCAUUA	kshv-miR-K12-11	65980	12.3498	64	8189
COPS4	51138	UACUUGA	hsa-miR-26	120728	22.7959	69	5185
COPS5	10987	CCUGUAA	kshv-miR-K12-1	509682	61.3901	155	1478
COPS7A	50813	ACACUAC	hsa-miR-142-3p	4176915	16.5914	102	6793
COPS7A	50813	AGCUGGG	kshv-miR-K12-9*	571162	17.4043	95	6556
COPS7A	50813	CUACAGU	kshv-miR-K12-2	101363	16.5914	102	6793
COPS7A	50813	AUGCUGC	hsa-miR-103	40285.5	16.5914	102	6793
COX18	285521	UGCUGCU	hsa-miR-15	136894	38.8572	97	2807
COX5A	9377	UGCUGCU	hsa-miR-15	136894	5.85785	60	10769
COX5A	9377	UACUUGA	hsa-miR-26	120728	11.4351	167	8551
COX5A	9377	AUGCUGC	hsa-miR-103	40285.5	5.85785	60	10769
COX6A1	1337	UGAAUGU	hsa-miR-181	1649487	67.3731	145	1276
COX6A1	1337	AGCUGGG	kshv-miR-K12-9*	571162	40.1412	68	2680
COX6A1	1337	GAAUGUG	kshv-miR-K12-3	362441	67.3731	145	1276
COX6C	1345	CAGCUUU	hsa-miR-320	25668	19.4302	133	5991
COX8A	1351	ACUGUGA	hsa-miR-27	788725	51.2165	205	1914
COX8A	1351	UGGGAUC	kshv-miR-K12-7	42912	14.8022	57	7315
CPEB1	64506	ACGCACA	hsa-miR-210	408826	33.2593	137	3453
CPEB1	64506	UUCCGUU	hsa-miR-191	131457	16.2301	185	6894
CPEB1	64506	GGGGCAG	hsa-miR-324-3p	45880	3.39596	62	12012
CPEB1,RPS17	64506,6218	CUACAGU	kshv-miR-K12-2	101363	101.406	127	664
CPEB3	22849	UGGUGCU	hsa-miR-29	38873	19.7164	96	5915
CPEB4	80315	UGAAUGU	hsa-miR-181	1649487	61.212	223	1484
CPEB4	80315	UGAAUGU	hsa-miR-181	1649487	9.07718	114	9419
CPEB4	80315	ACUGUGA	hsa-miR-27	788725	9.07718	114	9419
CPEB4	80315	AGCUGGG	kshv-miR-K12-9*	571162	32.7004	94	3510
CPEB4	80315	GAAUGUG	kshv-miR-K12-3	362441	61.212	223	1484
CPEB4	80315	UGCUGCU	hsa-miR-15	136894	4.32231	69	11534
CPEB4	80315	AAUGUGA	hsa-miR-23	59366	61.212	223	1484
CPEB4	80315	AAUGUGA	hsa-miR-23	59366	21.58	63	5462
CPEB4	80315	AUGCUGC	hsa-miR-103	40285.5	4.32231	69	11534
CPEB4	80315	AUACCCA	kshv-miR-K12-9	8775	32.7004	94	3510
CPSF4	10898	AAUGUGA	hsa-miR-23	59366	7.54776	59	10057
CPSF6	11052	UGUUUAC	hsa-miR-30	11291159	17.6111	60	6512
CPSF6	11052	UGCUGCU	hsa-miR-15	136894	22.4598	48	5264
CPSF7	79869	UGGUGCU	hsa-miR-29	38873	21.815	73	5400
CPSF7,C11orf10	79869,746	UGCUGCU	hsa-miR-15	136894	15.6669	63	7056
CPSF7,FTH1	79869,2495	GACCGCG	kshv-miR-K12-3*	607861	5.96447	63	10719
CPT2	1376	AUGCUGC	hsa-miR-103	40285.5	13.2223	133	7879
CREG1	8804	UGGUGCU	hsa-miR-29	38873	21.6811	85	5435
CRK	1398	ACACUAC	hsa-miR-142-3p	4176915	33.4726	80	3427
CRK	1398	CCUGUAA	kshv-miR-K12-1	509682	35.0533	141	3244
CRK	1398	GCACUUU	hsa-miR-17	422870	35.0533	141	3244
CRK	1398	UUCCGUU	hsa-miR-191	131457	18.5078	82	6267
CRKL,TMEM191C	1399,645426	UGCUGCU	hsa-miR-15	136894	21.6766	65	5437
CRTC3	64784	GCACUUU	hsa-miR-17	422870	16.7987	95	6729
CRY2	1408	GCACUUU	hsa-miR-17	422870	102.012	139	656
CS	1431	UUUGCAC	hsa-miR-19	1.49042e+06	3.31304	69	12057
CS	1431	AUACCCA	kshv-miR-K12-9	8775	88.784	135	829
CSDA	8531	GUGUCAU	hsa-miR-425	349099	8.33533	70	9707
CSDA	8531	UUCCGUU	hsa-miR-191	131457	8.33533	70	9707
CSDA	8531	UGGUGCU	hsa-miR-29	38873	8.33533	70	9707
CSDE1	7812	GUAUUCU	kshv-miR-K12-4-3p	1.49465e+06	63.4094	250	1405
CSDE1	7812	ACUGUGA	hsa-miR-27	788725	63.4094	250	1405
CSDE1	7812	AUUCUUU	hsa-miR-186	63839	63.4094	250	1405
CSDE1	7812	GUGCAAU	hsa-miR-25	55154.5	63.4094	250	1405
CSDE1	7812	GUACUGU	hsa-miR-101	44364.5	63.4094	250	1405
CSDE1	7812	AGUUCUC	hsa-miR-146	40931	6.10782	63	10661
CSDE1	7812	CAGCUUU	hsa-miR-320	25668	63.4094	250	1405
CSE1L	1434	UGUUUAC	hsa-miR-30	11291159	89.4415	157	823
CSE1L	1434	UGCUGCU	hsa-miR-15	136894	89.4415	157	823
CSE1L	1434	AGUUCUC	hsa-miR-146	40931	36.2729	139	3099
CSE1L	1434	UGGUGUU	hsa-miR-21s	38877.5	89.4415	157	823
CSNK1A1	1452	UGAAUGU	hsa-miR-181	1649487	5.10476	65	11107
CSNK1A1	1452	GCACUUU	hsa-miR-17	422870	43.1354	54	2412
CSNK1A1	1452	AACCAUC	kshv-miR-K12-6-3p	18889.5	3.28244	65	12078
CSNK1A1L	122011	AUUCUUU	hsa-miR-186	63839	8.01891	59	9858
CSNK1D	1453	UGCUGCU	hsa-miR-15	136894	16.992	57	6662
CSNK1G1	53944	UGGUGCU	hsa-miR-29	38873	13.8902	54	7647
CSNK1G3	1456	UGAAUGU	hsa-miR-181	1649487	30.457	126	3825
CSNK1G3	1456	CAACACU	kshv-miR-K12-10a	561740	30.457	126	3825
CSNK1G3	1456	AAUGUGA	hsa-miR-23	59366	49.7488	62	1990
CSNK2A1	1457	CCUGUAA	kshv-miR-K12-1	509682	37.6512	176	2953
CSNK2A1	1457	AUUCUUU	hsa-miR-186	63839	37.6512	176	2953
CSTF3	1479	UUUGCAC	hsa-miR-19	1.49042e+06	16.5701	46	6801
CTDNEP1	23399	GCACUUU	hsa-miR-17	422870	17.3474	113	6572
CTDNEP1	23399	AAUGUGA	hsa-miR-23	59366	4.49624	116	11435
CTDNEP1	23399	CAGCUUU	hsa-miR-320	25668	25.1534	134	4702
CTDP1	9150	ACUGUGA	hsa-miR-27	788725	23.7475	76	4982
CTDSP1	58190	UGCUGCU	hsa-miR-15	136894	2.2558	73	12624
CTDSP1	58190	AUGCUGC	hsa-miR-103	40285.5	2.2558	73	12624
CTDSP2	10106	ACUGUGA	hsa-miR-27	788725	4.40373	102	11487
CTDSP2	10106	UUCCGUU	hsa-miR-191	131457	5.07539	47	11125
CTDSP2	10106	ACUACCU	hsa-miR-196	73220	4.40373	102	11487
CTDSP2	10106	UGGUGCU	hsa-miR-29	38873	38.2221	126	2882
CTNNA1	1495	CAACACU	kshv-miR-K12-10a	561740	19.2609	114	6034
CTNNA3	29119	AUAAGCU	hsa-miR-21	1415682	8.23875	76	9756
CTNNA3	29119	UACUUGA	hsa-miR-26	120728	8.23875	76	9756
CTNNA3	29119	AUGCUGC	hsa-miR-103	40285.5	20.2909	86	5774
CTNNB1	1499	UGCUGCU	hsa-miR-15	136894	26.9937	75	4390
CTNNB1	1499	AUUCUUU	hsa-miR-186	63839	41.1503	59	2583
CTNNB1	1499	AUGCUGC	hsa-miR-103	40285.5	26.9937	75	4390
CTSA	5476	GCACUUU	hsa-miR-17	422870	17.2844	146	6589
CTSD	1509	UGAAUGU	hsa-miR-181	1649487	56.9582	72	1628
CUL1	8454	UGAAUGU	hsa-miR-181	1649487	4.94729	62	11197
CUL1	8454	GAAUGUG	kshv-miR-K12-3	362441	4.94729	62	11197
CUL1	8454	AAUGUGA	hsa-miR-23	59366	4.94729	62	11197
CUL1	8454	GUACUGU	hsa-miR-101	44364.5	11.4741	140	8532
CUL2	8453	UGCUGCU	hsa-miR-15	136894	26.7117	81	4443
CUL7	9820	GCACUUU	hsa-miR-17	422870	24.855	60	4780
CUL7	9820	GCAUCCU	kshv-miR-K12-5	49305.5	8.17071	42	9787
CUX1	1523	UGUUUAC	hsa-miR-30	11291159	11.0976	80	8669
CUX1	1523	UUUGCAC	hsa-miR-19	1.49042e+06	16.7004	58	6757
CUX1	1523	AGCAUUA	kshv-miR-K12-11	65980	11.0976	80	8669
CUX1	1523	UGGUGCU	hsa-miR-29	38873	37.4771	90	2968
CYC1	1537	CAGCUUU	hsa-miR-320	25668	19.2232	41	6055
CYP51A1	1595	ACUGUGA	hsa-miR-27	788725	11.2118	84	8632
CYP51A1	1595	UGCUGCU	hsa-miR-15	136894	11.8078	60	8391
CYP51A1	1595	AUGCUGC	hsa-miR-103	40285.5	11.8078	60	8391
CYP51A1	1595	GCCUGGU	kshv-miR-K12-12*	7635.5	11.8078	60	8391
DAB1	1600	ACACUAC	hsa-miR-142-3p	4176915	32.0676	49	3601
DAD1	1603	UUUGCAC	hsa-miR-19	1.49042e+06	66.1741	65	1308
DAG1	1605	ACACUAC	hsa-miR-142-3p	4176915	15.9544	96	6975
DAP	1611	GCAUCCU	kshv-miR-K12-5	49305.5	9.17518	50	9363
DARS	1615	GUGUCAU	hsa-miR-425	349099	39.3474	115	2762
DAZAP2	9802	UGAAUGU	hsa-miR-181	1649487	27.9629	93	4230
DAZAP2	9802	AGUCCAG	hsa-miR-378	39808.5	27.9629	93	4230
DAZL	1618	UGAAUGU	hsa-miR-181	1649487	308.849	97	135
DBF4	10926	CAGCUUU	hsa-miR-320	25668	11.73	41	8430
DBI	1622	GCACCUU	hsa-miR-18	39242	38.0204	107	2916
DCAF10	79269	ACACUAC	hsa-miR-142-3p	4176915	120.225	164	521
DCAF10	79269	AGCUGGG	kshv-miR-K12-9*	571162	120.225	164	521
DCAF10	79269	GCACUUU	hsa-miR-17	422870	120.225	164	521
DCAF10	79269	UGGGAUC	kshv-miR-K12-7	42912	120.225	164	521
DCAF12	25853	UGUUUAC	hsa-miR-30	11291159	130.836	73	450
DCAF12	25853	UACUUGA	hsa-miR-26	120728	24.9224	101	4757
DCAF12	25853	UGGGAUC	kshv-miR-K12-7	42912	24.9224	101	4757
DCAF13	25879	CCUGUAA	kshv-miR-K12-1	509682	21.8914	110	5382
DCAF16	54876	ACACUAC	hsa-miR-142-3p	4176915	35.3105	101	3212
DCAF16	54876	CAACACU	kshv-miR-K12-10a	561740	35.3105	101	3212
DCAF6	55827	GUGCAAU	hsa-miR-25	55154.5	33.2439	133	3457
DCAF7	10238	UUUGCAC	hsa-miR-19	1.49042e+06	59.8792	99	1528
DCAF7	10238	GCACCUU	hsa-miR-18	39242	24.7558	60	4797
DCAF7	10238	UGGUGCU	hsa-miR-29	38873	18.2765	147	6332
DCAF7	10238	CUCCCCC	kshv-miR-K12-12	20496.5	24.7558	60	4797
DCAF7	10238	AACCAUC	kshv-miR-K12-6-3p	18889.5	9.47664	97	9243
DCAF7	10238	GUGGCGC	kshv-miR-K12-7*	9089.5	45.2963	91	2249
DCAF8	50717	GCACUUU	hsa-miR-17	422870	37.903	79	2923
DCAF8	50717	GGCCAGU	hsa-miR-193a-3p	85519	37.903	79	2923
DCC	1630	AGCAUUA	kshv-miR-K12-11	65980	51.8159	45	1873
DCP1A,TKT	55802,7086	UGUUUAC	hsa-miR-30	11291159	31.6859	91	3657
DCP2	167227	GUACUGU	hsa-miR-101	44364.5	30.0697	101	3883
DCTN2	10540	AUGCUGC	hsa-miR-103	40285.5	232.632	82	202
DCTN3	11258	CAACACC	kshv-miR-K12-10b	452584	3.60558	67	11905
DCTN3	11258	CUCCCCC	kshv-miR-K12-12	20496.5	3.60558	67	11905
DCTN4	51164	GUGUCAU	hsa-miR-425	349099	62.983	171	1420
DCTN4	51164	UACUUGA	hsa-miR-26	120728	62.983	171	1420
DCUN1D4	23142	ACACUAC	hsa-miR-142-3p	4176915	7.79066	106	9959
DCUN1D4	23142	ACUGUGA	hsa-miR-27	788725	7.79066	106	9959
DCUN1D4	23142	UGGUGCU	hsa-miR-29	38873	4.73057	43	11310
DDB1,LOC100290337	1642,100290337	AGCUGGG	kshv-miR-K12-9*	571162	34.2276	65	3350
DDB1,LOC100290337	1642,100290337	UGCUGCU	hsa-miR-15	136894	87.1339	126	853
DDB1,LOC100290337	1642,100290337	UGCUGCU	hsa-miR-15	136894	22.6858	71	5215
DDB1,LOC100290337	1642,100290337	AUGCUGC	hsa-miR-103	40285.5	22.6858	71	5215
DDIT3	1649	ACACUAC	hsa-miR-142-3p	4176915	3.7172	78	11827
DDIT4	54541	UGUUUAC	hsa-miR-30	11291159	368.625	163	103
DDIT4	54541	UGAAUGU	hsa-miR-181	1649487	120.307	109	520
DDIT4	54541	GACCGCG	kshv-miR-K12-3*	607861	16.6775	92	6764
DDIT4	54541	GUACUGU	hsa-miR-101	44364.5	20.2267	125	5786
DDIT4	54541	UGGGAUC	kshv-miR-K12-7	42912	56.0209	73	1673
DDIT4	54541	AGUUCUC	hsa-miR-146	40931	16.6775	92	6764
DDIT4	54541	GUUUAGC	kshv-miR-K12-4-5p	22707.5	42.9581	111	2426
DDIT4	54541	GCCUGGU	kshv-miR-K12-12*	7635.5	9.0709	70	9423
DDOST	1650	AGCUGGG	kshv-miR-K12-9*	571162	6.12565	97	10647
DDOST	1650	CAACACU	kshv-miR-K12-10a	561740	12.3926	50	8178
DDOST	1650	UGCUGCU	hsa-miR-15	136894	58.9901	94	1561
DDOST	1650	GCACCUU	hsa-miR-18	39242	58.9901	94	1561
DDX1	1653	ACACUAC	hsa-miR-142-3p	4176915	18.5234	70	6259
DDX1	1653	UUUGCAC	hsa-miR-19	1.49042e+06	39.2579	55	2766
DDX17	10521	UUUGCAC	hsa-miR-19	1.49042e+06	20.7907	131	5645
DDX17	10521	GGGGCAG	hsa-miR-324-3p	45880	20.7907	131	5645
DDX17	10521	UGGGAUC	kshv-miR-K12-7	42912	60.7294	140	1502
DDX17	10521	CUCCCCC	kshv-miR-K12-12	20496.5	112.064	69	580
DDX18	8886	GUGGCGC	kshv-miR-K12-7*	9089.5	10.655	102	8825
DDX21	9188	UGUUUAC	hsa-miR-30	11291159	5.88812	85	10746
DDX21	9188	CUACAGU	kshv-miR-K12-2	101363	30.186	119	3865
DDX3X	1654	UGAAUGU	hsa-miR-181	1649487	54.1995	196	1766
DDX3X	1654	UGAAUGU	hsa-miR-181	1649487	16.9782	119	6668
DDX3X	1654	UUUGCAC	hsa-miR-19	1.49042e+06	54.1995	196	1766
DDX3X	1654	UGCUGCU	hsa-miR-15	136894	54.1995	196	1766
DDX3X	1654	AUUCUUU	hsa-miR-186	63839	54.1995	196	1766
DDX3X	1654	GUGCAAU	hsa-miR-25	55154.5	5.97923	92	10717
DDX47	51202	GUAUUCU	kshv-miR-K12-4-3p	1.49465e+06	18.061	102	6398
DDX47	51202	CCUGUAA	kshv-miR-K12-1	509682	30.7452	91	3786
DDX47	51202	CCUGUAA	kshv-miR-K12-1	509682	17.6865	46	6490
DDX47	51202	GAAUGUG	kshv-miR-K12-3	362441	18.061	102	6398
DDX47	51202	CAGCUUU	hsa-miR-320	25668	17.6865	46	6490
DDX47	51202	AUACCCA	kshv-miR-K12-9	8775	17.6865	46	6490
DDX5	1655	GUGUCAU	hsa-miR-425	349099	2.16548	93	12674
DDX5	1655	UGGUGCU	hsa-miR-29	38873	19.3001	133	6022
DDX5	1655	UGGUGCU	hsa-miR-29	38873	15.4874	70	7109
DDX56	54606	UUUGCAC	hsa-miR-19	1.49042e+06	2.91795	68	12282
DDX6	1656	UGUUUAC	hsa-miR-30	11291159	9.80657	56	9120
DDX6	1656	UGAAUGU	hsa-miR-181	1649487	9.80657	56	9120
DDX6	1656	UUUGCAC	hsa-miR-19	1.49042e+06	11.9411	70	8340
DDX6	1656	UUUGCAC	hsa-miR-19	1.49042e+06	3.58078	53	11914
DDX6	1656	AGCUGGG	kshv-miR-K12-9*	571162	52.9631	116	1816
DDX6	1656	GAAUGUG	kshv-miR-K12-3	362441	9.80657	56	9120
DEF8	54849	UGCUGCU	hsa-miR-15	136894	9.09236	95	9412
DEF8	54849	AUGCUGC	hsa-miR-103	40285.5	9.09236	95	9412
DEGS1	8560	GUACUGU	hsa-miR-101	44364.5	8.36626	145	9694
DEGS1	8560	UGGUGCU	hsa-miR-29	38873	8.36626	145	9694
DENND1A	57706	UUUGCAC	hsa-miR-19	1.49042e+06	33.5975	115	3403
DENND1A	57706	AGCUGGG	kshv-miR-K12-9*	571162	33.5975	115	3403
DENND1B	163486	CCUGUAA	kshv-miR-K12-1	509682	8.05435	51	9838
DENND4B	9909	GUGCAAU	hsa-miR-25	55154.5	75.7892	126	1062
DEPTOR	64798	UGCUGCU	hsa-miR-15	136894	26.0839	61	4530
DEPTOR	64798	AUGCUGC	hsa-miR-103	40285.5	26.0839	61	4530
DERL1	79139	UGAAUGU	hsa-miR-181	1649487	26.4349	122	4483
DERL1	79139	GUAUUCU	kshv-miR-K12-4-3p	1.49465e+06	2.36634	47	12566
DHPS	1725	GUUUAGC	kshv-miR-K12-4-5p	22707.5	17.1955	46	6611
DHX33	56919	UUUGCAC	hsa-miR-19	1.49042e+06	41.6418	91	2530
DHX33	56919	AUGCUGC	hsa-miR-103	40285.5	14.6159	59	7407
DHX36	170506	UGCUGCU	hsa-miR-15	136894	49.8656	95	1983
DHX36	170506	AUUCUUU	hsa-miR-186	63839	49.8656	95	1983
DHX8	1659	AGUUCUC	hsa-miR-146	40931	4.94192	114	11200
DHX8	1659	UGGUGCU	hsa-miR-29	38873	4.94192	114	11200
DHX9	1660	ACACUAC	hsa-miR-142-3p	4176915	31.269	64	3715
DIAPH1	1729	GUAUUCU	kshv-miR-K12-4-3p	1.49465e+06	3.71679	61	11828
DIAPH1	1729	CUCCCCC	kshv-miR-K12-12	20496.5	18.5779	72	6242
DICER1	23405	UGAAUGU	hsa-miR-181	1649487	73.2723	146	1124
DICER1	23405	UUUGCAC	hsa-miR-19	1.49042e+06	40.9196	62	2607
DICER1	23405	UGCUGCU	hsa-miR-15	136894	12.5197	60	8131
DICER1	23405	GGCCAGU	hsa-miR-193a-3p	85519	12.5197	60	8131
DICER1	23405	AUGCUGC	hsa-miR-103	40285.5	12.4411	59	8160
DICER1	23405	CAGCUUU	hsa-miR-320	25668	15.5305	78	7100
DICER1	23405	GCCUGGU	kshv-miR-K12-12*	7635.5	73.2723	146	1124
DLD	1738	UGCUGCU	hsa-miR-15	136894	6.99298	67	10301
DLD	1738	UGGUGCU	hsa-miR-29	38873	52.7244	54	1829
DLG1	1739	AACCAUC	kshv-miR-K12-6-3p	18889.5	6.11303	59	10658
DLST	1743	GUGCAAU	hsa-miR-25	55154.5	28.7581	75	4098
DMTF1	9988	ACACUAC	hsa-miR-142-3p	4176915	91.3012	79	794
DMTF1	9988	CAACACU	kshv-miR-K12-10a	561740	23.363	176	5065
DMTF1	9988	GCACUUU	hsa-miR-17	422870	8.59116	78	9619
DMTF1	9988	UGCUGCU	hsa-miR-15	136894	7.3445	94	10156
DMTF1	9988	AGCAUUA	kshv-miR-K12-11	65980	39.1801	111	2776
DMTF1	9988	GUACUGU	hsa-miR-101	44364.5	23.363	176	5065
DMXL2	23312	UGAAUGU	hsa-miR-181	1649487	20.3944	43	5748
DMXL2	23312	GAAUGUG	kshv-miR-K12-3	362441	20.3944	43	5748
DNAJA1	3301	GAAUGUG	kshv-miR-K12-3	362441	16.0824	73	6937
DNAJA1	3301	GGCCAGU	hsa-miR-193a-3p	85519	11.1064	124	8665
DNAJA1	3301	AAUGUGA	hsa-miR-23	59366	16.0824	73	6937
DNAJA1	3301	UGGUGUU	hsa-miR-21s	38877.5	11.1064	124	8665
DNAJB4	11080	UGCUGCU	hsa-miR-15	136894	100.302	152	681
DNAJB4	11080	AUUCUUU	hsa-miR-186	63839	12.5695	96	8115
DNAJB4	11080	UGGUGUU	hsa-miR-21s	38877.5	100.302	152	681
DNAJB6	10049	GCACUUU	hsa-miR-17	422870	62.4082	173	1438
DNAJB6	10049	AAUGUGA	hsa-miR-23	59366	62.4082	173	1438
DNAJB9	4189	GCACUUU	hsa-miR-17	422870	10.5835	121	8847
DNAJB9	4189	GUGCAAU	hsa-miR-25	55154.5	36.6119	150	3066
DNAJC19	131118	AGCAUUA	kshv-miR-K12-11	65980	2.49958	52	12490
DNAJC5	80331	UGCUGCU	hsa-miR-15	136894	26.7348	75	4439
DNAJC8	22826	CCUGUAA	kshv-miR-K12-1	509682	22.356	73	5283
DNAJC8	22826	UGGUGCU	hsa-miR-29	38873	22.356	73	5283
DNASE2	1777	GCAUCCU	kshv-miR-K12-5	49305.5	2.93603	64	12273
DNHD1	144132	CUGUUAC	hsa-miR-194	30124.5	7.60564	87	10035
DNM2	1785	GUAUUCU	kshv-miR-K12-4-3p	1.49465e+06	74.5383	91	1091
DNM2	1785	GGGGCAG	hsa-miR-324-3p	45880	11.0109	65	8700
DNTTIP1	116092	ACACUAC	hsa-miR-142-3p	4176915	13.6421	72	7729
DOCK10	55619	UGAAUGU	hsa-miR-181	1649487	234.836	73	199
DOLK	22845	ACACUAC	hsa-miR-142-3p	4176915	33.4199	83	3434
DOT1L	84444	ACUACCU	hsa-miR-196	73220	19.2959	47	6023
DOT1L	84444	GGGGCAG	hsa-miR-324-3p	45880	22.9065	134	5160
DOT1L	84444	UGGUGUU	hsa-miR-21s	38877.5	22.9065	134	5160
DOT1L	84444	UGGUGCU	hsa-miR-29	38873	29.0136	61	4055
DOT1L	84444	UGGUGCU	hsa-miR-29	38873	22.9065	134	5160
DPP8	54878	UUUGCAC	hsa-miR-19	1.49042e+06	35.3667	93	3205
DPP8	54878	UGCUGCU	hsa-miR-15	136894	35.3667	93	3205
DPP8	54878	ACUACCU	hsa-miR-196	73220	35.3667	93	3205
DPP9	91039	GCACUUU	hsa-miR-17	422870	55.4678	92	1697
DPY19L1	23333	UGUUUAC	hsa-miR-30	11291159	38.3864	94	2866
DPY19L1	23333	UGUUUAC	hsa-miR-30	11291159	17.8243	94	6462
DPY19L1	23333	GGGGCAG	hsa-miR-324-3p	45880	16.3917	123	6848
DPY19L1	23333	GCCUGGU	kshv-miR-K12-12*	7635.5	58.5268	55	1580
DPY19L4	286148	ACACUAC	hsa-miR-142-3p	4176915	12.7998	139	8017
DPY19L4	286148	UUCCGUU	hsa-miR-191	131457	12.7998	139	8017
DSG2	1829	GAAUGUG	kshv-miR-K12-3	362441	27.5514	88	4295
DSG2	1829	AGCAUUA	kshv-miR-K12-11	65980	3.49949	71	11965
DST	667	UUUGCAC	hsa-miR-19	1.49042e+06	42.1922	64	2480
DST	667	GCACUUU	hsa-miR-17	422870	42.1922	64	2480
DSTYK	25778	GUGCAAU	hsa-miR-25	55154.5	11.8354	97	8378
DUSP16	80824	ACUGUGA	hsa-miR-27	788725	29.8726	76	3914
DUSP16	80824	GUGUCAU	hsa-miR-425	349099	18.879	85	6160
DUSP16	80824	AGUUCUC	hsa-miR-146	40931	26.6089	143	4457
DUSP22	56940	GUAUUCU	kshv-miR-K12-4-3p	1.49465e+06	32.4293	102	3551
DUSP22	56940	GCACCUU	hsa-miR-18	39242	32.4293	102	3551
DUSP5	1847	ACACUAC	hsa-miR-142-3p	4176915	48.8801	113	2043
DUSP5	1847	UGAAUGU	hsa-miR-181	1649487	48.8801	113	2043
DUSP5	1847	UGAAUGU	hsa-miR-181	1649487	11.3657	136	8576
DUSP5	1847	GAAUGUG	kshv-miR-K12-3	362441	11.3657	136	8576
DUSP5	1847	AAUGUGA	hsa-miR-23	59366	11.3657	136	8576
DUT	1854	UUUGCAC	hsa-miR-19	1.49042e+06	13.2463	131	7866
DUT	1854	GUGUCAU	hsa-miR-425	349099	12.6205	59	8095
DUT	1854	GUACUGU	hsa-miR-101	44364.5	12.6205	59	8095
DUT	1854	UGGUGUU	hsa-miR-21s	38877.5	13.2463	131	7866
DUT	1854	UGGUGUU	hsa-miR-21s	38877.5	12.6205	59	8095
DVL1	1855	UGCUGCU	hsa-miR-15	136894	30.0302	87	3889
DVL1	1855	AUGCUGC	hsa-miR-103	40285.5	30.0302	87	3889
DVL3,EIF2B5	1857,8893	UGGUGCU	hsa-miR-29	38873	6.78536	59	10388
DYM	54808	UGGUGCU	hsa-miR-29	38873	22.6871	50	5214
DYNC1H1	1778	UUUGCAC	hsa-miR-19	1.49042e+06	32.8191	64	3499
DYNC1H1	1778	UGCUGCU	hsa-miR-15	136894	11.0636	75	8682
DYNC1H1	1778	ACUACCU	hsa-miR-196	73220	48.2143	46	2095
DYNC1H1	1778	AUGCUGC	hsa-miR-103	40285.5	11.0636	75	8682
DYNC1H1	1778	AGUCCAG	hsa-miR-378	39808.5	85.1327	85	887
DYNC1H1	1778	CUGUUAC	hsa-miR-194	30124.5	11.955	61	8336
DYNC1I1	1780	UGCUGCU	hsa-miR-15	136894	16.4703	46	6821
DYNLT1	6993	ACUGUGA	hsa-miR-27	788725	43.0661	78	2421
DYNLT1	6993	AGUCCAG	hsa-miR-378	39808.5	64.195	163	1374
DYRK1A	1859	GUGUCAU	hsa-miR-425	349099	39.9464	63	2701
DYRK2	8445	GAAUGUG	kshv-miR-K12-3	362441	35.602	105	3177
DYRK2	8445	UGCUGCU	hsa-miR-15	136894	35.602	105	3177
DYRK2	8445	CUACAGU	kshv-miR-K12-2	101363	35.8273	97	3152
DYRK2	8445	GGCCAGU	hsa-miR-193a-3p	85519	35.602	105	3177
DYRK2	8445	AUGCUGC	hsa-miR-103	40285.5	35.8273	97	3152
DYRK2	8445	AUGCUGC	hsa-miR-103	40285.5	35.602	105	3177
E2F2	1870	GCACUUU	hsa-miR-17	422870	54.3752	78	1751
E2F2	1870	AGCAUUA	kshv-miR-K12-11	65980	54.3752	78	1751
E2F3	1871	UGCUGCU	hsa-miR-15	136894	30.7219	198	3791
E2F3	1871	CUACAGU	kshv-miR-K12-2	101363	30.7219	198	3791
E2F5	1875	GCACUUU	hsa-miR-17	422870	18.7912	186	6179
EAF1	85403	UGUUUAC	hsa-miR-30	11291159	10.6434	107	8828
EBP	10682	UGGUGCU	hsa-miR-29	38873	19.1073	48	6095
ECHS1	1892	UUUGCAC	hsa-miR-19	1.49042e+06	14.3869	66	7475
ECHS1	1892	AACCAUC	kshv-miR-K12-6-3p	18889.5	14.3869	66	7475
EDARADD	128178	AGCUGGG	kshv-miR-K12-9*	571162	25.0865	117	4716
EDARADD	128178	GUGUCAU	hsa-miR-425	349099	30.6922	58	3796
EDARADD	128178	GGCCAGU	hsa-miR-193a-3p	85519	6.50226	132	10498
EDARADD	128178	AGUUCUC	hsa-miR-146	40931	64.243	53	1372
EDARADD	128178	UGGUGCU	hsa-miR-29	38873	95.5472	225	736
EDC3	80153	UGUUUAC	hsa-miR-30	11291159	23.9868	126	4936
EDEM3	80267	ACACUAC	hsa-miR-142-3p	4176915	99.3249	131	698
EDEM3	80267	ACUGUGA	hsa-miR-27	788725	99.3249	131	698
EDEM3	80267	GUACUGU	hsa-miR-101	44364.5	99.3249	131	698
EEF1A1	1915	GAAUGUG	kshv-miR-K12-3	362441	44.932	103	2275
EEF1A1	1915	GUGUCAU	hsa-miR-425	349099	2.61715	65	12431
EEF1A1	1915	GCAUCCU	kshv-miR-K12-5	49305.5	27.7837	113	4261
EEF1A1	1915	AUGCUGC	hsa-miR-103	40285.5	24.4773	94	4848
EEF1A1	1915	UGGUGUU	hsa-miR-21s	38877.5	113.612	111	572
EEF1A1	1915	AACCAUC	kshv-miR-K12-6-3p	18889.5	67.8177	96	1262
EEF1A1P9	441032	GAAUGUG	kshv-miR-K12-3	362441	20.3565	74	5758
EEF1A1P9	441032	GUGUCAU	hsa-miR-425	349099	19.6432	159	5931
EEF1A1P9	441032	GCAUCCU	kshv-miR-K12-5	49305.5	4.83324	176	11263
EEF1A1P9	441032	GUACUGU	hsa-miR-101	44364.5	4.83324	176	11263
EEF1A1P9	441032	AUGCUGC	hsa-miR-103	40285.5	19.6432	159	5931
EEF1A1P9	441032	UGGUGUU	hsa-miR-21s	38877.5	4.83324	176	11263
EEF1A1P9	441032	AACCAUC	kshv-miR-K12-6-3p	18889.5	12.449	96	8158
EEF1B2	1933	ACACUAC	hsa-miR-142-3p	4176915	50.5855	98	1942
EEF1B2	1933	GUGUCAU	hsa-miR-425	349099	6.09905	62	10666
EEF1G	1937	UGAAUGU	hsa-miR-181	1649487	7.26186	166	10193
EEF1G	1937	GCACUUU	hsa-miR-17	422870	69.3871	172	1214
EEF1G	1937	GAAUGUG	kshv-miR-K12-3	362441	7.26186	166	10193
EEF1G	1937	GUGUCAU	hsa-miR-425	349099	4.35795	58	11514
EEF1G	1937	UACUUGA	hsa-miR-26	120728	29.0338	64	4053
EEF1G	1937	AAUGUGA	hsa-miR-23	59366	7.26186	166	10193
EEF2	1938	GACCGCG	kshv-miR-K12-3*	607861	45.6184	204	2237
EEF2	1938	AGCUGGG	kshv-miR-K12-9*	571162	17.933	41	6433
EEF2	1938	GGCCAGU	hsa-miR-193a-3p	85519	78.6297	157	996
EEF2	1938	UGGUGCU	hsa-miR-29	38873	21.9547	151	5365
EEF2	1938	CUCCCCC	kshv-miR-K12-12	20496.5	222.845	176	218
EEF2	1938	GCCUGGU	kshv-miR-K12-12*	7635.5	17.933	41	6433
EFHD2,CELA2A	79180,63036	GUGGCGC	kshv-miR-K12-7*	9089.5	6.13386	124	10641
EFNA3	1944	ACGCACA	hsa-miR-210	408826	4.34332	99	11520
EFNA3	1944	AACCAUC	kshv-miR-K12-6-3p	18889.5	4.34332	99	11520
EFR3A	23167	UGCUGCU	hsa-miR-15	136894	28.9813	96	4061
EFR3A	23167	GUGCAAU	hsa-miR-25	55154.5	21.277	143	5532
EGR1	1958	GUAUUCU	kshv-miR-K12-4-3p	1.49465e+06	65.4615	234	1335
EGR1	1958	UUCCGUU	hsa-miR-191	131457	65.4615	234	1335
EHBP1L1	254102	UGGUGCU	hsa-miR-29	38873	29.84	41	3920
EID1	23741	UGAAUGU	hsa-miR-181	1649487	2.81251	48	12339
EID1	23741	UUUGCAC	hsa-miR-19	1.49042e+06	16.5745	102	6799
EIF1	10209	GAAUGUG	kshv-miR-K12-3	362441	22.6308	142	5225
EIF1	10209	AAUGUGA	hsa-miR-23	59366	22.6308	142	5225
EIF1	10209	GUACUGU	hsa-miR-101	44364.5	51.8798	50	1865
EIF2A	83939	ACACUAC	hsa-miR-142-3p	4176915	31.278	73	3712
EIF2A	83939	AGCUGGG	kshv-miR-K12-9*	571162	15.8994	76	6990
EIF2A	83939	AUACCCA	kshv-miR-K12-9	8775	15.8994	76	6990
EIF2B5	8893	GUAUUCU	kshv-miR-K12-4-3p	1.49465e+06	51.6061	88	1886
EIF2B5	8893	UGCUGCU	hsa-miR-15	136894	10.2233	46	8986
EIF2B5	8893	AUGCUGC	hsa-miR-103	40285.5	11.9813	63	8327
EIF2B5,AP2M1	8893,1173	CUCCCCC	kshv-miR-K12-12	20496.5	8.15883	60	9795
EIF2C2	27161	AAUGUGA	hsa-miR-23	59366	15.3239	94	7156
EIF2S1	1965	UGGUGCU	hsa-miR-29	38873	6.77509	68	10391
EIF2S2	8894	CUACAGU	kshv-miR-K12-2	101363	8.41952	83	9672
EIF3A	8661	ACACUAC	hsa-miR-142-3p	4176915	22.7711	134	5194
EIF3A	8661	CAACACU	kshv-miR-K12-10a	561740	22.7711	134	5194
EIF3A	8661	CAACACC	kshv-miR-K12-10b	452584	51.9152	68	1862
EIF3B	8662	UUCCGUU	hsa-miR-191	131457	38.733	114	2826
EIF3B	8662	AUUCUUU	hsa-miR-186	63839	61.6395	44	1466
EIF3B	8662	UGGGAUC	kshv-miR-K12-7	42912	64.1701	135	1376
EIF3B	8662	GCACCUU	hsa-miR-18	39242	38.733	114	2826
EIF3C,ATXN2L	8663,11273	AGCUGGG	kshv-miR-K12-9*	571162	5.04126	106	11147
EIF3C,ATXN2L	8663,11273	ACGCACA	hsa-miR-210	408826	5.04126	106	11147
EIF3CL,SULT1A1	728689,6817	AGCUGGG	kshv-miR-K12-9*	571162	5.04126	106	11148
EIF3CL,SULT1A1	728689,6817	ACGCACA	hsa-miR-210	408826	5.04126	106	11148
EIF3D	8664	GAAUGUG	kshv-miR-K12-3	362441	11.2437	127	8622
EIF3D	8664	UGGGAUC	kshv-miR-K12-7	42912	9.23457	69	9347
EIF3E	3646	UGAAUGU	hsa-miR-181	1649487	31.3415	94	3704
EIF3E	3646	GCACUUU	hsa-miR-17	422870	36.6326	100	3063
EIF3E	3646	GAAUGUG	kshv-miR-K12-3	362441	51.8821	106	1864
EIF3E	3646	GAAUGUG	kshv-miR-K12-3	362441	31.3415	94	3704
EIF3E	3646	AGCAUUA	kshv-miR-K12-11	65980	39.1892	106	2775
EIF3E	3646	AAUGUGA	hsa-miR-23	59366	31.3415	94	3704
EIF3F	8665	GCACUUU	hsa-miR-17	422870	11.1425	94	8646
EIF3H	8667	GUGUCAU	hsa-miR-425	349099	44.8573	194	2282
EIF3H	8667	CUACAGU	kshv-miR-K12-2	101363	3.86168	94	11764
EIF3H	8667	UAUUAUA	hsa-miR-374	90385.5	4.46796	78	11447
EIF3I	8668	CUCCCCC	kshv-miR-K12-12	20496.5	13.2395	93	7869
EIF3L	51386	GGCCAGU	hsa-miR-193a-3p	85519	50.0621	134	1967
EIF3L	51386	GCCUGGU	kshv-miR-K12-12*	7635.5	14.5599	148	7415
EIF4A1,SENP3-EIF4A1	1973,100533955	CAACACC	kshv-miR-K12-10b	452584	21.945	78	5368
EIF4A1,SENP3-EIF4A1	1973,100533955	GAGGGAG	kshv-miR-K12-8*	135892	432.017	300	85
EIF4A2	1974	UGAAUGU	hsa-miR-181	1649487	219.155	179	222
EIF4A2	1974	UGAAUGU	hsa-miR-181	1649487	164.891	223	331
EIF4A2	1974	GAAUGUG	kshv-miR-K12-3	362441	164.891	223	331
EIF4A2	1974	CUACAGU	kshv-miR-K12-2	101363	164.891	223	331
EIF4B	1975	UGCUGCU	hsa-miR-15	136894	28.664	114	4108
EIF4B	1975	GAGGGAG	kshv-miR-K12-8*	135892	28.664	114	4108
EIF4B	1975	AUUCUUU	hsa-miR-186	63839	3.92143	100	11733
EIF4B	1975	AUGCUGC	hsa-miR-103	40285.5	28.664	114	4108
EIF4B	1975	CAGCUUU	hsa-miR-320	25668	15.61	63	7074
EIF4E	1977	UGAAUGU	hsa-miR-181	1649487	2.75941	71	12357
EIF4E	1977	GAAUGUG	kshv-miR-K12-3	362441	2.75941	71	12357
EIF4E	1977	AAUGUGA	hsa-miR-23	59366	2.75941	71	12357
EIF4E	1977	CUGUUAC	hsa-miR-194	30124.5	2.75941	71	12357
EIF4E2	9470	CAACACC	kshv-miR-K12-10b	452584	36.5032	50	3079
EIF4EBP2	1979	GCACCUU	hsa-miR-18	39242	28.8525	143	4079
EIF4G1,EIF2B5	1981,8893	CCUGUAA	kshv-miR-K12-1	509682	26.7418	75	4437
EIF4G1,EIF2B5	1981,8893	UAUUAUA	hsa-miR-374	90385.5	13.6947	103	7710
EIF4G1,EIF2B5	1981,8893	CUCCCCC	kshv-miR-K12-12	20496.5	13.6947	103	7710
EIF4G2	1982	CAACACU	kshv-miR-K12-10a	561740	25.7108	130	4598
EIF4G2	1982	GCACUUU	hsa-miR-17	422870	25.7108	130	4598
EIF4G2	1982	UACUUGA	hsa-miR-26	120728	25.7108	130	4598
EIF4G2	1982	AUUCUUU	hsa-miR-186	63839	8.05689	100	9834
EIF4H	7458	GAGGGAG	kshv-miR-K12-8*	135892	7.30046	120	10176
EIF4H	7458	GCACCUU	hsa-miR-18	39242	7.30046	120	10176
EIF4H	7458	UGGUGCU	hsa-miR-29	38873	23.6458	231	5006
EIF5	1983	UGAAUGU	hsa-miR-181	1649487	32.1337	134	3594
EIF5	1983	AUAAGCU	hsa-miR-21	1415682	32.1337	134	3594
EIF5	1983	GAAUGUG	kshv-miR-K12-3	362441	32.1337	134	3594
EIF5	1983	UACUUGA	hsa-miR-26	120728	16.055	151	6944
EIF5	1983	AAUGUGA	hsa-miR-23	59366	32.1337	134	3594
EIF5	1983	AUGCUGC	hsa-miR-103	40285.5	4.31083	105	11542
EIF5A	1984	ACACUAC	hsa-miR-142-3p	4176915	7.30371	156	10175
EIF5A	1984	UGCUGCU	hsa-miR-15	136894	7.30371	156	10175
EIF5A	1984	GAGGGAG	kshv-miR-K12-8*	135892	16.7019	98	6756
EIF5A	1984	AGCAUUA	kshv-miR-K12-11	65980	55.2181	156	1712
EIF5A	1984	UGGUGCU	hsa-miR-29	38873	55.2181	156	1712
EIF5AL1	143244	ACACUAC	hsa-miR-142-3p	4176915	3.81559	73	11784
EIF5AL1	143244	UGCUGCU	hsa-miR-15	136894	3.81559	73	11784
EIF5AL1	143244	GAGGGAG	kshv-miR-K12-8*	135892	24.5286	142	4836
EIF5AL1	143244	AGCAUUA	kshv-miR-K12-11	65980	14.7686	111	7335
EIF5AL1	143244	UGGUGCU	hsa-miR-29	38873	14.7686	111	7335
EIF5B	9669	GAGGGAG	kshv-miR-K12-8*	135892	3.89293	142	11744
ELAVL1,CLEC4G	1994,339390	CAACACC	kshv-miR-K12-10b	452584	29.213	65	4020
ELAVL1,CLEC4G	1994,339390	AAUGUGA	hsa-miR-23	59366	29.213	65	4020
ELF2	1998	GUAUUCU	kshv-miR-K12-4-3p	1.49465e+06	5.53634	73	10911
ELF2	1998	CCUGUAA	kshv-miR-K12-1	509682	31.2926	153	3710
ELF2	1998	GAAUGUG	kshv-miR-K12-3	362441	54.8215	115	1725
ELF2	1998	UGCUGCU	hsa-miR-15	136894	36.9763	47	3024
ELF2	1998	AGCAUUA	kshv-miR-K12-11	65980	31.2926	153	3710
ELF2	1998	AAUGUGA	hsa-miR-23	59366	54.8215	115	1725
ELF2	1998	AGUUCUC	hsa-miR-146	40931	54.8215	115	1725
ELF2	1998	AUGCUGC	hsa-miR-103	40285.5	36.9763	47	3024
ELF2	1998	UGGUGCU	hsa-miR-29	38873	54.8215	115	1725
ELK3	2004	UUUGCAC	hsa-miR-19	1.49042e+06	35.2341	276	3222
ELK3	2004	GCACUUU	hsa-miR-17	422870	35.2341	276	3222
ELK4	2005	UUUGCAC	hsa-miR-19	1.49042e+06	10.2826	92	8963
ELK4	2005	GCACUUU	hsa-miR-17	422870	26.5331	79	4468
ELK4	2005	GUGUCAU	hsa-miR-425	349099	7.12613	127	10253
ELK4	2005	UGCUGCU	hsa-miR-15	136894	26.5331	79	4468
ELK4	2005	GUGCAAU	hsa-miR-25	55154.5	132.004	186	444
ELK4	2005	AUGCUGC	hsa-miR-103	40285.5	26.5331	79	4468
ELK4	2005	GCACCUU	hsa-miR-18	39242	25.1332	78	4710
ELK4	2005	CUGUUAC	hsa-miR-194	30124.5	7.59732	89	10037
ELL2	22936	UGUUUAC	hsa-miR-30	11291159	8.76287	98	9549
ELL2	22936	AGCAUUA	kshv-miR-K12-11	65980	8.76287	98	9549
ELMO1	9844	UGAAUGU	hsa-miR-181	1649487	49.3106	85	2017
ELMO2	63916	GCACUUU	hsa-miR-17	422870	31.0051	75	3756
ELP2	55250	UGUUUAC	hsa-miR-30	11291159	40.0914	142	2685
EMD	2010	UGCUGCU	hsa-miR-15	136894	29.1827	79	4023
EML2	24139	CUACAGU	kshv-miR-K12-2	101363	123.615	73	498
EML4	27436	ACACUAC	hsa-miR-142-3p	4176915	36.5755	100	3073
EML4	27436	GUGCAAU	hsa-miR-25	55154.5	36.5755	100	3073
EML4	27436	UGGUGUU	hsa-miR-21s	38877.5	36.5755	100	3073
EML5	161436	GCACUUU	hsa-miR-17	422870	4.66266	70	11344
EMP3	2014	UGGUGCU	hsa-miR-29	38873	20.0746	138	5828
EMP3	2014	CAGCUUU	hsa-miR-320	25668	20.0746	138	5828
EMR3	84658	CAACACU	kshv-miR-K12-10a	561740	33.2493	129	3456
ENO1	2023	UGGUGCU	hsa-miR-29	38873	75.5622	95	1067
ENPP2	5168	UUUGCAC	hsa-miR-19	1.49042e+06	220.047	140	220
ENPP2	5168	GCACUUU	hsa-miR-17	422870	220.047	140	220
ENPP2	5168	UACUUGA	hsa-miR-26	120728	220.047	140	220
ENPP2	5168	AUUCUUU	hsa-miR-186	63839	24.4592	63	4852
ENPP2	5168	GCACCUU	hsa-miR-18	39242	220.047	140	220
ENPP2	5168	GUUUAGC	kshv-miR-K12-4-5p	22707.5	8.63699	91	9597
ENPP2	5168	CUCCCCC	kshv-miR-K12-12	20496.5	109.262	150	595
ENTPD4	9583	UGCUGCU	hsa-miR-15	136894	40.111	76	2681
ENTPD4	9583	UGCUGCU	hsa-miR-15	136894	14.6487	125	7392
ENTPD4	9583	ACUACCU	hsa-miR-196	73220	14.6487	125	7392
ENTPD4	9583	AUGCUGC	hsa-miR-103	40285.5	40.111	76	2681
ENTPD4	9583	UGGUGCU	hsa-miR-29	38873	14.6487	125	7392
ENTPD6	955	UGAAUGU	hsa-miR-181	1649487	15.9154	77	6986
ENTPD6	955	ACUGUGA	hsa-miR-27	788725	15.9154	77	6986
EP300	2033	AUUCUUU	hsa-miR-186	63839	10.684	58	8811
EP400	57634	UGAAUGU	hsa-miR-181	1649487	32.4479	91	3549
EP400	57634	UGAAUGU	hsa-miR-181	1649487	4.66661	106	11338
EP400	57634	GAAUGUG	kshv-miR-K12-3	362441	4.66661	106	11338
EP400	57634	UGCUGCU	hsa-miR-15	136894	30.8777	65	3769
EPB41	2035	UGAAUGU	hsa-miR-181	1649487	4.83449	72	11261
EPB41L4A	64097	UGAAUGU	hsa-miR-181	1649487	55.5595	85	1695
EPB41L4A	64097	GAAUGUG	kshv-miR-K12-3	362441	59.2742	93	1545
EPB41L4A	64097	GAAUGUG	kshv-miR-K12-3	362441	55.5595	85	1695
EPB41L4A	64097	AAUGUGA	hsa-miR-23	59366	59.2742	93	1545
EPB41L4A	64097	AAUGUGA	hsa-miR-23	59366	55.5595	85	1695
EPC2	26122	UUUGCAC	hsa-miR-19	1.49042e+06	23.4645	62	5048
EPDR1	54749	GUAUUCU	kshv-miR-K12-4-3p	1.49465e+06	52.8097	98	1825
EPDR1	54749	GUACUGU	hsa-miR-101	44364.5	52.8097	98	1825
EPHA3	2042	UGGUGCU	hsa-miR-29	38873	16.1389	44	6925
EPRS	2058	GUAUUCU	kshv-miR-K12-4-3p	1.49465e+06	73.4982	123	1116
EPT1	85465	UGUUUAC	hsa-miR-30	11291159	89.7687	77	820
EPT1	85465	GGGGCAG	hsa-miR-324-3p	45880	7.3814	65	10142
ERGIC3	51614	UGCUGCU	hsa-miR-15	136894	41.7334	69	2520
ERGIC3	51614	AUGCUGC	hsa-miR-103	40285.5	41.7334	69	2520
ERLEC1	27248	AGUUCUC	hsa-miR-146	40931	19.1578	97	6078
ERLIN1	10613	UGUUUAC	hsa-miR-30	11291159	37.1223	172	3004
ERLIN2	11160	AAUGUGA	hsa-miR-23	59366	94.7856	123	747
ERLIN2	11160	AUGCUGC	hsa-miR-103	40285.5	11.2183	52	8627
ERO1L	30001	GUAUUCU	kshv-miR-K12-4-3p	1.49465e+06	3.14232	69	12150
ERO1L	30001	GAAUGUG	kshv-miR-K12-3	362441	3.14232	69	12150
ERO1L	30001	AAUGUGA	hsa-miR-23	59366	3.14232	69	12150
ESYT1	23344	UUUGCAC	hsa-miR-19	1.49042e+06	44.2468	90	2332
ESYT1	23344	CUACAGU	kshv-miR-K12-2	101363	7.07864	61	10269
ESYT1	23344	GGCCAGU	hsa-miR-193a-3p	85519	52.7807	50	1827
ESYT1	23344	UGGUGCU	hsa-miR-29	38873	77.6683	118	1019
ESYT1	23344	GCCUGGU	kshv-miR-K12-12*	7635.5	77.6683	118	1019
ETF1	2107	GUACUGU	hsa-miR-101	44364.5	133.481	123	438
ETFA	2108	AGCUGGG	kshv-miR-K12-9*	571162	28.7823	49	4091
ETFA	2108	UGCUGCU	hsa-miR-15	136894	2.73272	52	12374
ETFA	2108	UGGUGCU	hsa-miR-29	38873	2.73272	52	12374
ETV1	2115	GGCCAGU	hsa-miR-193a-3p	85519	19.6727	88	5922
ETV1	2115	AGCAUUA	kshv-miR-K12-11	65980	19.6727	88	5922
ETV5	2119	GUGUCAU	hsa-miR-425	349099	29.5415	63	3972
EWSR1	2130	GUGCAAU	hsa-miR-25	55154.5	3.43247	86	11997
EXOC2	55770	UGCUGCU	hsa-miR-15	136894	20.1642	71	5803
EXOC4	60412	AAUGUGA	hsa-miR-23	59366	7.65911	116	10007
EXOC4	60412	GCAUCCU	kshv-miR-K12-5	49305.5	7.14975	103	10242
EXOSC10	5394	UGCUGCU	hsa-miR-15	136894	7.68827	66	9993
EXOSC10	5394	UGGUGCU	hsa-miR-29	38873	7.68827	66	9993
EXOSC3	51010	UGAAUGU	hsa-miR-181	1649487	30.5899	85	3813
EXOSC3	51010	CUCCCCC	kshv-miR-K12-12	20496.5	30.5899	85	3813
EXT1	2131	ACGCACA	hsa-miR-210	408826	11.0238	76	8695
EXT1	2131	ACUACCU	hsa-miR-196	73220	25.1457	66	4705
EXT1	2131	GUACUGU	hsa-miR-101	44364.5	11.0238	76	8695
EXT1	2131	AUGCUGC	hsa-miR-103	40285.5	42.7431	65	2438
EYA1	2138	GUAUUCU	kshv-miR-K12-4-3p	1.49465e+06	3.90481	60	11738
EYA1	2138	CAACACC	kshv-miR-K12-10b	452584	13.9574	57	7614
EYA1	2138	UAUUAUA	hsa-miR-374	90385.5	30.5778	115	3816
EYA1	2138	AGCAUUA	kshv-miR-K12-11	65980	15.5737	82	7082
EYA3	2140	ACACUAC	hsa-miR-142-3p	4176915	7.02518	74	10289
EYA3	2140	CAGCUUU	hsa-miR-320	25668	8.34233	53	9705
EZH1	2145	GCACUUU	hsa-miR-17	422870	65.5435	110	1331
EZH1	2145	GCCUGGU	kshv-miR-K12-12*	7635.5	65.5435	110	1331
EZH2	2146	GAAUGUG	kshv-miR-K12-3	362441	20.6172	74	5686
EZH2	2146	UGGUGCU	hsa-miR-29	38873	20.6172	74	5686
F11R	50848	UGGUGCU	hsa-miR-29	38873	2.5201	53	12475
F8,CLIC2	2157,1193	ACACUAC	hsa-miR-142-3p	4176915	14.6845	88	7370
F8,CLIC2	2157,1193	UGAAUGU	hsa-miR-181	1649487	14.6845	88	7370
F8,CLIC2	2157,1193	GUGCAAU	hsa-miR-25	55154.5	14.6845	88	7370
FAM103A1	83640	CCUGUAA	kshv-miR-K12-1	509682	25.4015	99	4656
FAM103A1	83640	GUACUGU	hsa-miR-101	44364.5	25.4015	99	4656
FAM103A1	83640	AUGCUGC	hsa-miR-103	40285.5	25.4015	99	4656
FAM117A	81558	UGGUGUU	hsa-miR-21s	38877.5	2.4702	60	12511
FAM120A	23196	GUGCAAU	hsa-miR-25	55154.5	169.311	145	321
FAM127A	8933	ACACUAC	hsa-miR-142-3p	4176915	9.82628	71	9113
FAM127A	8933	ACUACCU	hsa-miR-196	73220	9.82628	71	9113
FAM13A	10144	CAACACU	kshv-miR-K12-10a	561740	28.8591	114	4075
FAM160A1	729830	ACACUAC	hsa-miR-142-3p	4176915	43.8404	91	2359
FAM160A1	729830	UGAAUGU	hsa-miR-181	1649487	13.7856	98	7684
FAM160A1	729830	UUUGCAC	hsa-miR-19	1.49042e+06	43.8404	91	2359
FAM160A1	729830	UACUUGA	hsa-miR-26	120728	13.7856	98	7684
FAM160A1	729830	ACUACCU	hsa-miR-196	73220	43.8404	91	2359
FAM160B1	57700	GUGCAAU	hsa-miR-25	55154.5	23.107	116	5111
FAM160B1	57700	CUGUUAC	hsa-miR-194	30124.5	94.0175	105	760
FAM162A	26355	UUUGCAC	hsa-miR-19	1.49042e+06	39.3016	101	2764
FAM172A	83989	UGCUGCU	hsa-miR-15	136894	6.53823	46	10486
FAM190B	54462	UGGUGUU	hsa-miR-21s	38877.5	17.9956	100	6416
FAM19A2	338811	GUAUUCU	kshv-miR-K12-4-3p	1.49465e+06	302.094	75	139
FAM19A2	338811	GGCCAGU	hsa-miR-193a-3p	85519	3.65788	83	11873
FAM35B2,FAM21C	439965,253725	ACACUAC	hsa-miR-142-3p	4176915	55.7648	141	1684
FAM35B2,FAM21C	439965,253725	ACACUAC	hsa-miR-142-3p	4176915	12.1717	143	8262
FAM40A	85369	GCACUUU	hsa-miR-17	422870	26.1414	76	4524
FAM40A	85369	UGCUGCU	hsa-miR-15	136894	26.1414	76	4524
FAM40B	57464	GCACUUU	hsa-miR-17	422870	33.9523	78	3373
FAM40B	57464	CUCCCCC	kshv-miR-K12-12	20496.5	21.4371	71	5500
FAM46C	54855	UGUUUAC	hsa-miR-30	11291159	45.0617	106	2264
FAM46C	54855	UUUGCAC	hsa-miR-19	1.49042e+06	181.377	203	286
FAM46C	54855	CCUGUAA	kshv-miR-K12-1	509682	20.5259	117	5719
FAM46C	54855	UGCUGCU	hsa-miR-15	136894	18.1582	100	6368
FAM46C	54855	UACUUGA	hsa-miR-26	120728	46.557	111	2177
FAM46C	54855	ACUACCU	hsa-miR-196	73220	35.1763	258	3228
FAM46C	54855	UGGGAUC	kshv-miR-K12-7	42912	131.142	93	448
FAM46C	54855	UGGGAUC	kshv-miR-K12-7	42912	6.94579	93	10324
FAM46C	54855	CUGUUAC	hsa-miR-194	30124.5	12.6616	72	8085
FAM49B	51571	GUGUCAU	hsa-miR-425	349099	11.518	72	8509
FAM49B	51571	ACUACCU	hsa-miR-196	73220	7.85635	72	9924
FAM49B	51571	AUGCUGC	hsa-miR-103	40285.5	7.85635	72	9924
FAM59A	64762	ACUGUGA	hsa-miR-27	788725	16.0455	90	6948
FAM60A	58516	GCACUUU	hsa-miR-17	422870	6.81084	187	10377
FAM60A	58516	AGCAUUA	kshv-miR-K12-11	65980	6.98713	125	10304
FAM60A	58516	GUACUGU	hsa-miR-101	44364.5	6.81084	187	10377
FAM73A	374986	UGCUGCU	hsa-miR-15	136894	41.6185	109	2531
FAM73A	374986	AUGCUGC	hsa-miR-103	40285.5	41.6185	109	2531
FAM76A	199870	ACACUAC	hsa-miR-142-3p	4176915	98.4576	74	708
FAM82B	51115	UGCUGCU	hsa-miR-15	136894	25.631	62	4613
FAM82B	51115	UACUUGA	hsa-miR-26	120728	25.631	62	4613
FAM91A1	157769	UGUUUAC	hsa-miR-30	11291159	131.948	168	445
FAM91A1	157769	UAUUAUA	hsa-miR-374	90385.5	131.948	168	445
FAM91A1	157769	AACCAUC	kshv-miR-K12-6-3p	18889.5	46.2357	114	2196
FAM91A2	57234	UGCUGCU	hsa-miR-15	136894	12.8945	94	7988
FANCI	55215	UGCUGCU	hsa-miR-15	136894	71.0472	77	1183
FAR1	84188	AGCAUUA	kshv-miR-K12-11	65980	75.0661	87	1082
FAR2	55711	UGGGAUC	kshv-miR-K12-7	42912	48.8406	72	2046
FARP2	9855	UGCUGCU	hsa-miR-15	136894	15.6115	53	7071
FARP2	9855	AUGCUGC	hsa-miR-103	40285.5	15.6115	53	7071
FARSA	2193	ACUGUGA	hsa-miR-27	788725	8.93344	107	9485
FARSA	2193	GACCGCG	kshv-miR-K12-3*	607861	36.0796	155	3118
FARSA	2193	AGCUGGG	kshv-miR-K12-9*	571162	36.0796	155	3118
FARSA	2193	UGCUGCU	hsa-miR-15	136894	26.7537	111	4434
FARSA	2193	AUGCUGC	hsa-miR-103	40285.5	26.7537	111	4434
FASN	2194	UGCUGCU	hsa-miR-15	136894	23.5774	77	5020
FASN	2194	GGCCAGU	hsa-miR-193a-3p	85519	11.3056	70	8600
FASN	2194	UGGGAUC	kshv-miR-K12-7	42912	11.3056	70	8600
FASN	2194	GCACCUU	hsa-miR-18	39242	23.5774	77	5020
FAU	2197	GGCCAGU	hsa-miR-193a-3p	85519	30.5934	100	3812
FBL	2091	AGUUCUC	hsa-miR-146	40931	53.1849	114	1808
FBN1	2200	UGUUUAC	hsa-miR-30	11291159	496.159	103	68
FBN1	2200	UGAAUGU	hsa-miR-181	1649487	59.0546	91	1556
FBN1	2200	UGAAUGU	hsa-miR-181	1649487	56.4861	131	1652
FBN1	2200	UGAAUGU	hsa-miR-181	1649487	28.65	109	4113
FBN1	2200	UGAAUGU	hsa-miR-181	1649487	27.9905	76	4224
FBN1	2200	UGAAUGU	hsa-miR-181	1649487	2.09925	84	12719
FBN1	2200	GUAUUCU	kshv-miR-K12-4-3p	1.49465e+06	4.58263	100	11386
FBN1	2200	UUUGCAC	hsa-miR-19	1.49042e+06	28.65	109	4113
FBN1	2200	ACUGUGA	hsa-miR-27	788725	11.0832	82	8675
FBN1	2200	CAACACU	kshv-miR-K12-10a	561740	19.552	92	5951
FBN1	2200	CAACACC	kshv-miR-K12-10b	452584	56.4861	131	1652
FBN1	2200	GAAUGUG	kshv-miR-K12-3	362441	59.0546	91	1556
FBN1	2200	GAAUGUG	kshv-miR-K12-3	362441	2.09925	84	12719
FBN1	2200	UGCUGCU	hsa-miR-15	136894	43.4482	123	2389
FBN1	2200	UGCUGCU	hsa-miR-15	136894	23.6095	45	5013
FBN1	2200	UGCUGCU	hsa-miR-15	136894	11.5952	83	8476
FBN1	2200	GAGGGAG	kshv-miR-K12-8*	135892	11.5952	83	8476
FBN1	2200	UACUUGA	hsa-miR-26	120728	12.2987	120	8212
FBN1	2200	UACUUGA	hsa-miR-26	120728	4.58263	100	11386
FBN1	2200	ACUACCU	hsa-miR-196	73220	24.7212	103	4803
FBN1	2200	AAUGUGA	hsa-miR-23	59366	148.806	274	374
FBN1	2200	AAUGUGA	hsa-miR-23	59366	59.0546	91	1556
FBN1	2200	AAUGUGA	hsa-miR-23	59366	2.09925	84	12719
FBN1	2200	GUGCAAU	hsa-miR-25	55154.5	148.806	274	374
FBN1	2200	GUGCAAU	hsa-miR-25	55154.5	27.8941	79	4243
FBN1	2200	GCAUCCU	kshv-miR-K12-5	49305.5	148.806	274	374
FBN1	2200	UGGGAUC	kshv-miR-K12-7	42912	2.32469	71	12590
FBN1	2200	AUGCUGC	hsa-miR-103	40285.5	11.5952	83	8476
FBN1	2200	UGGUGCU	hsa-miR-29	38873	148.806	274	374
FBXL14	144699	UGCUGCU	hsa-miR-15	136894	24.4955	48	4844
FBXL19	54620	UACUUGA	hsa-miR-26	120728	3.4666	76	11979
FBXL4	26235	AGCAUUA	kshv-miR-K12-11	65980	43.8197	96	2362
FBXO10	26267	UUUGCAC	hsa-miR-19	1.49042e+06	20.2361	162	5782
FBXO10	26267	AAUGUGA	hsa-miR-23	59366	20.2361	162	5782
FBXO10	26267	AUGCUGC	hsa-miR-103	40285.5	20.2361	162	5782
FBXO11	80204	UGAAUGU	hsa-miR-181	1649487	16.9436	73	6679
FBXO11	80204	AGCUGGG	kshv-miR-K12-9*	571162	309.501	238	134
FBXO11	80204	GAAUGUG	kshv-miR-K12-3	362441	16.9436	73	6679
FBXO11	80204	UACUUGA	hsa-miR-26	120728	16.9436	73	6679
FBXO11	80204	AGCAUUA	kshv-miR-K12-11	65980	309.501	238	134
FBXO11	80204	UGGUGCU	hsa-miR-29	38873	27.0165	137	4386
FBXO18	84893	AGCUGGG	kshv-miR-K12-9*	571162	5.82503	51	10784
FBXO28	23219	GUAUUCU	kshv-miR-K12-4-3p	1.49465e+06	27.1108	86	4368
FBXO28	23219	GCACUUU	hsa-miR-17	422870	17.9472	76	6429
FBXO28	23219	AAUGUGA	hsa-miR-23	59366	27.1108	86	4368
FBXO3	26273	CAACACU	kshv-miR-K12-10a	561740	47.0394	208	2152
FBXO3	26273	UGCUGCU	hsa-miR-15	136894	37.2383	75	2993
FBXO3	26273	AUGCUGC	hsa-miR-103	40285.5	37.2383	75	2993
FBXO31	79791	GCACUUU	hsa-miR-17	422870	2.10174	51	12717
FBXO31	79791	AGUCCAG	hsa-miR-378	39808.5	2.10174	51	12717
FBXO34	55030	UGUUUAC	hsa-miR-30	11291159	10.7166	52	8799
FBXO34	55030	UGAAUGU	hsa-miR-181	1649487	9.76161	57	9136
FBXO34	55030	UGGUGUU	hsa-miR-21s	38877.5	10.7166	52	8799
FBXO45	200933	AGCUGGG	kshv-miR-K12-9*	571162	6.93266	63	10329
FBXO5	26271	CCUGUAA	kshv-miR-K12-1	509682	89.008	111	827
FBXW2	26190	GGGGCAG	hsa-miR-324-3p	45880	14.6034	82	7409
FBXW2	26190	UGGUGCU	hsa-miR-29	38873	272.234	171	158
FBXW2	26190	CUGUUAC	hsa-miR-194	30124.5	14.6034	82	7409
FBXW7	55294	UGCUGCU	hsa-miR-15	136894	5.6447	116	10864
FBXW7	55294	GUACUGU	hsa-miR-101	44364.5	5.6447	116	10864
FBXW7	55294	AUGCUGC	hsa-miR-103	40285.5	5.6447	116	10864
FBXW7	55294	UGGUGCU	hsa-miR-29	38873	5.6447	116	10864
FCHO2	115548	GCACUUU	hsa-miR-17	422870	3.93117	104	11730
FCHSD2	9873	AUGCUGC	hsa-miR-103	40285.5	12.5335	50	8122
FEM1A	55527	UGGUGUU	hsa-miR-21s	38877.5	21.0687	47	5579
FEM1B	10116	GUAUUCU	kshv-miR-K12-4-3p	1.49465e+06	78.9209	183	992
FEM1B	10116	ACUGUGA	hsa-miR-27	788725	78.9209	183	992
FEM1B	10116	ACUGUGA	hsa-miR-27	788725	9.16223	78	9370
FEM1B	10116	GCACUUU	hsa-miR-17	422870	78.9209	183	992
FEM1B	10116	GAAUGUG	kshv-miR-K12-3	362441	9.16223	78	9370
FEM1B	10116	UGGUGCU	hsa-miR-29	38873	24.0202	70	4930
FEM1B	10116	CAGCUUU	hsa-miR-320	25668	16.1016	61	6932
FER	2241	AGCUGGG	kshv-miR-K12-9*	571162	11.0479	44	8688
FER	2241	UGGGAUC	kshv-miR-K12-7	42912	2.72164	77	12381
FGD4	121512	CCUGUAA	kshv-miR-K12-1	509682	48.7274	76	2055
FGD4	121512	UGGGAUC	kshv-miR-K12-7	42912	48.7274	76	2055
FHIT	2272	AUUCUUU	hsa-miR-186	63839	15.3473	65	7142
FHL1	2273	CAACACC	kshv-miR-K12-10b	452584	32.3043	92	3562
FITM2	128486	ACACUAC	hsa-miR-142-3p	4176915	9.99642	47	9056
FITM2	128486	AGCAUUA	kshv-miR-K12-11	65980	46.5663	115	2176
FKBP1A,FKBP1A-SDCBP2	2280,100528031	UGAAUGU	hsa-miR-181	1649487	20.1368	175	5816
FKBP1A,FKBP1A-SDCBP2	2280,100528031	UGAAUGU	hsa-miR-181	1649487	8.00396	118	9863
FKBP1A,FKBP1A-SDCBP2	2280,100528031	GAAUGUG	kshv-miR-K12-3	362441	20.1368	175	5816
FKBP1A,FKBP1A-SDCBP2	2280,100528031	CAGCUUU	hsa-miR-320	25668	20.1368	175	5816
FKBP3	2287	ACACUAC	hsa-miR-142-3p	4176915	19.6853	108	5918
FKBP4	2288	GUGUCAU	hsa-miR-425	349099	31.3992	57	3695
FKBP4	2288	CUACAGU	kshv-miR-K12-2	101363	39.6484	53	2736
FLJ36031	168455	UGUUUAC	hsa-miR-30	11291159	66.4447	114	1300
FLJ46066	401103	UGAAUGU	hsa-miR-181	1649487	2.75941	71	12356
FLJ46066	401103	GAAUGUG	kshv-miR-K12-3	362441	2.75941	71	12356
FLJ46066	401103	AAUGUGA	hsa-miR-23	59366	2.75941	71	12356
FLJ46066	401103	CUGUUAC	hsa-miR-194	30124.5	2.75941	71	12356
FLOT2	2319	AUGCUGC	hsa-miR-103	40285.5	91.041	109	798
FMN2	56776	GUGCAAU	hsa-miR-25	55154.5	38.7343	76	2825
FMO5,LOC100288142,CCT8P1	2330,100288142,644131	UGUUUAC	hsa-miR-30	11291159	28.2922	132	4178
FMO5,LOC100288142,CCT8P1	2330,100288142,644131	GUAUUCU	kshv-miR-K12-4-3p	1.49465e+06	3.68324	72	11851
FMO5,LOC100288142,CCT8P1	2330,100288142,644131	UGGUGCU	hsa-miR-29	38873	28.2922	132	4178
FNDC3A	22862	ACACUAC	hsa-miR-142-3p	4176915	4.68745	71	11331
FNDC3B	64778	ACACUAC	hsa-miR-142-3p	4176915	20.9377	67	5618
FNDC3B	64778	GCACUUU	hsa-miR-17	422870	14.839	84	7305
FNDC3B	64778	GAAUGUG	kshv-miR-K12-3	362441	61.7902	95	1457
FNDC3B	64778	UGCUGCU	hsa-miR-15	136894	61.7902	95	1457
FNDC3B	64778	UGCUGCU	hsa-miR-15	136894	20.9377	67	5618
FNDC3B	64778	UAUUAUA	hsa-miR-374	90385.5	2.37912	70	12562
FNDC3B	64778	GUGCAAU	hsa-miR-25	55154.5	11.4662	89	8533
FNDC3B	64778	AUGCUGC	hsa-miR-103	40285.5	20.9377	67	5618
FNDC3B	64778	AUGCUGC	hsa-miR-103	40285.5	14.839	84	7305
FNDC3B	64778	GUUUAGC	kshv-miR-K12-4-5p	22707.5	6.79801	133	10380
FNIP1	96459	UGUUUAC	hsa-miR-30	11291159	18.6108	91	6230
FNIP1	96459	UACUUGA	hsa-miR-26	120728	8.0835	48	9820
FNIP1	96459	ACUACCU	hsa-miR-196	73220	8.0835	48	9820
FOS	2353	UGAAUGU	hsa-miR-181	1649487	3.73737	86	11817
FOS	2353	GUACUGU	hsa-miR-101	44364.5	3.73737	86	11817
FOXJ3	22887	GUGUCAU	hsa-miR-425	349099	51.6048	110	1887
FOXK1	221937	UGAAUGU	hsa-miR-181	1649487	14.726	57	7354
FOXK1	221937	CCUGUAA	kshv-miR-K12-1	509682	4.93884	74	11203
FOXK1	221937	GAAUGUG	kshv-miR-K12-3	362441	14.726	57	7354
FOXK1	221937	UGCUGCU	hsa-miR-15	136894	13.3025	73	7839
FOXK1	221937	AUUCUUU	hsa-miR-186	63839	78.5833	85	999
FOXK1	221937	AAUGUGA	hsa-miR-23	59366	14.726	57	7354
FOXK2	3607	GCACUUU	hsa-miR-17	422870	9.97979	198	9064
FOXK2	3607	AACCAUC	kshv-miR-K12-6-3p	18889.5	9.97979	198	9064
FOXO3	2309	AAUGUGA	hsa-miR-23	59366	3.96125	56	11719
FOXP1	27086	ACACUAC	hsa-miR-142-3p	4176915	70.1743	124	1205
FOXP1	27086	UUUGCAC	hsa-miR-19	1.49042e+06	7.32034	86	10169
FOXP1	27086	AAUGUGA	hsa-miR-23	59366	11.499	72	8516
FOXP2	93986	GUAUUCU	kshv-miR-K12-4-3p	1.49465e+06	12.931	74	7973
FOXP2	93986	AUAAGCU	hsa-miR-21	1415682	12.931	74	7973
FRMD6	122786	UUUGCAC	hsa-miR-19	1.49042e+06	14.0187	70	7591
FRMD6	122786	GCACUUU	hsa-miR-17	422870	32.9286	147	3490
FRMD6	122786	UGGUGCU	hsa-miR-29	38873	64.3537	141	1367
FRS2	10818	UUUGCAC	hsa-miR-19	1.49042e+06	39.1274	191	2779
FRS2	10818	GCACCUU	hsa-miR-18	39242	39.1274	191	2779
FRS2	10818	UGGUGCU	hsa-miR-29	38873	2.24663	63	12632
FRY	10129	AGCAUUA	kshv-miR-K12-11	65980	21.1409	82	5563
FRYL	285527	UGUUUAC	hsa-miR-30	11291159	11.6688	57	8447
FRYL	285527	CAACACU	kshv-miR-K12-10a	561740	138.25	81	419
FRYL	285527	AAUGUGA	hsa-miR-23	59366	138.25	81	419
FTL	2512	GACCGCG	kshv-miR-K12-3*	607861	282.136	146	149
FXR1	8087	UUUGCAC	hsa-miR-19	1.49042e+06	15.9922	47	6958
FXR1	8087	UACUUGA	hsa-miR-26	120728	41.2505	147	2574
FXR1	8087	GUGCAAU	hsa-miR-25	55154.5	19.4401	66	5984
FYCO1	79443	UGUUUAC	hsa-miR-30	11291159	21.9064	60	5378
FYCO1	79443	GCACUUU	hsa-miR-17	422870	21.9064	60	5378
FYCO1	79443	GCACUUU	hsa-miR-17	422870	13.685	72	7714
FYCO1	79443	AUACCCA	kshv-miR-K12-9	8775	13.685	72	7714
FZD6	8323	UGCUGCU	hsa-miR-15	136894	87.1754	107	850
FZD6	8323	AUGCUGC	hsa-miR-103	40285.5	87.1754	107	850
G3BP1	10146	AGUCCAG	hsa-miR-378	39808.5	33.5281	105	3419
G3BP2	9908	UGAAUGU	hsa-miR-181	1649487	25.5752	103	4622
G3BP2	9908	GUAUUCU	kshv-miR-K12-4-3p	1.49465e+06	25.5752	103	4622
G3BP2	9908	UUUGCAC	hsa-miR-19	1.49042e+06	14.9349	88	7278
G3BP2	9908	GAAUGUG	kshv-miR-K12-3	362441	25.5752	103	4622
G3BP2	9908	AUUCUUU	hsa-miR-186	63839	25.5752	103	4622
G3BP2	9908	GGGGCAG	hsa-miR-324-3p	45880	14.9349	88	7278
GAB1	2549	UGUUUAC	hsa-miR-30	11291159	14.9701	77	7267
GAB1	2549	ACACUAC	hsa-miR-142-3p	4176915	66.2279	78	1305
GAB1	2549	ACACUAC	hsa-miR-142-3p	4176915	14.9701	77	7267
GAB1	2549	CAACACU	kshv-miR-K12-10a	561740	15.3446	71	7144
GAB1	2549	UGGUGCU	hsa-miR-29	38873	23.9527	135	4944
GAB1	2549	GUUUAGC	kshv-miR-K12-4-5p	22707.5	23.9527	135	4944
GABARAP	11337	CUACAGU	kshv-miR-K12-2	101363	54.0259	78	1771
GALNT3	2591	UGUUUAC	hsa-miR-30	11291159	24.3814	60	4865
GALNT3	2591	CAACACU	kshv-miR-K12-10a	561740	11.35	83	8584
GALNT3	2591	AUUCUUU	hsa-miR-186	63839	11.35	83	8584
GALT	2592	AGCAUUA	kshv-miR-K12-11	65980	33.0722	102	3471
GANAB	23193	CAACACU	kshv-miR-K12-10a	561740	9.46876	81	9246
GANAB	23193	CCUGUAA	kshv-miR-K12-1	509682	37.0831	72	3009
GANAB	23193	AGCAUUA	kshv-miR-K12-11	65980	17.1331	159	6627
GANAB	23193	AUUCUUU	hsa-miR-186	63839	17.1331	159	6627
GANAB	23193	UGGGAUC	kshv-miR-K12-7	42912	21.6717	63	5443
GANAB	23193	GCCUGGU	kshv-miR-K12-12*	7635.5	19.4449	46	5982
GAPDH	2597	GCACCUU	hsa-miR-18	39242	303.523	277	137
GAPDH	2597	GCCUGGU	kshv-miR-K12-12*	7635.5	82.6225	101	930
GARS	2617	GCACUUU	hsa-miR-17	422870	11.3722	125	8573
GARS	2617	GAAUGUG	kshv-miR-K12-3	362441	11.3722	125	8573
GARS	2617	UGCUGCU	hsa-miR-15	136894	4.10554	67	11636
GARS	2617	AUGCUGC	hsa-miR-103	40285.5	4.10554	67	11636
GART	2618	AGCUGGG	kshv-miR-K12-9*	571162	21.0497	94	5586
GATAD2B	57459	UUUGCAC	hsa-miR-19	1.49042e+06	3.98674	116	11701
GATAD2B	57459	GAAUGUG	kshv-miR-K12-3	362441	25.0437	101	4726
GATAD2B	57459	GUGCAAU	hsa-miR-25	55154.5	25.0437	101	4726
GATAD2B	57459	AUGCUGC	hsa-miR-103	40285.5	16.6664	144	6771
GATAD2B	57459	CUCCCCC	kshv-miR-K12-12	20496.5	114.958	90	561
GATC	283459	GUAUUCU	kshv-miR-K12-4-3p	1.49465e+06	6.73449	58	10405
GATC	283459	CUCCCCC	kshv-miR-K12-12	20496.5	41.6907	53	2525
GCC1	79571	CUACAGU	kshv-miR-K12-2	101363	41.7184	99	2523
GCN1L1	10985	AGCUGGG	kshv-miR-K12-9*	571162	5.29987	77	11030
GCN1L1	10985	UGGUGCU	hsa-miR-29	38873	33.7596	62	3383
GCNT2	2651	UGUUUAC	hsa-miR-30	11291159	114.808	73	562
GCNT2	2651	UGAAUGU	hsa-miR-181	1649487	10.4957	44	8876
GCNT2	2651	ACUGUGA	hsa-miR-27	788725	94.7422	289	749
GCNT2	2651	AGCUGGG	kshv-miR-K12-9*	571162	94.7422	289	749
GCNT2	2651	CAACACU	kshv-miR-K12-10a	561740	67.82	116	1260
GCNT2	2651	CCUGUAA	kshv-miR-K12-1	509682	16.3344	67	6863
GCNT2	2651	GCACUUU	hsa-miR-17	422870	94.7422	289	749
GCNT2	2651	AAUGUGA	hsa-miR-23	59366	16.3344	67	6863
GCNT2	2651	GCCUGGU	kshv-miR-K12-12*	7635.5	37.0246	117	3019
GCOM1,GRINL1A	145781,81488	GAAUGUG	kshv-miR-K12-3	362441	15.0407	68	7246
GCOM1,GRINL1A	145781,81488	AAUGUGA	hsa-miR-23	59366	15.0407	68	7246
GDI2	2665	GCACUUU	hsa-miR-17	422870	28.0568	112	4213
GDI2	2665	UGCUGCU	hsa-miR-15	136894	23.536	53	5029
GDI2	2665	AUGCUGC	hsa-miR-103	40285.5	23.536	53	5029
GEMIN8	54960	GUAUUCU	kshv-miR-K12-4-3p	1.49465e+06	12.8412	70	8002
GGA1	26088	GUGUCAU	hsa-miR-425	349099	23.5531	42	5025
GGA2	23062	UGCUGCU	hsa-miR-15	136894	21.4244	72	5503
GGA2	23062	AUGCUGC	hsa-miR-103	40285.5	21.4244	72	5503
GGA3	23163	UGCUGCU	hsa-miR-15	136894	23.1029	111	5114
GGNBP2	79893	GCACUUU	hsa-miR-17	422870	29.1499	84	4028
GGT6,ZZEF1	124975,23140	GCACUUU	hsa-miR-17	422870	5.50909	81	10923
GGT6,ZZEF1	124975,23140	AAUGUGA	hsa-miR-23	59366	5.50909	81	10923
GHITM	27069	CAGCUUU	hsa-miR-320	25668	13.1534	99	7898
GHITM	27069	AUACCCA	kshv-miR-K12-9	8775	48.4569	92	2071
GIGYF1	64599	UGUUUAC	hsa-miR-30	11291159	15.006	78	7258
GIGYF1	64599	CCUGUAA	kshv-miR-K12-1	509682	43.0661	101	2420
GIGYF1	64599	GCACUUU	hsa-miR-17	422870	21.6961	108	5430
GIGYF1	64599	GCACCUU	hsa-miR-18	39242	21.6961	108	5430
GIGYF2	26058	UGUUUAC	hsa-miR-30	11291159	11.4288	43	8553
GIPC2	54810	GAGGGAG	kshv-miR-K12-8*	135892	4.98235	151	11180
GIT2	9815	CCUGUAA	kshv-miR-K12-1	509682	49.7971	101	1986
GK5	256356	UGAAUGU	hsa-miR-181	1649487	43.6139	94	2380
GLCCI1	113263	CCUGUAA	kshv-miR-K12-1	509682	33.5769	159	3410
GLCCI1	113263	GCGCCUA	kshv-miR-K12-8	52000.5	74.9948	150	1085
GLCCI1	113263	CAGCUUU	hsa-miR-320	25668	33.5769	159	3410
GLDC	2731	ACACUAC	hsa-miR-142-3p	4176915	24.8757	89	4772
GLDC	2731	GAGGGAG	kshv-miR-K12-8*	135892	16.6116	66	6787
GLDC	2731	AUUCUUU	hsa-miR-186	63839	24.8757	89	4772
GLG1	2734	CCUGUAA	kshv-miR-K12-1	509682	95.3669	62	738
GLG1	2734	CCUGUAA	kshv-miR-K12-1	509682	59.0441	82	1557
GLG1	2734	GUGCAAU	hsa-miR-25	55154.5	59.0441	82	1557
GLG1	2734	GUGCAAU	hsa-miR-25	55154.5	4.44225	95	11465
GLIS3	169792	UUUGCAC	hsa-miR-19	1.49042e+06	32.3989	81	3556
GLO1	2739	GCACUUU	hsa-miR-17	422870	15.6106	73	7072
GLRX5	51218	AUUCUUU	hsa-miR-186	63839	87.4166	133	844
GLRX5	51218	CUCCCCC	kshv-miR-K12-12	20496.5	87.4166	133	844
GLS	2744	CUGUUAC	hsa-miR-194	30124.5	43.6568	54	2377
GLT25D1	79709	AGCAUUA	kshv-miR-K12-11	65980	24.8486	75	4781
GLUD1	2746	UGGUGCU	hsa-miR-29	38873	3.98702	76	11698
GLUD2	2747	UGGUGCU	hsa-miR-29	38873	3.98702	76	11699
GMPS	8833	CAACACC	kshv-miR-K12-10b	452584	3.55454	75	11934
GMPS	8833	UGCUGCU	hsa-miR-15	136894	23.523	75	5035
GMPS	8833	AUUCUUU	hsa-miR-186	63839	23.523	75	5035
GMPS	8833	AUGCUGC	hsa-miR-103	40285.5	23.523	75	5035
GNAI2	2771	UGUUUAC	hsa-miR-30	11291159	5.90441	161	10740
GNAI2	2771	GCGCCUA	kshv-miR-K12-8	52000.5	9.10626	75	9405
GNAI2	2771	UGGUGCU	hsa-miR-29	38873	9.10626	75	9405
GNAS	2778	ACACUAC	hsa-miR-142-3p	4176915	106.506	102	609
GNAS	2778	UGCUGCU	hsa-miR-15	136894	11.804	122	8394
GNAS	2778	AGCAUUA	kshv-miR-K12-11	65980	45.6288	164	2235
GNAS	2778	AAUGUGA	hsa-miR-23	59366	45.6288	164	2235
GNAS	2778	GCACCUU	hsa-miR-18	39242	33.6861	151	3392
GNB1	2782	ACACUAC	hsa-miR-142-3p	4176915	8.74855	93	9557
GNB2	2783	UGCUGCU	hsa-miR-15	136894	12.3888	120	8180
GNB2L1	10399	UGCUGCU	hsa-miR-15	136894	13.1373	60	7909
GNB2L1	10399	GGCCAGU	hsa-miR-193a-3p	85519	118.295	161	538
GNB2L1	10399	UGGGAUC	kshv-miR-K12-7	42912	98.4036	130	710
GNB2L1	10399	UGGUGCU	hsa-miR-29	38873	81.2911	204	948
GNB2L1	10399	AACCAUC	kshv-miR-K12-6-3p	18889.5	64.2808	150	1370
GNB2L1	10399	GCCUGGU	kshv-miR-K12-12*	7635.5	24.8056	110	4787
GNL3	26354	UAUUAUA	hsa-miR-374	90385.5	8.33288	166	9708
GNS	2799	GCACUUU	hsa-miR-17	422870	39.8015	63	2718
GNS	2799	CAGCUUU	hsa-miR-320	25668	39.8015	63	2718
GOLGA1	2800	ACACUAC	hsa-miR-142-3p	4176915	21.0224	65	5593
GOLGA4	2803	UGUUUAC	hsa-miR-30	11291159	36.5267	209	3076
GOLGA4	2803	ACACUAC	hsa-miR-142-3p	4176915	36.5267	209	3076
GOLGA4	2803	GUGUCAU	hsa-miR-425	349099	36.5267	209	3076
GOLGA4	2803	GUGCAAU	hsa-miR-25	55154.5	10.028	53	9048
GOLGA5	9950	GUAUUCU	kshv-miR-K12-4-3p	1.49465e+06	12.818	83	8010
GOLGA6L10	647042	ACGCACA	hsa-miR-210	408826	33.2593	137	3454
GOLGA6L10	647042	UUCCGUU	hsa-miR-191	131457	16.2301	185	6895
GOLGA6L10	647042	CUACAGU	kshv-miR-K12-2	101363	101.406	127	665
GOLGA6L10	647042	GGGGCAG	hsa-miR-324-3p	45880	3.39596	62	12013
GOLGA6L5,AGSK1	374650,80154	GGGGCAG	hsa-miR-324-3p	45880	3.44149	62	11993
GOLGA8A	23015	UGAAUGU	hsa-miR-181	1649487	23.7263	179	4985
GOLGA8A	23015	GAAUGUG	kshv-miR-K12-3	362441	23.7263	179	4985
GOLGA8B,GOLGA8A	440270,23015	GUGCAAU	hsa-miR-25	55154.5	14.6927	78	7369
GOLM1	51280	ACUGUGA	hsa-miR-27	788725	22.063	140	5340
GOLM1	51280	UACUUGA	hsa-miR-26	120728	22.063	140	5340
GOLT1B	51026	UGCUGCU	hsa-miR-15	136894	3.04833	123	12209
GORASP2	26003	UGCUGCU	hsa-miR-15	136894	33.2634	62	3451
GOT2	2806	AGCUGGG	kshv-miR-K12-9*	571162	20.1823	70	5800
GOT2	2806	UGCUGCU	hsa-miR-15	136894	20.1823	70	5800
GPAA1	8733	GAAUGUG	kshv-miR-K12-3	362441	51.1435	135	1922
GPCPD1	56261	UGUUUAC	hsa-miR-30	11291159	31.5743	75	3670
GPCPD1	56261	CUACAGU	kshv-miR-K12-2	101363	17.67	126	6495
GPCPD1	56261	UGGUGCU	hsa-miR-29	38873	31.5743	75	3670
GPI	2821	AGCUGGG	kshv-miR-K12-9*	571162	35.9921	89	3132
GPI	2821	CAACACC	kshv-miR-K12-10b	452584	22.2313	98	5307
GPI	2821	GUACUGU	hsa-miR-101	44364.5	31.8404	101	3633
GPI	2821	AUGCUGC	hsa-miR-103	40285.5	87.6529	154	840
GPI	2821	AGUCCAG	hsa-miR-378	39808.5	75.2649	120	1076
GPI	2821	UGGUGCU	hsa-miR-29	38873	342.521	121	115
GPI	2821	CAGCUUU	hsa-miR-320	25668	6.06349	57	10679
GPR108	56927	CUCCCCC	kshv-miR-K12-12	20496.5	44.9367	88	2274
GPR158	57512	AGCAUUA	kshv-miR-K12-11	65980	5.19865	78	11072
GPR25	2848	UGCUGCU	hsa-miR-15	136894	42.5156	132	2454
GPR25	2848	UGCUGCU	hsa-miR-15	136894	26.9006	289	4410
GPR37	2861	UGCUGCU	hsa-miR-15	136894	2.12738	50	12700
GPRIN3	285513	CCUGUAA	kshv-miR-K12-1	509682	42.1282	48	2488
GPSM3	63940	UGCUGCU	hsa-miR-15	136894	39.7409	111	2727
GPSM3	63940	CAGCUUU	hsa-miR-320	25668	36.1327	83	3111
GRAMD1C	54762	GGGGCAG	hsa-miR-324-3p	45880	20.6781	48	5671
GRB2	2885	GUAUUCU	kshv-miR-K12-4-3p	1.49465e+06	85.4478	114	882
GRB2	2885	ACUGUGA	hsa-miR-27	788725	43.6302	144	2378
GRB2	2885	AUUCUUU	hsa-miR-186	63839	13.5579	63	7762
GREM2	64388	AUGCUGC	hsa-miR-103	40285.5	29.7547	149	3934
GREM2	64388	GCCUGGU	kshv-miR-K12-12*	7635.5	3.27596	44	12080
GRINA	2907	GCAUCCU	kshv-miR-K12-5	49305.5	13.6172	120	7737
[truncated: 3,792 more rows]

## Sheet: B) BCBL-1 3of3
Supplementary Table S3B
Targetlist of top 18 KSHV miRNAs and top 30 human miRNAs in BCBL-1 for clusters present in 3 of 3 biological replicates. Listed are all clusters that passed the following filtering criteria: align to annotated human transcripts; coverage of at least 2 copies/cluster per 10e6 sequencing reads; cluster width is 41-300 nt; contain top 18 KSHV or top 30 human miRNA seed matches (nt 2-8) or both; colu…
gene symbol	gene ID	SM	miRNA	miR count	cluster width	copies/cluster	cluster ID
AAK1	22848	CCUGUAA	kshv-miR-K12-1	509682	71	54.3767	1481
AAK1	22848	GCACUUU	hsa-miR-17	422870	71	54.3767	1481
AAK1	22848	GAGGGAG	kshv-miR-K12-8*	135892	71	54.3767	1481
AARS	16	ACGCACA	hsa-miR-210	408826	84	51.3803	1569
AARS	16	GUGCAAU	hsa-miR-25	55154.5	183	121.535	502
AARS	16	UGGUGUU	hsa-miR-21s	38877.5	63	8.05374	4196
ACACA	31	GUACUGU	hsa-miR-101	44364.5	79	83.3899	852
ACOXL	55289	UGCUGCU	hsa-miR-15	136894	75	4.7151	4490
ACOXL	55289	AUGCUGC	hsa-miR-103	40285.5	75	4.7151	4490
ACSL1	2180	ACACUAC	hsa-miR-142-3p	4176915	89	18.9424	3276
ACSL1	2180	GUAUUCU	kshv-miR-K12-4-3p	1.49465e+06	89	18.9424	3276
ACTB	60	GACCGCG	kshv-miR-K12-3*	607861	84	31.2275	2451
ACTB	60	UGCUGCU	hsa-miR-15	136894	234	93.9507	724
ACTB	60	ACUACCU	hsa-miR-196	73220	178	115.681	538
ACTB	60	GCAUCCU	kshv-miR-K12-5	49305.5	234	93.9507	724
ACTB	60	CGCCGAG	hsa-miR-1307	23535	84	31.2275	2451
ACTG1	71	UGCUGCU	hsa-miR-15	136894	93	43.5227	1829
ACTR2	10097	CAGCUUU	hsa-miR-320	25668	125	36.023	2186
ADAR,SLC39A1	103,27173	UUCCGUU	hsa-miR-191	131457	76	20.7467	3126
ADCK3	56997	UGAAUGU	hsa-miR-181	1649487	84	18.5955	3304
ADCK3	56997	UGCUGCU	hsa-miR-15	136894	59	39.9061	1986
ADD3	120	ACUGUGA	hsa-miR-27	788725	80	25.6449	2802
ADIPOR1	51094	GCACUUU	hsa-miR-17	422870	176	82.8331	866
ADIPOR1	51094	UGCUGCU	hsa-miR-15	136894	176	82.8331	866
ADIPOR1	51094	AUGCUGC	hsa-miR-103	40285.5	176	82.8331	866
ADIPOR2	79602	GUAUUCU	kshv-miR-K12-4-3p	1.49465e+06	140	13.7878	3694
ADNP	23394	GCACUUU	hsa-miR-17	422870	181	32.9402	2343
ADNP	23394	GGCCAGU	hsa-miR-193a-3p	85519	118	289.513	144
ADRB1	153	UUUGCAC	hsa-miR-19	1.49042e+06	145	23.0557	2964
ADRB1	153	UAUUAUA	hsa-miR-374	90385.5	236	80.2638	899
ADRB1	153	GUGCAAU	hsa-miR-25	55154.5	236	80.2638	899
ADRB1	153	GUACUGU	hsa-miR-101	44364.5	236	80.2638	899
ADRBK1	156	UGAAUGU	hsa-miR-181	1649487	118	108.027	579
ADRBK1	156	GAAUGUG	kshv-miR-K12-3	362441	118	108.027	579
ADRBK1	156	AAUGUGA	hsa-miR-23	59366	118	108.027	579
ADRBK1	156	GGGGCAG	hsa-miR-324-3p	45880	103	45.0887	1765
ADRBK1	156	GGGGCAG	hsa-miR-324-3p	45880	103	45.0887	1765
AES	166	AGCUGGG	kshv-miR-K12-9*	571162	82	18.9029	3281
AFF4	27125	ACACUAC	hsa-miR-142-3p	4176915	76	53.8969	1501
AFF4	27125	UGAAUGU	hsa-miR-181	1649487	76	53.8969	1501
AFF4	27125	ACUGUGA	hsa-miR-27	788725	76	53.8969	1501
AFF4	27125	GAAUGUG	kshv-miR-K12-3	362441	76	53.8969	1501
AHNAK	79026	UGUUUAC	hsa-miR-30	11291159	177	57.7199	1379
AHNAK	79026	UGAAUGU	hsa-miR-181	1649487	85	86.343	813
AHNAK	79026	UGAAUGU	hsa-miR-181	1649487	143	77.3148	949
AHNAK	79026	UGAAUGU	hsa-miR-181	1649487	194	61.2674	1296
AHNAK	79026	UUUGCAC	hsa-miR-19	1.49042e+06	148	18.667	3301
AHNAK	79026	GCACUUU	hsa-miR-17	422870	200	178.684	283
AHNAK	79026	GCACUUU	hsa-miR-17	422870	211	79.5211	908
AHNAK	79026	ACGCACA	hsa-miR-210	408826	194	61.2674	1296
AHNAK	79026	GAAUGUG	kshv-miR-K12-3	362441	208	134.036	425
AHNAK	79026	GAAUGUG	kshv-miR-K12-3	362441	143	77.3148	949
AHNAK	79026	GAGGGAG	kshv-miR-K12-8*	135892	194	117.141	532
AHNAK	79026	GAGGGAG	kshv-miR-K12-8*	135892	167	31.1118	2463
AHNAK	79026	AGCAUUA	kshv-miR-K12-11	65980	191	56.1731	1419
AHNAK	79026	AAUGUGA	hsa-miR-23	59366	143	77.3148	949
AHNAK	79026	UGGUGUU	hsa-miR-21s	38877.5	156	110.429	568
AHNAK	79026	UGGUGUU	hsa-miR-21s	38877.5	143	77.3148	949
AHNAK	79026	GUUUAGC	kshv-miR-K12-4-5p	22707.5	133	8.47009	4160
AK5	26289	UUUGCAC	hsa-miR-19	1.49042e+06	46	16.5691	3464
AK5	26289	GCACUUU	hsa-miR-17	422870	46	16.5691	3464
AKAP9	10142	UGAAUGU	hsa-miR-181	1649487	222	115.324	542
AKAP9	10142	UGAAUGU	hsa-miR-181	1649487	105	22.9125	2978
AKAP9	10142	GCACUUU	hsa-miR-17	422870	105	22.9125	2978
AKAP9	10142	GAAUGUG	kshv-miR-K12-3	362441	222	115.324	542
AKAP9	10142	GAAUGUG	kshv-miR-K12-3	362441	86	56.28	1417
AKAP9	10142	GAAUGUG	kshv-miR-K12-3	362441	105	22.9125	2978
AKAP9	10142	UGCUGCU	hsa-miR-15	136894	222	115.324	542
AKAP9	10142	UGCUGCU	hsa-miR-15	136894	86	56.28	1417
AKAP9	10142	UACUUGA	hsa-miR-26	120728	86	56.28	1417
AKAP9	10142	AAUGUGA	hsa-miR-23	59366	86	56.28	1417
AKAP9	10142	AUGCUGC	hsa-miR-103	40285.5	222	115.324	542
AKAP9	10142	CUGUUAC	hsa-miR-194	30124.5	86	56.28	1417
AKIRIN2	55122	GUAUUCU	kshv-miR-K12-4-3p	1.49465e+06	152	27.4776	2698
AKT1S1	84335	ACACUAC	hsa-miR-142-3p	4176915	75	18.3394	3327
ALDH9A1	223	UGAAUGU	hsa-miR-181	1649487	147	32.5782	2362
ALDH9A1	223	GCACUUU	hsa-miR-17	422870	147	32.5782	2362
ALDH9A1	223	GAAUGUG	kshv-miR-K12-3	362441	147	32.5782	2362
ALDH9A1	223	AAUGUGA	hsa-miR-23	59366	147	32.5782	2362
ALDOA	226	GACCGCG	kshv-miR-K12-3*	607861	221	203.361	237
ALDOA	226	CAACACU	kshv-miR-K12-10a	561740	294	251.412	179
ALDOA	226	GUGUCAU	hsa-miR-425	349099	221	203.361	237
ALDOA	226	UGCUGCU	hsa-miR-15	136894	221	203.361	237
ALDOA	226	GCAUCCU	kshv-miR-K12-5	49305.5	144	116.622	536
ALDOA	226	GCACCUU	hsa-miR-18	39242	187	136.704	412
ALDOC	230	UGGGAUC	kshv-miR-K12-7	42912	96	28.4127	2630
ALDOC	230	UGGUGUU	hsa-miR-21s	38877.5	201	33.0269	2339
ALDOC	230	UGGUGCU	hsa-miR-29	38873	162	57.479	1385
ALDOC	230	AACCAUC	kshv-miR-K12-6-3p	18889.5	201	33.0269	2339
ALDOC	230	GUGGCGC	kshv-miR-K12-7*	9089.5	162	57.479	1385
ALKBH5	54890	CAGCUUU	hsa-miR-320	25668	129	34.9491	2246
AMBRA1	55626	AUUCUUU	hsa-miR-186	63839	139	12.3271	3820
ANKFY1,GGT6	51479,124975	AUUCUUU	hsa-miR-186	63839	94	85.0518	832
ANKH	56172	GUGUCAU	hsa-miR-425	349099	73	49.5548	1626
ANKHD1	54882	CUCCCCC	kshv-miR-K12-12	20496.5	81	21.8282	3053
ANKRD11	29123	ACACUAC	hsa-miR-142-3p	4176915	274	28.4733	2623
ANKRD11	29123	GUACUGU	hsa-miR-101	44364.5	274	28.4733	2623
ANKRD17	26057	AUGCUGC	hsa-miR-103	40285.5	102	31.8112	2422
ANKRD17	26057	UGGUGCU	hsa-miR-29	38873	102	31.8112	2422
ANKRD46	157567	AUAAGCU	hsa-miR-21	1415682	247	158.348	342
ANKRD46	157567	UAUUAUA	hsa-miR-374	90385.5	247	158.348	342
ANKRD46	157567	GUGCAAU	hsa-miR-25	55154.5	247	158.348	342
ANKRD46	157567	GCAUCCU	kshv-miR-K12-5	49305.5	100	55.3303	1449
ANKRD50	57182	CUACAGU	kshv-miR-K12-2	101363	102	50.0721	1609
ANKRD52	283373	AGCUGGG	kshv-miR-K12-9*	571162	124	48.4739	1665
ANKRD52	283373	UGCUGCU	hsa-miR-15	136894	124	48.4739	1665
ANKRD52	283373	UGCUGCU	hsa-miR-15	136894	124	48.4739	1665
ANKRD52	283373	AUGCUGC	hsa-miR-103	40285.5	124	48.4739	1665
ANO10	55129	CAACACC	kshv-miR-K12-10b	452584	108	4.11606	4556
ANXA2	302	CCUGUAA	kshv-miR-K12-1	509682	256	154.642	350
ANXA2	302	GUGUCAU	hsa-miR-425	349099	256	154.642	350
ANXA2	302	AGCAUUA	kshv-miR-K12-11	65980	256	154.642	350
ANXA2	302	GUACUGU	hsa-miR-101	44364.5	256	154.642	350
ANXA6	309	CAACACC	kshv-miR-K12-10b	452584	99	14.8296	3592
AP2B1	163	UGCUGCU	hsa-miR-15	136894	160	63.8593	1232
AP2B1	163	UGCUGCU	hsa-miR-15	136894	89	15.0307	3574
AP2B1	163	UGCUGCU	hsa-miR-15	136894	89	15.0307	3574
AP2B1	163	AUGCUGC	hsa-miR-103	40285.5	160	63.8593	1232
AP2B1	163	UGGUGCU	hsa-miR-29	38873	160	63.8593	1232
AP3B1	8546	ACACUAC	hsa-miR-142-3p	4176915	51	33.7669	2300
AP3D1	8943	UGAAUGU	hsa-miR-181	1649487	86	674.955	45
AP3D1	8943	GAAUGUG	kshv-miR-K12-3	362441	86	674.955	45
APBB1	322	GCGCCUA	kshv-miR-K12-8	52000.5	78	22.6596	3000
APH1A	51107	UGCUGCU	hsa-miR-15	136894	125	38.1354	2077
APH1A	51107	UGGGAUC	kshv-miR-K12-7	42912	99	17.5038	3392
APH1A	51107	UGGUGCU	hsa-miR-29	38873	125	38.1354	2077
APOLD1	81575	GGGGCAG	hsa-miR-324-3p	45880	155	87.4503	791
APOLD1	81575	GGGGCAG	hsa-miR-324-3p	45880	155	87.4503	791
APOO,LOC100510447,LOC100508474	79135,100510447,100508474	ACGCACA	hsa-miR-210	408826	137	33.2593	2325
APOO,LOC100510447,LOC100508474	79135,100510447,100508474	UUCCGUU	hsa-miR-191	131457	103	13.9692	3670
ARF3	377	ACUGUGA	hsa-miR-27	788725	169	68.602	1122
ARF3	377	UGGUGUU	hsa-miR-21s	38877.5	169	68.602	1122
ARF3	377	CUCCCCC	kshv-miR-K12-12	20496.5	169	68.602	1122
ARF4	378	ACACUAC	hsa-miR-142-3p	4176915	107	49.6354	1623
ARHGAP30	257106	ACUGUGA	hsa-miR-27	788725	96	19.0336	3268
ARHGAP30	257106	GUGCAAU	hsa-miR-25	55154.5	113	8.75602	4144
ARHGDIA	396	UGCUGCU	hsa-miR-15	136894	117	26.1833	2767
ARHGDIA	396	CUCCCCC	kshv-miR-K12-12	20496.5	131	33.2086	2331
ARHGDIA	396	CUCCCCC	kshv-miR-K12-12	20496.5	117	26.1833	2767
ARHGEF2	9181	CAACACC	kshv-miR-K12-10b	452584	122	69.8808	1097
ARHGEF2	9181	UGGGAUC	kshv-miR-K12-7	42912	122	69.8808	1097
ARID1A	8289	CAACACC	kshv-miR-K12-10b	452584	220	43.9962	1813
ARID1A	8289	GUACUGU	hsa-miR-101	44364.5	71	122.198	497
ARID1A	8289	GUACUGU	hsa-miR-101	44364.5	71	122.198	497
ARID3B	10620	GUAUUCU	kshv-miR-K12-4-3p	1.49465e+06	148	15.2526	3559
ARID3B	10620	AAUGUGA	hsa-miR-23	59366	148	15.2526	3559
ARL2,ARL2-SNX15	402,100528018	UGCUGCU	hsa-miR-15	136894	114	55.4306	1444
ARL2,ARL2-SNX15	402,100528018	UGCUGCU	hsa-miR-15	136894	114	55.4306	1444
ARL2,ARL2-SNX15	402,100528018	UGCUGCU	hsa-miR-15	136894	114	55.4306	1444
ARL2,ARL2-SNX15	402,100528018	CUCCCCC	kshv-miR-K12-12	20496.5	114	55.4306	1444
ARL4C	10123	UGGUGCU	hsa-miR-29	38873	201	25.1358	2832
ARL6IP5	10550	UGGUGUU	hsa-miR-21s	38877.5	214	65.7336	1186
ARL6IP5	10550	UGGUGCU	hsa-miR-29	38873	214	65.7336	1186
ARL8B	55207	UGCUGCU	hsa-miR-15	136894	41	22.3594	3019
ARMC10	83787	UGAAUGU	hsa-miR-181	1649487	74	40.1838	1970
ARNT	405	AGCUGGG	kshv-miR-K12-9*	571162	130	83.1909	856
ARNT	405	UGCUGCU	hsa-miR-15	136894	130	83.1909	856
ARNT	405	UGGUGCU	hsa-miR-29	38873	130	83.1909	856
ARPC3	10094	UGAAUGU	hsa-miR-181	1649487	56	30.0047	2527
ARPP19	10776	GUAUUCU	kshv-miR-K12-4-3p	1.49465e+06	132	351.716	112
ARPP19	10776	CUGUUAC	hsa-miR-194	30124.5	101	71.5544	1068
ASH1L	55870	ACACUAC	hsa-miR-142-3p	4176915	220	228.074	205
ASH1L	55870	CUACAGU	kshv-miR-K12-2	101363	79	55.3841	1446
ASH2L	9070	ACACUAC	hsa-miR-142-3p	4176915	105	16.1377	3500
ASXL1	171023	CCUGUAA	kshv-miR-K12-1	509682	78	14.5898	3620
ASXL1	171023	AAUGUGA	hsa-miR-23	59366	78	14.5898	3620
ATAD1	84896	UUCCGUU	hsa-miR-191	131457	114	33.4802	2315
ATF7IP	55729	ACACUAC	hsa-miR-142-3p	4176915	100	15.3872	3548
ATG12	9140	UGUUUAC	hsa-miR-30	11291159	59	40.7885	1946
ATG12	9140	UGUUUAC	hsa-miR-30	11291159	59	40.7885	1946
ATG16L1	55054	ACACUAC	hsa-miR-142-3p	4176915	143	48.6252	1657
ATG9A	79065	UGCUGCU	hsa-miR-15	136894	69	51.1665	1583
ATG9A	79065	UGCUGCU	hsa-miR-15	136894	68	17.9575	3359
ATG9A	79065	UUCCGUU	hsa-miR-191	131457	155	73.7264	1023
ATG9A	79065	AGUUCUC	hsa-miR-146	40931	88	35.192	2232
ATL2	64225	CCUGUAA	kshv-miR-K12-1	509682	66	9.08634	4104
ATL2	64225	UGCUGCU	hsa-miR-15	136894	195	29.7216	2549
ATL2	64225	AUGCUGC	hsa-miR-103	40285.5	195	29.7216	2549
ATM	472	UGAAUGU	hsa-miR-181	1649487	103	2.52169	4709
ATM	472	UAUUAUA	hsa-miR-374	90385.5	103	2.52169	4709
ATM	472	GCACCUU	hsa-miR-18	39242	103	2.52169	4709
ATM	472	CUGUUAC	hsa-miR-194	30124.5	103	2.52169	4709
ATP11B	23200	AAUGUGA	hsa-miR-23	59366	156	6.22083	4363
ATP13A3	79572	UGCUGCU	hsa-miR-15	136894	156	41.4221	1914
ATP13A3	79572	AGCAUUA	kshv-miR-K12-11	65980	97	82.3939	871
ATP2A2	488	CUACAGU	kshv-miR-K12-2	101363	104	35.7233	2205
ATP2A2	488	ACUACCU	hsa-miR-196	73220	131	25.2399	2827
ATP2A2	488	GUGCAAU	hsa-miR-25	55154.5	104	35.7233	2205
ATP2A2	488	GUGCAAU	hsa-miR-25	55154.5	61	17.1492	3412
ATP2A2	488	UGGUGCU	hsa-miR-29	38873	131	25.2399	2827
ATP5A1	498	UGCUGCU	hsa-miR-15	136894	110	51.2488	1577
ATP5A1	498	AUGCUGC	hsa-miR-103	40285.5	154	70.7851	1082
ATP5A1	498	AUGCUGC	hsa-miR-103	40285.5	110	51.2488	1577
ATP5B	506	UGAAUGU	hsa-miR-181	1649487	179	164.041	328
ATP5B	506	AUAAGCU	hsa-miR-21	1415682	187	103.328	618
ATP5B	506	AGCUGGG	kshv-miR-K12-9*	571162	211	278.565	151
ATP5B	506	AGCAUUA	kshv-miR-K12-11	65980	211	278.565	151
ATP5B	506	AUUCUUU	hsa-miR-186	63839	60	4.98221	4468
ATP5B	506	GUACUGU	hsa-miR-101	44364.5	211	278.565	151
ATP5B	506	GUACUGU	hsa-miR-101	44364.5	187	103.328	618
ATP5B	506	UGGUGUU	hsa-miR-21s	38877.5	186	73.4984	1027
ATP5B	506	UGGUGUU	hsa-miR-21s	38877.5	186	73.4984	1027
ATP5B	506	UGGUGCU	hsa-miR-29	38873	186	73.4984	1027
ATP5B	506	UGGUGCU	hsa-miR-29	38873	118	44.9121	1775
ATP5C1	509	AGCUGGG	kshv-miR-K12-9*	571162	124	67.1162	1156
ATP5C1	509	UGGUGCU	hsa-miR-29	38873	105	105.656	594
ATP5C1	509	UGGUGCU	hsa-miR-29	38873	124	67.1162	1156
ATP5G2	517	AGUUCUC	hsa-miR-146	40931	152	10.985	3931
ATP5G2	517	UGGUGCU	hsa-miR-29	38873	70	30.2013	2514
ATP5G3	518	GUGCAAU	hsa-miR-25	55154.5	109	47.4057	1701
ATP6V1A	523	ACACUAC	hsa-miR-142-3p	4176915	126	46.0804	1743
ATP6V1A	523	GUAUUCU	kshv-miR-K12-4-3p	1.49465e+06	139	68.7993	1116
ATP6V1A	523	UGCUGCU	hsa-miR-15	136894	80	70.2801	1090
ATP6V1A	523	ACUACCU	hsa-miR-196	73220	85	7.33478	4260
ATP6V1A	523	CAGCUUU	hsa-miR-320	25668	80	70.2801	1090
ATP6V1F	9296	GUGUCAU	hsa-miR-425	349099	164	15.0036	3578
ATP6V1F	9296	ACUACCU	hsa-miR-196	73220	164	15.0036	3578
ATP6V1F	9296	CUGUUAC	hsa-miR-194	30124.5	164	15.0036	3578
ATRN	8455	CAACACU	kshv-miR-K12-10a	561740	80	101.664	634
ATRX	546	AGCAUUA	kshv-miR-K12-11	65980	67	44.7806	1782
ATXN10	25814	AUAAGCU	hsa-miR-21	1415682	161	25.766	2794
ATXN10	25814	ACUGUGA	hsa-miR-27	788725	61	2.14251	4749
ATXN10	25814	GCACCUU	hsa-miR-18	39242	96	40.73	1948
AUP1	550	UGCUGCU	hsa-miR-15	136894	100	17.5324	3390
AUP1	550	UGCUGCU	hsa-miR-15	136894	100	17.5324	3390
AVL9	23080	UGUUUAC	hsa-miR-30	11291159	163	204.889	236
AVL9	23080	UGUUUAC	hsa-miR-30	11291159	94	38.432	2059
AVL9	23080	UGAAUGU	hsa-miR-181	1649487	163	204.889	236
AVL9	23080	UGCUGCU	hsa-miR-15	136894	163	204.889	236
AVL9	23080	CUGUUAC	hsa-miR-194	30124.5	163	204.889	236
AZIN1	51582	AAUGUGA	hsa-miR-23	59366	86	22.2885	3024
AZIN1	51582	UGGUGUU	hsa-miR-21s	38877.5	74	34.9014	2251
B4GALT3	8703	ACUGUGA	hsa-miR-27	788725	100	18.8214	3286
BACH1	571	ACACUAC	hsa-miR-142-3p	4176915	77	19.7967	3196
BACH1	571	ACUACCU	hsa-miR-196	73220	77	19.7967	3196
BACH1	571	AGCAUUA	kshv-miR-K12-11	65980	77	19.7967	3196
BAG6	7917	UGGUGCU	hsa-miR-29	38873	119	88.1	783
BAGE2,BAGE	85319,574	GCACUUU	hsa-miR-17	422870	80	10.041	4005
BAZ2A	11176	ACACUAC	hsa-miR-142-3p	4176915	149	54.2608	1489
BAZ2A	11176	UGAAUGU	hsa-miR-181	1649487	226	163.296	330
BAZ2A	11176	UGAAUGU	hsa-miR-181	1649487	149	54.2608	1489
BAZ2A	11176	GAAUGUG	kshv-miR-K12-3	362441	226	163.296	330
BAZ2A	11176	UGCUGCU	hsa-miR-15	136894	226	163.296	330
BAZ2A	11176	GGCCAGU	hsa-miR-193a-3p	85519	226	163.296	330
BAZ2A	11176	GCAUCCU	kshv-miR-K12-5	49305.5	138	374.376	99
BAZ2A	11176	GGGGCAG	hsa-miR-324-3p	45880	138	374.376	99
BAZ2A	11176	GUACUGU	hsa-miR-101	44364.5	226	163.296	330
BAZ2A	11176	AGUUCUC	hsa-miR-146	40931	138	374.376	99
BAZ2A	11176	AUGCUGC	hsa-miR-103	40285.5	226	163.296	330
BAZ2A	11176	AUGCUGC	hsa-miR-103	40285.5	132	11.3385	3912
BAZ2A	11176	AUACCCA	kshv-miR-K12-9	8775	138	374.376	99
BCAS3	54828	UGGGAUC	kshv-miR-K12-7	42912	100	29.4722	2567
BCAS3	54828	AGUCCAG	hsa-miR-378	39808.5	100	29.4722	2567
BCAT2	587	GUGCAAU	hsa-miR-25	55154.5	161	10.7913	3945
BCL2L11	10018	UUUGCAC	hsa-miR-19	1.49042e+06	122	90.2385	766
BCL2L11	10018	GUGCAAU	hsa-miR-25	55154.5	122	90.2385	766
BCL3	602	ACUGUGA	hsa-miR-27	788725	124	82.9446	862
BCL3	602	GGGGCAG	hsa-miR-324-3p	45880	124	82.9446	862
BFAR	51283	UGCUGCU	hsa-miR-15	136894	89	31.8466	2415
BHLHE40	8553	UGAAUGU	hsa-miR-181	1649487	154	82.8789	865
BHLHE40	8553	UGCUGCU	hsa-miR-15	136894	183	20.4052	3152
BHLHE40	8553	UACUUGA	hsa-miR-26	120728	154	82.8789	865
BHLHE40	8553	UAUUAUA	hsa-miR-374	90385.5	154	82.8789	865
BHLHE40	8553	AUUCUUU	hsa-miR-186	63839	67	6.0138	4385
BHLHE40	8553	AUGCUGC	hsa-miR-103	40285.5	183	20.4052	3152
BICD2	23299	GCACUUU	hsa-miR-17	422870	144	85.467	823
BICD2	23299	UAUUAUA	hsa-miR-374	90385.5	144	85.467	823
BIRC6	57448	GCACUUU	hsa-miR-17	422870	70	21.2168	3097
BMI1	648	UAUUAUA	hsa-miR-374	90385.5	85	31.8183	2421
BNIP2	663	AUAAGCU	hsa-miR-21	1415682	76	19.3158	3238
BNIP2	663	AAUGUGA	hsa-miR-23	59366	76	19.3158	3238
BRD4	23476	UGUUUAC	hsa-miR-30	11291159	143	64.5458	1215
BRD4	23476	CAACACU	kshv-miR-K12-10a	561740	143	64.5458	1215
BSG	682	UGGUGCU	hsa-miR-29	38873	163	8.17075	4185
BST2	684	AUAAGCU	hsa-miR-21	1415682	68	452.73	82
BST2	684	UGCUGCU	hsa-miR-15	136894	43	88.958	780
BST2	684	GAGGGAG	kshv-miR-K12-8*	135892	229	48.4904	1664
BST2	684	UGGUGCU	hsa-miR-29	38873	289	178.076	289
BTBD3	22903	UGAAUGU	hsa-miR-181	1649487	279	167.057	317
BTBD3	22903	UGAAUGU	hsa-miR-181	1649487	279	167.057	317
BTBD3	22903	AUAAGCU	hsa-miR-21	1415682	279	167.057	317
BTBD3	22903	GAAUGUG	kshv-miR-K12-3	362441	279	167.057	317
BTBD3	22903	AGCAUUA	kshv-miR-K12-11	65980	279	167.057	317
BTBD3	22903	GUACUGU	hsa-miR-101	44364.5	279	167.057	317
BTF3	689	AGUUCUC	hsa-miR-146	40931	93	38.6602	2043
BTG2	7832	AUGCUGC	hsa-miR-103	40285.5	127	16.894	3431
BTN3A3	10384	AAUGUGA	hsa-miR-23	59366	70	15.2547	3558
BUB3	9184	UGAAUGU	hsa-miR-181	1649487	115	76.6885	965
BUB3	9184	GAAUGUG	kshv-miR-K12-3	362441	115	76.6885	965
BUB3	9184	AAUGUGA	hsa-miR-23	59366	115	76.6885	965
BUB3	9184	UGGGAUC	kshv-miR-K12-7	42912	115	76.6885	965
BUB3	9184	UGGGAUC	kshv-miR-K12-7	42912	115	76.6885	965
BVES	11149	AUAAGCU	hsa-miR-21	1415682	182	143.112	388
C10orf122	387718	UGGGAUC	kshv-miR-K12-7	42912	66	76.9725	958
C10orf18	54906	ACACUAC	hsa-miR-142-3p	4176915	125	95.2031	706
C10orf18	54906	CUACAGU	kshv-miR-K12-2	101363	125	95.2031	706
C10orf18	54906	CAGCUUU	hsa-miR-320	25668	125	95.2031	706
C12orf24	29902	AGCAUUA	kshv-miR-K12-11	65980	128	60.0929	1323
C14orf156	81892	UAUUAUA	hsa-miR-374	90385.5	89	127.303	462
C14orf43	91748	UGAAUGU	hsa-miR-181	1649487	133	113.979	548
C1orf144	26099	ACUGUGA	hsa-miR-27	788725	132	46.5079	1727
C1orf144	26099	ACUGUGA	hsa-miR-27	788725	132	46.5079	1727
C1orf9	51430	ACUGUGA	hsa-miR-27	788725	69	36.1209	2180
C1QBP	708	CAACACU	kshv-miR-K12-10a	561740	97	187.48	262
C20orf112	140688	UGUUUAC	hsa-miR-30	11291159	188	67.3111	1152
C20orf112	140688	UGCUGCU	hsa-miR-15	136894	115	42.647	1866
C20orf112	140688	GGCCAGU	hsa-miR-193a-3p	85519	128	62.6545	1259
C20orf112	140688	AAUGUGA	hsa-miR-23	59366	188	67.3111	1152
C20orf112	140688	GUGCAAU	hsa-miR-25	55154.5	115	42.647	1866
C20orf112	140688	GGGGCAG	hsa-miR-324-3p	45880	128	62.6545	1259
C20orf112	140688	GUACUGU	hsa-miR-101	44364.5	188	67.3111	1152
C20orf112	140688	UGGUGCU	hsa-miR-29	38873	188	67.3111	1152
C20orf112	140688	GCCUGGU	kshv-miR-K12-12*	7635.5	115	42.647	1866
C2orf69	205327	UGAAUGU	hsa-miR-181	1649487	91	153.337	353
C2orf69	205327	AAUGUGA	hsa-miR-23	59366	91	153.337	353
C3orf10	55845	CAACACU	kshv-miR-K12-10a	561740	86	34.4879	2271
C5orf13	9315	UGAAUGU	hsa-miR-181	1649487	99	6.98241	4299
C5orf13	9315	GUGUCAU	hsa-miR-425	349099	135	44.8889	1776
C5orf13	9315	AUGCUGC	hsa-miR-103	40285.5	154	58.2084	1371
C5orf13	9315	UGGUGCU	hsa-miR-29	38873	154	58.2084	1371
C5orf34	375444	GAAUGUG	kshv-miR-K12-3	362441	98	44.5622	1786
C5orf34	375444	GUGUCAU	hsa-miR-425	349099	121	2.49476	4714
C5orf34	375444	GUACUGU	hsa-miR-101	44364.5	91	25.136	2831
C5orf34	375444	AUGCUGC	hsa-miR-103	40285.5	61	19.2237	3249
C5orf34	375444	UGGUGUU	hsa-miR-21s	38877.5	91	25.136	2831
C5orf41	153222	UGAAUGU	hsa-miR-181	1649487	147	13.9357	3678
C5orf41	153222	UUUGCAC	hsa-miR-19	1.49042e+06	147	13.9357	3678
C5orf41	153222	GCACUUU	hsa-miR-17	422870	118	42.6617	1864
C5orf41	153222	UGCUGCU	hsa-miR-15	136894	118	42.6617	1864
C5orf41	153222	UACUUGA	hsa-miR-26	120728	118	42.6617	1864
C5orf41	153222	AUGCUGC	hsa-miR-103	40285.5	118	42.6617	1864
C6orf120	387263	GCACUUU	hsa-miR-17	422870	90	17.6374	3381
C6orf120	387263	UACUUGA	hsa-miR-26	120728	90	17.6374	3381
C6orf62	81688	GUGCAAU	hsa-miR-25	55154.5	108	5.54397	4417
C8orf59	401466	UGAAUGU	hsa-miR-181	1649487	98	98.6041	674
CAGE1	285782	GUAUUCU	kshv-miR-K12-4-3p	1.49465e+06	67	47.6402	1696
CAGE1	285782	AUGCUGC	hsa-miR-103	40285.5	91	7.53753	4238
CALM1	801	CCUGUAA	kshv-miR-K12-1	509682	107	9.21515	4085
CALM1	801	UUCCGUU	hsa-miR-191	131457	79	61.4336	1291
CALM1	801	GUUUAGC	kshv-miR-K12-4-5p	22707.5	235	164.739	325
CALM2	805	GUUUAGC	kshv-miR-K12-4-5p	22707.5	210	23.8749	2916
CALR	811	GUAUUCU	kshv-miR-K12-4-3p	1.49465e+06	102	32.8906	2345
CALR	811	CAACACC	kshv-miR-K12-10b	452584	130	112.093	558
CALR	811	UGCUGCU	hsa-miR-15	136894	138	103.393	617
CALR	811	UGCUGCU	hsa-miR-15	136894	138	103.393	617
CALR	811	AUGCUGC	hsa-miR-103	40285.5	138	103.393	617
CALR	811	CGCCGAG	hsa-miR-1307	23535	138	103.393	617
CAMK2G	818	AGCAUUA	kshv-miR-K12-11	65980	85	14.1943	3653
CAND1	55832	GUGCAAU	hsa-miR-25	55154.5	84	83.0593	860
CANT1	124583	GAGGGAG	kshv-miR-K12-8*	135892	109	58.8094	1360
CANT1	124583	UGGGAUC	kshv-miR-K12-7	42912	109	58.8094	1360
CANX	821	CAGCUUU	hsa-miR-320	25668	222	22.1248	3032
CAP1	10487	UGAAUGU	hsa-miR-181	1649487	135	87.7958	786
CAPRIN1	4076	UGCUGCU	hsa-miR-15	136894	107	18.7505	3294
CAPRIN1	4076	AUGCUGC	hsa-miR-103	40285.5	107	18.7505	3294
CAPZA2	830	UGCUGCU	hsa-miR-15	136894	47	13.0553	3754
CAPZA2	830	AUGCUGC	hsa-miR-103	40285.5	47	13.0553	3754
CASK	8573	CAGCUUU	hsa-miR-320	25668	143	32.1418	2397
CASP3	836	UAUUAUA	hsa-miR-374	90385.5	84	23.0193	2967
CASP3	836	AAUGUGA	hsa-miR-23	59366	84	23.0193	2967
CAST	831	UGCUGCU	hsa-miR-15	136894	55	36.1174	2181
CBX4	8535	UGAAUGU	hsa-miR-181	1649487	123	97.3356	687
CBX4	8535	AUAAGCU	hsa-miR-21	1415682	123	97.3356	687
CBX4	8535	UGCUGCU	hsa-miR-15	136894	123	97.3356	687
CCDC47	57003	AGUUCUC	hsa-miR-146	40931	116	65.5675	1189
CCDC85C	317762	ACUACCU	hsa-miR-196	73220	41	35.1433	2235
CCDC88C	440193	UGAAUGU	hsa-miR-181	1649487	142	56.1706	1420
CCDC88C	440193	UGCUGCU	hsa-miR-15	136894	159	69.2319	1106
CCNB1	891	GCACUUU	hsa-miR-17	422870	89	32.6149	2359
CCND2	894	UUUGCAC	hsa-miR-19	1.49042e+06	141	529.904	63
CCND2	894	CCUGUAA	kshv-miR-K12-1	509682	173	56.9393	1400
CCND2	894	GCACUUU	hsa-miR-17	422870	218	94.8093	711
CCND2	894	UGCUGCU	hsa-miR-15	136894	224	197.332	248
CCND2	894	CUACAGU	kshv-miR-K12-2	101363	114	223.896	214
CCND2	894	UGGUGUU	hsa-miR-21s	38877.5	173	56.9393	1400
CCND2	894	UGGUGCU	hsa-miR-29	38873	132	152.278	357
CCND2	894	UGGUGCU	hsa-miR-29	38873	218	94.8093	711
CCND2	894	CUGUUAC	hsa-miR-194	30124.5	114	223.896	214
CCND2	894	CUGUUAC	hsa-miR-194	30124.5	173	56.9393	1400
CCND2	894	GUUUAGC	kshv-miR-K12-4-5p	22707.5	218	94.8093	711
CCNG1	900	UGAAUGU	hsa-miR-181	1649487	126	68.0509	1132
CCNG1	900	GUGCAAU	hsa-miR-25	55154.5	126	68.0509	1132
CCNI	10983	UUCCGUU	hsa-miR-191	131457	239	93.8686	727
CCNJ	54619	ACACUAC	hsa-miR-142-3p	4176915	179	58.346	1368
CCNJ	54619	ACUGUGA	hsa-miR-27	788725	179	58.346	1368
CCNJ	54619	GUACUGU	hsa-miR-101	44364.5	179	58.346	1368
CCNJ	54619	UGGUGCU	hsa-miR-29	38873	179	58.346	1368
CCNT2	905	ACUGUGA	hsa-miR-27	788725	126	40.9618	1940
CCNT2	905	GCACUUU	hsa-miR-17	422870	126	40.9618	1940
CCRN4L	25819	ACACUAC	hsa-miR-142-3p	4176915	175	455.637	79
CCRN4L	25819	GUAUUCU	kshv-miR-K12-4-3p	1.49465e+06	175	455.637	79
CCRN4L	25819	ACUACCU	hsa-miR-196	73220	175	455.637	79
CCRN4L	25819	GCGCCUA	kshv-miR-K12-8	52000.5	175	455.637	79
CCT3	7203	UGCUGCU	hsa-miR-15	136894	144	10.1069	4000
CCT4	10575	CUACAGU	kshv-miR-K12-2	101363	129	139.164	402
CCT4	10575	UGGUGCU	hsa-miR-29	38873	55	42.8778	1856
CCT7	10574	AACCAUC	kshv-miR-K12-6-3p	18889.5	146	116.789	535
CD151	977	UGCUGCU	hsa-miR-15	136894	95	16.7559	3446
CD151	977	UGCUGCU	hsa-miR-15	136894	95	16.7559	3446
CD2AP	23607	UGUUUAC	hsa-miR-30	11291159	99	50.1272	1608
CD2AP	23607	UGCUGCU	hsa-miR-15	136894	119	42.3363	1877
CD2AP	23607	GUGCAAU	hsa-miR-25	55154.5	119	42.3363	1877
CD48	962	UGAAUGU	hsa-miR-181	1649487	154	119.374	517
CD48	962	UGCUGCU	hsa-miR-15	136894	131	184.117	270
CD48	962	AUGCUGC	hsa-miR-103	40285.5	131	184.117	270
CD48	962	GUGGCGC	kshv-miR-K12-7*	9089.5	161	68.9422	1112
CD59	966	CAACACC	kshv-miR-K12-10b	452584	198	25.2924	2821
CD59	966	GCAUCCU	kshv-miR-K12-5	49305.5	99	1083.89	22
CD70	970	GGGGCAG	hsa-miR-324-3p	45880	169	35.3041	2225
CD70	970	GGGGCAG	hsa-miR-324-3p	45880	117	25.4962	2809
CD96	10225	GGCCAGU	hsa-miR-193a-3p	85519	107	33.3533	2320
CD96	10225	CAGCUUU	hsa-miR-320	25668	107	33.3533	2320
CDC37L1	55664	UGCUGCU	hsa-miR-15	136894	65	43.6176	1828
CDC42SE2	56990	UGCUGCU	hsa-miR-15	136894	112	66.7819	1162
CDC42SE2	56990	AUGCUGC	hsa-miR-103	40285.5	112	66.7819	1162
CDC42SE2	56990	GUUUAGC	kshv-miR-K12-4-5p	22707.5	112	66.7819	1162
CDK16	5127	UUUGCAC	hsa-miR-19	1.49042e+06	80	2.34789	4723
CDK16	5127	GUGCAAU	hsa-miR-25	55154.5	123	16.9773	3423
CDK16	5127	GCAUCCU	kshv-miR-K12-5	49305.5	65	8.39061	4168
CDK18	5129	ACUGUGA	hsa-miR-27	788725	71	4.23388	4536
CDK18	5129	GUACUGU	hsa-miR-101	44364.5	71	4.23388	4536
CDKN1B	1027	UGAAUGU	hsa-miR-181	1649487	261	75.235	996
CELF1	10658	ACGCACA	hsa-miR-210	408826	177	134.057	424
CELF1	10658	GAAUGUG	kshv-miR-K12-3	362441	212	32.5157	2368
CELF1	10658	AAUGUGA	hsa-miR-23	59366	177	134.057	424
CELF1	10658	AAUGUGA	hsa-miR-23	59366	212	32.5157	2368
CEP128	145508	ACACUAC	hsa-miR-142-3p	4176915	117	43.7531	1823
CFH	3075	UGAAUGU	hsa-miR-181	1649487	63	29.4098	2572
CFH	3075	ACUGUGA	hsa-miR-27	788725	136	65.9847	1177
CFH	3075	GAAUGUG	kshv-miR-K12-3	362441	63	29.4098	2572
CFH	3075	AGCAUUA	kshv-miR-K12-11	65980	70	25.396	2814
CFH	3075	AAUGUGA	hsa-miR-23	59366	63	29.4098	2572
CFH	3075	UGGGAUC	kshv-miR-K12-7	42912	136	65.9847	1177
CFHR1	3078	AGCAUUA	kshv-miR-K12-11	65980	68	14.5585	3622
CFL1	1072	AUGCUGC	hsa-miR-103	40285.5	167	43.3632	1839
CFL1	1072	AUGCUGC	hsa-miR-103	40285.5	85	17.2965	3406
CFL1	1072	CUCCCCC	kshv-miR-K12-12	20496.5	85	17.2965	3406
CFL2	1073	UGUUUAC	hsa-miR-30	11291159	106	25.2658	2824
CFL2	1073	ACACUAC	hsa-miR-142-3p	4176915	106	25.2658	2824
CFL2	1073	CAACACU	kshv-miR-K12-10a	561740	106	25.2658	2824
CFLAR	8837	UGCUGCU	hsa-miR-15	136894	117	54.3496	1483
CFLAR	8837	AUGCUGC	hsa-miR-103	40285.5	117	54.3496	1483
CHCHD10	400916	AGCUGGG	kshv-miR-K12-9*	571162	153	337.271	119
CHCHD10	400916	CAACACC	kshv-miR-K12-10b	452584	153	337.271	119
CHCHD10	400916	GUGCAAU	hsa-miR-25	55154.5	153	337.271	119
CHCHD3	54927	AGUCCAG	hsa-miR-378	39808.5	91	60.2803	1320
CHCHD5,SLC20A1	84269,6574	GAAUGUG	kshv-miR-K12-3	362441	123	102.033	629
CHCHD5,SLC20A1	84269,6574	AAUGUGA	hsa-miR-23	59366	123	102.033	629
CHD1	1105	UGUUUAC	hsa-miR-30	11291159	195	41.3962	1917
CHD1	1105	CAACACU	kshv-miR-K12-10a	561740	195	41.3962	1917
CHD2	1106	UUUGCAC	hsa-miR-19	1.49042e+06	82	19.9949	3187
CHD2	1106	GCCUGGU	kshv-miR-K12-12*	7635.5	82	19.9949	3187
CHD4	1108	UGAAUGU	hsa-miR-181	1649487	69	23.5889	2933
CHD4	1108	GAAUGUG	kshv-miR-K12-3	362441	69	23.5889	2933
CHD4	1108	AACCAUC	kshv-miR-K12-6-3p	18889.5	69	23.5889	2933
CHD9	80205	AGCAUUA	kshv-miR-K12-11	65980	58	2.31104	4731
CHERP	10523	CUACAGU	kshv-miR-K12-2	101363	72	76.6983	964
CHST15	51363	CCUGUAA	kshv-miR-K12-1	509682	112	13.5705	3713
CHSY1	22856	UGGUGCU	hsa-miR-29	38873	65	86.2966	815
CIC	23152	GUGCAAU	hsa-miR-25	55154.5	101	67.0831	1157
CITED2	10370	ACACUAC	hsa-miR-142-3p	4176915	85	28.2242	2646
CLDN12	9069	ACACUAC	hsa-miR-142-3p	4176915	142	230.259	203
CLDN12	9069	ACACUAC	hsa-miR-142-3p	4176915	178	23.6216	2932
CLDN12	9069	CAACACU	kshv-miR-K12-10a	561740	178	23.6216	2932
CLDN12	9069	GAAUGUG	kshv-miR-K12-3	362441	178	23.6216	2932
CLDN12	9069	UGCUGCU	hsa-miR-15	136894	178	23.6216	2932
CLEC2B	9976	GAGGGAG	kshv-miR-K12-8*	135892	133	26.506	2755
CLEC2D	29121	UGGUGCU	hsa-miR-29	38873	143	35.5252	2210
CLOCK	9575	GCACCUU	hsa-miR-18	39242	119	34.4314	2275
CLPTM1	1209	GCACUUU	hsa-miR-17	422870	87	37.9712	2087
CLPTM1	1209	AUGCUGC	hsa-miR-103	40285.5	78	127.765	459
CLTA	1211	ACACUAC	hsa-miR-142-3p	4176915	165	134.125	423
CLTC	1213	UGUUUAC	hsa-miR-30	11291159	114	422.471	87
CLTC	1213	UGUUUAC	hsa-miR-30	11291159	98	25.8254	2789
CLTC	1213	UUUGCAC	hsa-miR-19	1.49042e+06	94	5.27536	4444
CLTC	1213	CAACACU	kshv-miR-K12-10a	561740	177	230.271	202
CLTC	1213	GCACUUU	hsa-miR-17	422870	163	71.757	1063
CLTC	1213	UGCUGCU	hsa-miR-15	136894	126	86.7793	800
CLTC	1213	UGCUGCU	hsa-miR-15	136894	197	83.8135	849
CLTC	1213	UGCUGCU	hsa-miR-15	136894	52	9.71711	4028
CLTC	1213	GAGGGAG	kshv-miR-K12-8*	135892	114	422.471	87
CLTC	1213	UACUUGA	hsa-miR-26	120728	110	43.7957	1821
CLTC	1213	AAUGUGA	hsa-miR-23	59366	205	86.5134	807
CLTC	1213	AAUGUGA	hsa-miR-23	59366	205	86.5134	807
CLTC	1213	UGGGAUC	kshv-miR-K12-7	42912	163	71.757	1063
CLTC	1213	AUGCUGC	hsa-miR-103	40285.5	197	83.8135	849
CLTC	1213	GCACCUU	hsa-miR-18	39242	94	46.2138	1737
CLTC	1213	UGGUGCU	hsa-miR-29	38873	143	332.252	122
CLTC	1213	CUGUUAC	hsa-miR-194	30124.5	98	25.8254	2789
CLTC	1213	CAGCUUU	hsa-miR-320	25668	150	157.104	345
CMTM6	54918	UACUUGA	hsa-miR-26	120728	55	22.7294	2996
CNBP	7555	UGCUGCU	hsa-miR-15	136894	104	68.8092	1115
CNBP	7555	GGCCAGU	hsa-miR-193a-3p	85519	115	58.9788	1356
CNBP	7555	AUGCUGC	hsa-miR-103	40285.5	104	68.8092	1115
CNBP	7555	GCACCUU	hsa-miR-18	39242	145	92.3721	742
CNIH4	29097	ACACUAC	hsa-miR-142-3p	4176915	184	78.4232	930
CNIH4	29097	CUACAGU	kshv-miR-K12-2	101363	184	78.4232	930
CNN2	1265	AAUGUGA	hsa-miR-23	59366	140	36.7312	2155
CNOT1	23019	AGCAUUA	kshv-miR-K12-11	65980	59	6.71679	4323
CNOT4	4850	ACACUAC	hsa-miR-142-3p	4176915	64	29.3092	2574
COG3	83548	ACACUAC	hsa-miR-142-3p	4176915	73	4.5817	4504
COG3	83548	UUUGCAC	hsa-miR-19	1.49042e+06	73	4.5817	4504
COG3	83548	ACUGUGA	hsa-miR-27	788725	73	4.5817	4504
COPG	22820	ACACUAC	hsa-miR-142-3p	4176915	79	2.90159	4673
COPG	22820	CAACACU	kshv-miR-K12-10a	561740	79	2.90159	4673
COPG	22820	ACUACCU	hsa-miR-196	73220	79	2.90159	4673
COPS5	10987	CCUGUAA	kshv-miR-K12-1	509682	155	61.3901	1293
COX5A	9377	UACUUGA	hsa-miR-26	120728	167	11.4351	3899
COX6A1	1337	UGAAUGU	hsa-miR-181	1649487	145	67.3731	1149
COX6A1	1337	GAAUGUG	kshv-miR-K12-3	362441	145	67.3731	1149
COX6C	1345	CAGCUUU	hsa-miR-320	25668	133	19.4302	3227
COX8A	1351	ACUGUGA	hsa-miR-27	788725	205	51.2165	1580
COX8A	1351	UGGGAUC	kshv-miR-K12-7	42912	57	14.8022	3594
CPEB1	64506	ACGCACA	hsa-miR-210	408826	137	33.2593	2326
CPEB1	64506	UUCCGUU	hsa-miR-191	131457	185	16.2301	3496
CPEB4	80315	AAUGUGA	hsa-miR-23	59366	63	21.58	3071
CRK	1398	ACACUAC	hsa-miR-142-3p	4176915	80	33.4726	2316
CRY2	1408	GCACUUU	hsa-miR-17	422870	139	102.012	630
CS	1431	AUACCCA	kshv-miR-K12-9	8775	135	88.784	781
CSDE1	7812	GUAUUCU	kshv-miR-K12-4-3p	1.49465e+06	250	63.4094	1247
CSDE1	7812	ACUGUGA	hsa-miR-27	788725	250	63.4094	1247
CSDE1	7812	AUUCUUU	hsa-miR-186	63839	250	63.4094	1247
CSDE1	7812	GUGCAAU	hsa-miR-25	55154.5	250	63.4094	1247
CSDE1	7812	GUACUGU	hsa-miR-101	44364.5	250	63.4094	1247
CSDE1	7812	CAGCUUU	hsa-miR-320	25668	250	63.4094	1247
CSE1L	1434	UGUUUAC	hsa-miR-30	11291159	157	89.4415	775
CSE1L	1434	UGCUGCU	hsa-miR-15	136894	157	89.4415	775
CSE1L	1434	UGGUGUU	hsa-miR-21s	38877.5	157	89.4415	775
CSNK1A1	1452	GCACUUU	hsa-miR-17	422870	54	43.1354	1848
CSNK1D	1453	UGCUGCU	hsa-miR-15	136894	57	16.992	3419
CSNK1G3	1456	UGAAUGU	hsa-miR-181	1649487	126	30.457	2495
CSNK1G3	1456	CAACACU	kshv-miR-K12-10a	561740	126	30.457	2495
CSNK1G3	1456	AAUGUGA	hsa-miR-23	59366	62	49.7488	1619
CSNK2A1	1457	CCUGUAA	kshv-miR-K12-1	509682	176	37.6512	2108
CSNK2A1	1457	AUUCUUU	hsa-miR-186	63839	176	37.6512	2108
CTDNEP1	23399	GCACUUU	hsa-miR-17	422870	113	17.3474	3400
CTDNEP1	23399	CAGCUUU	hsa-miR-320	25668	134	25.1534	2830
CTNNA3	29119	AUGCUGC	hsa-miR-103	40285.5	86	20.2909	3165
CTSD	1509	UGAAUGU	hsa-miR-181	1649487	72	56.9582	1399
CUL2	8453	UGCUGCU	hsa-miR-15	136894	81	26.7117	2745
CUX1	1523	UGGUGCU	hsa-miR-29	38873	90	37.4771	2117
CUX1	1523	UGGUGCU	hsa-miR-29	38873	90	37.4771	2117
DAD1	1603	UUUGCAC	hsa-miR-19	1.49042e+06	65	66.1741	1172
DARS	1615	GUGUCAU	hsa-miR-425	349099	115	39.3474	2010
DAZAP2	9802	UGAAUGU	hsa-miR-181	1649487	93	27.9629	2666
DAZAP2	9802	AGUCCAG	hsa-miR-378	39808.5	93	27.9629	2666
DCAF10	79269	ACACUAC	hsa-miR-142-3p	4176915	164	120.225	508
DCAF10	79269	AGCUGGG	kshv-miR-K12-9*	571162	164	120.225	508
DCAF10	79269	GCACUUU	hsa-miR-17	422870	164	120.225	508
DCAF10	79269	UGGGAUC	kshv-miR-K12-7	42912	164	120.225	508
DCAF12	25853	UGUUUAC	hsa-miR-30	11291159	73	130.836	440
DCAF13	25879	CCUGUAA	kshv-miR-K12-1	509682	110	21.8914	3049
DCAF6	55827	GUGCAAU	hsa-miR-25	55154.5	133	33.2439	2329
DCAF7	10238	UUUGCAC	hsa-miR-19	1.49042e+06	99	59.8792	1328
DCAF7	10238	GCACCUU	hsa-miR-18	39242	60	24.7558	2864
DCAF7	10238	CUCCCCC	kshv-miR-K12-12	20496.5	60	24.7558	2864
DCP2	167227	GUACUGU	hsa-miR-101	44364.5	101	30.0697	2524
DCTN2	10540	AUGCUGC	hsa-miR-103	40285.5	82	232.632	199
DDB1,LOC100290337	1642,100290337	UGCUGCU	hsa-miR-15	136894	126	87.1339	799
DDB1,LOC100290337	1642,100290337	UGCUGCU	hsa-miR-15	136894	126	87.1339	799
DDB1,LOC100290337	1642,100290337	UGCUGCU	hsa-miR-15	136894	71	22.6858	2999
DDB1,LOC100290337	1642,100290337	AUGCUGC	hsa-miR-103	40285.5	71	22.6858	2999
DDIT4	54541	UGUUUAC	hsa-miR-30	11291159	163	368.625	103
DDIT4	54541	UGAAUGU	hsa-miR-181	1649487	109	120.307	507
DDOST	1650	AGCUGGG	kshv-miR-K12-9*	571162	97	6.12565	4376
DDOST	1650	UGCUGCU	hsa-miR-15	136894	94	58.9901	1355
DDOST	1650	UGCUGCU	hsa-miR-15	136894	94	58.9901	1355
DDOST	1650	GCACCUU	hsa-miR-18	39242	94	58.9901	1355
DDX1	1653	UUUGCAC	hsa-miR-19	1.49042e+06	55	39.2579	2013
DDX17	10521	UUUGCAC	hsa-miR-19	1.49042e+06	131	20.7907	3121
DDX17	10521	GGGGCAG	hsa-miR-324-3p	45880	131	20.7907	3121
DDX17	10521	UGGGAUC	kshv-miR-K12-7	42912	140	60.7294	1311
DDX17	10521	CUCCCCC	kshv-miR-K12-12	20496.5	69	112.064	559
DDX21	9188	CUACAGU	kshv-miR-K12-2	101363	119	30.186	2519
DDX3X	1654	UGAAUGU	hsa-miR-181	1649487	196	54.1995	1494
DDX3X	1654	UGAAUGU	hsa-miR-181	1649487	196	54.1995	1494
DDX3X	1654	UGAAUGU	hsa-miR-181	1649487	119	16.9782	3422
DDX3X	1654	UUUGCAC	hsa-miR-19	1.49042e+06	196	54.1995	1494
DDX3X	1654	UGCUGCU	hsa-miR-15	136894	196	54.1995	1494
DDX3X	1654	AUUCUUU	hsa-miR-186	63839	196	54.1995	1494
DDX3X	1654	GUGCAAU	hsa-miR-25	55154.5	92	5.97923	4387
DDX6	1656	UGUUUAC	hsa-miR-30	11291159	56	9.80657	4020
DDX6	1656	UGAAUGU	hsa-miR-181	1649487	56	9.80657	4020
DDX6	1656	UUUGCAC	hsa-miR-19	1.49042e+06	70	11.9411	3853
DDX6	1656	AGCUGGG	kshv-miR-K12-9*	571162	116	52.9631	1523
DDX6	1656	GAAUGUG	kshv-miR-K12-3	362441	56	9.80657	4020
DEF8	54849	UGCUGCU	hsa-miR-15	136894	95	9.09236	4103
DEF8	54849	AUGCUGC	hsa-miR-103	40285.5	95	9.09236	4103
DENND1B	163486	CCUGUAA	kshv-miR-K12-1	509682	51	8.05435	4195
DENND4B	9909	GUGCAAU	hsa-miR-25	55154.5	126	75.7892	981
DICER1	23405	UGAAUGU	hsa-miR-181	1649487	146	73.2723	1033
DICER1	23405	GCCUGGU	kshv-miR-K12-12*	7635.5	146	73.2723	1033
DMTF1	9988	ACACUAC	hsa-miR-142-3p	4176915	79	91.3012	752
DMTF1	9988	AGCAUUA	kshv-miR-K12-11	65980	111	39.1801	2018
DNAJB4	11080	UGCUGCU	hsa-miR-15	136894	152	100.302	652
DNAJB4	11080	AUUCUUU	hsa-miR-186	63839	96	12.5695	3796
DNAJB4	11080	UGGUGUU	hsa-miR-21s	38877.5	152	100.302	652
DNAJB6	10049	GCACUUU	hsa-miR-17	422870	173	62.4082	1265
DNAJB6	10049	AAUGUGA	hsa-miR-23	59366	173	62.4082	1265
DNAJB9	4189	GUGCAAU	hsa-miR-25	55154.5	150	36.6119	2161
DNAJC5	80331	UGCUGCU	hsa-miR-15	136894	75	26.7348	2744
DNAJC5	80331	UGCUGCU	hsa-miR-15	136894	75	26.7348	2744
DNAJC5	80331	UGCUGCU	hsa-miR-15	136894	75	26.7348	2744
DNAJC5	80331	UGCUGCU	hsa-miR-15	136894	75	26.7348	2744
DNAJC5	80331	UGCUGCU	hsa-miR-15	136894	75	26.7348	2744
DNAJC5	80331	UGCUGCU	hsa-miR-15	136894	75	26.7348	2744
DNHD1	144132	CUGUUAC	hsa-miR-194	30124.5	87	7.60564	4233
DNM2	1785	GUAUUCU	kshv-miR-K12-4-3p	1.49465e+06	91	74.5383	1006
DOCK10	55619	UGAAUGU	hsa-miR-181	1649487	73	234.836	196
DOT1L	84444	GGGGCAG	hsa-miR-324-3p	45880	134	22.9065	2980
DOT1L	84444	UGGUGUU	hsa-miR-21s	38877.5	134	22.9065	2980
DOT1L	84444	UGGUGCU	hsa-miR-29	38873	134	22.9065	2980
DPP9	91039	GCACUUU	hsa-miR-17	422870	92	55.4678	1443
DPY19L1	23333	UGUUUAC	hsa-miR-30	11291159	94	38.3864	2061
DSG2	1829	AGCAUUA	kshv-miR-K12-11	65980	71	3.49949	4627
DSTYK	25778	GUGCAAU	hsa-miR-25	55154.5	97	11.8354	3861
DUSP16	80824	ACUGUGA	hsa-miR-27	788725	76	29.8726	2540
DUSP5	1847	ACACUAC	hsa-miR-142-3p	4176915	113	48.8801	1647
DUSP5	1847	UGAAUGU	hsa-miR-181	1649487	113	48.8801	1647
DYNC1H1	1778	AGUCCAG	hsa-miR-378	39808.5	85	85.1327	829
DYNLT1	6993	AGUCCAG	hsa-miR-378	39808.5	163	64.195	1222
DYRK2	8445	CUACAGU	kshv-miR-K12-2	101363	97	35.8273	2199
DYRK2	8445	AUGCUGC	hsa-miR-103	40285.5	97	35.8273	2199
E2F2	1870	GCACUUU	hsa-miR-17	422870	78	54.3752	1482
E2F2	1870	AGCAUUA	kshv-miR-K12-11	65980	78	54.3752	1482
EDARADD	128178	AGCUGGG	kshv-miR-K12-9*	571162	117	25.0865	2833
EDARADD	128178	GUGUCAU	hsa-miR-425	349099	58	30.6922	2481
EDARADD	128178	GGCCAGU	hsa-miR-193a-3p	85519	132	6.50226	4343
EDARADD	128178	AGUUCUC	hsa-miR-146	40931	53	64.243	1220
EDARADD	128178	UGGUGCU	hsa-miR-29	38873	225	95.5472	701
EDC3	80153	UGUUUAC	hsa-miR-30	11291159	126	23.9868	2909
EDEM3	80267	ACACUAC	hsa-miR-142-3p	4176915	131	99.3249	668
EDEM3	80267	ACUGUGA	hsa-miR-27	788725	131	99.3249	668
EDEM3	80267	GUACUGU	hsa-miR-101	44364.5	131	99.3249	668
EEF1A1	1915	GAAUGUG	kshv-miR-K12-3	362441	103	44.932	1773
EEF1A1	1915	GUGUCAU	hsa-miR-425	349099	65	2.61715	4700
EEF1A1	1915	GCAUCCU	kshv-miR-K12-5	49305.5	113	27.7837	2679
EEF1A1	1915	AUGCUGC	hsa-miR-103	40285.5	94	24.4773	2884
EEF1A1	1915	UGGUGUU	hsa-miR-21s	38877.5	111	113.612	551
EEF1A1	1915	AACCAUC	kshv-miR-K12-6-3p	18889.5	96	67.8177	1138
EEF1A1P9	441032	GAAUGUG	kshv-miR-K12-3	362441	74	20.3565	3159
EEF1A1P9	441032	GUGUCAU	hsa-miR-425	349099	159	19.6432	3207
EEF1A1P9	441032	GCAUCCU	kshv-miR-K12-5	49305.5	176	4.83324	4486
EEF1A1P9	441032	GUACUGU	hsa-miR-101	44364.5	176	4.83324	4486
EEF1A1P9	441032	AUGCUGC	hsa-miR-103	40285.5	159	19.6432	3207
EEF1A1P9	441032	UGGUGUU	hsa-miR-21s	38877.5	176	4.83324	4486
EEF1A1P9	441032	AACCAUC	kshv-miR-K12-6-3p	18889.5	96	12.449	3811
EEF1B2	1933	ACACUAC	hsa-miR-142-3p	4176915	98	50.5855	1596
EEF1G	1937	UGAAUGU	hsa-miR-181	1649487	166	7.26186	4269
EEF1G	1937	GCACUUU	hsa-miR-17	422870	172	69.3871	1100
EEF1G	1937	GAAUGUG	kshv-miR-K12-3	362441	166	7.26186	4269
EEF1G	1937	AAUGUGA	hsa-miR-23	59366	166	7.26186	4269
EEF2	1938	GACCGCG	kshv-miR-K12-3*	607861	204	45.6184	1752
EEF2	1938	GGCCAGU	hsa-miR-193a-3p	85519	157	78.6297	923
EEF2	1938	CUCCCCC	kshv-miR-K12-12	20496.5	176	222.845	215
EFR3A	23167	UGCUGCU	hsa-miR-15	136894	96	28.9813	2592
EFR3A	23167	GUGCAAU	hsa-miR-25	55154.5	143	21.277	3091
EGR1	1958	GUAUUCU	kshv-miR-K12-4-3p	1.49465e+06	234	65.4615	1193
EGR1	1958	UUCCGUU	hsa-miR-191	131457	234	65.4615	1193
EID1	23741	UUUGCAC	hsa-miR-19	1.49042e+06	102	16.5745	3463
EIF1	10209	GAAUGUG	kshv-miR-K12-3	362441	142	22.6308	3001
EIF1	10209	AAUGUGA	hsa-miR-23	59366	142	22.6308	3001
EIF2B5	8893	GUAUUCU	kshv-miR-K12-4-3p	1.49465e+06	88	51.6061	1564
EIF2B5	8893	AUGCUGC	hsa-miR-103	40285.5	63	11.9813	3849
EIF3A	8661	CAACACC	kshv-miR-K12-10b	452584	68	51.9152	1550
EIF3B	8662	AUUCUUU	hsa-miR-186	63839	44	61.6395	1286
EIF3E	3646	GAAUGUG	kshv-miR-K12-3	362441	106	51.8821	1552
EIF3E	3646	AGCAUUA	kshv-miR-K12-11	65980	106	39.1892	2017
EIF3H	8667	GUGUCAU	hsa-miR-425	349099	194	44.8573	1777
EIF3L	51386	GGCCAGU	hsa-miR-193a-3p	85519	134	50.0621	1610
EIF4A2	1974	UGAAUGU	hsa-miR-181	1649487	179	219.155	219
EIF4A2	1974	UGAAUGU	hsa-miR-181	1649487	223	164.891	324
EIF4A2	1974	GAAUGUG	kshv-miR-K12-3	362441	223	164.891	324
EIF4A2	1974	CUACAGU	kshv-miR-K12-2	101363	223	164.891	324
EIF4B	1975	UGCUGCU	hsa-miR-15	136894	114	28.664	2611
EIF4B	1975	GAGGGAG	kshv-miR-K12-8*	135892	114	28.664	2611
EIF4B	1975	AUGCUGC	hsa-miR-103	40285.5	114	28.664	2611
EIF4EBP2	1979	GCACCUU	hsa-miR-18	39242	143	28.8525	2599
EIF4G2	1982	CAACACU	kshv-miR-K12-10a	561740	130	25.7108	2798
EIF4G2	1982	GCACUUU	hsa-miR-17	422870	130	25.7108	2798
EIF4G2	1982	UACUUGA	hsa-miR-26	120728	130	25.7108	2798
EIF4G2	1982	AUUCUUU	hsa-miR-186	63839	100	8.05689	4193
EIF5	1983	UGAAUGU	hsa-miR-181	1649487	134	32.1337	2398
EIF5	1983	AUAAGCU	hsa-miR-21	1415682	134	32.1337	2398
EIF5	1983	GAAUGUG	kshv-miR-K12-3	362441	134	32.1337	2398
EIF5	1983	AAUGUGA	hsa-miR-23	59366	134	32.1337	2398
EIF5	1983	AUGCUGC	hsa-miR-103	40285.5	105	4.31083	4530
EIF5A	1984	ACACUAC	hsa-miR-142-3p	4176915	156	7.30371	4263
EIF5A	1984	UGCUGCU	hsa-miR-15	136894	156	7.30371	4263
EIF5A	1984	AGCAUUA	kshv-miR-K12-11	65980	156	55.2181	1451
EIF5A	1984	UGGUGCU	hsa-miR-29	38873	156	55.2181	1451
EIF5AL1	143244	ACACUAC	hsa-miR-142-3p	4176915	73	3.81559	4589
EIF5AL1	143244	UGCUGCU	hsa-miR-15	136894	73	3.81559	4589
EIF5AL1	143244	AGCAUUA	kshv-miR-K12-11	65980	111	14.7686	3602
EIF5AL1	143244	UGGUGCU	hsa-miR-29	38873	111	14.7686	3602
ELF2	1998	CCUGUAA	kshv-miR-K12-1	509682	153	31.2926	2449
ELF2	1998	GAAUGUG	kshv-miR-K12-3	362441	115	54.8215	1460
ELF2	1998	UGCUGCU	hsa-miR-15	136894	47	36.9763	2142
ELF2	1998	AGCAUUA	kshv-miR-K12-11	65980	153	31.2926	2449
ELF2	1998	AAUGUGA	hsa-miR-23	59366	115	54.8215	1460
ELF2	1998	AGUUCUC	hsa-miR-146	40931	115	54.8215	1460
ELF2	1998	AUGCUGC	hsa-miR-103	40285.5	47	36.9763	2142
ELF2	1998	UGGUGCU	hsa-miR-29	38873	115	54.8215	1460
ELK3	2004	UUUGCAC	hsa-miR-19	1.49042e+06	276	35.2341	2231
ELK3	2004	GCACUUU	hsa-miR-17	422870	276	35.2341	2231
ELK4	2005	GUGUCAU	hsa-miR-425	349099	127	7.12613	4285
ELK4	2005	GUGCAAU	hsa-miR-25	55154.5	186	132.004	434
ELMO2	63916	GCACUUU	hsa-miR-17	422870	75	31.0051	2467
ELP2	55250	UGUUUAC	hsa-miR-30	11291159	142	40.0914	1977
EML2	24139	CUACAGU	kshv-miR-K12-2	101363	73	123.615	486
EML4	27436	ACACUAC	hsa-miR-142-3p	4176915	100	36.5755	2164
EML4	27436	GUGCAAU	hsa-miR-25	55154.5	100	36.5755	2164
EML4	27436	UGGUGUU	hsa-miR-21s	38877.5	100	36.5755	2164
EMP3	2014	UGGUGCU	hsa-miR-29	38873	138	20.0746	3181
EMP3	2014	CAGCUUU	hsa-miR-320	25668	138	20.0746	3181
EMR3	84658	CAACACU	kshv-miR-K12-10a	561740	129	33.2493	2328
ENO1	2023	UGGUGCU	hsa-miR-29	38873	95	75.5622	986
ENPP2	5168	UUUGCAC	hsa-miR-19	1.49042e+06	140	220.047	217
ENPP2	5168	GCACUUU	hsa-miR-17	422870	140	220.047	217
ENPP2	5168	UACUUGA	hsa-miR-26	120728	140	220.047	217
ENPP2	5168	AUUCUUU	hsa-miR-186	63839	63	24.4592	2886
ENPP2	5168	GCACCUU	hsa-miR-18	39242	140	220.047	217
ENPP2	5168	CUCCCCC	kshv-miR-K12-12	20496.5	150	109.262	573
ENTPD4	9583	UGCUGCU	hsa-miR-15	136894	76	40.111	1973
ENTPD4	9583	AUGCUGC	hsa-miR-103	40285.5	76	40.111	1973
ENTPD6	955	UGAAUGU	hsa-miR-181	1649487	77	15.9154	3516
ENTPD6	955	ACUGUGA	hsa-miR-27	788725	77	15.9154	3516
EPB41L4A	64097	UGAAUGU	hsa-miR-181	1649487	85	55.5595	1441
EPB41L4A	64097	GAAUGUG	kshv-miR-K12-3	362441	93	59.2742	1342
EPB41L4A	64097	GAAUGUG	kshv-miR-K12-3	362441	85	55.5595	1441
EPB41L4A	64097	AAUGUGA	hsa-miR-23	59366	93	59.2742	1342
EPB41L4A	64097	AAUGUGA	hsa-miR-23	59366	85	55.5595	1441
EPC2	26122	UUUGCAC	hsa-miR-19	1.49042e+06	62	23.4645	2943
EPDR1	54749	GUAUUCU	kshv-miR-K12-4-3p	1.49465e+06	98	52.8097	1532
EPDR1	54749	GUACUGU	hsa-miR-101	44364.5	98	52.8097	1532
EPRS	2058	GUAUUCU	kshv-miR-K12-4-3p	1.49465e+06	123	73.4982	1028
EPT1	85465	UGUUUAC	hsa-miR-30	11291159	77	89.7687	772
ERGIC3	51614	UGCUGCU	hsa-miR-15	136894	69	41.7334	1898
ERGIC3	51614	AUGCUGC	hsa-miR-103	40285.5	69	41.7334	1898
ERLIN1	10613	UGUUUAC	hsa-miR-30	11291159	172	37.1223	2133
ERLIN2	11160	AAUGUGA	hsa-miR-23	59366	123	94.7856	712
ESYT1	23344	UUUGCAC	hsa-miR-19	1.49042e+06	90	44.2468	1806
ETF1	2107	GUACUGU	hsa-miR-101	44364.5	123	133.481	428
ETFA	2108	AGCUGGG	kshv-miR-K12-9*	571162	49	28.7823	2604
ETV1	2115	GGCCAGU	hsa-miR-193a-3p	85519	88	19.6727	3205
ETV1	2115	AGCAUUA	kshv-miR-K12-11	65980	88	19.6727	3205
EYA1	2138	UAUUAUA	hsa-miR-374	90385.5	115	30.5778	2491
EZH2	2146	GAAUGUG	kshv-miR-K12-3	362441	74	20.6172	3134
EZH2	2146	UGGUGCU	hsa-miR-29	38873	74	20.6172	3134
F8,CLIC2	2157,1193	ACACUAC	hsa-miR-142-3p	4176915	88	14.6845	3610
F8,CLIC2	2157,1193	UGAAUGU	hsa-miR-181	1649487	88	14.6845	3610
F8,CLIC2	2157,1193	GUGCAAU	hsa-miR-25	55154.5	88	14.6845	3610
FAM120A	23196	GUGCAAU	hsa-miR-25	55154.5	145	169.311	314
FAM13A	10144	CAACACU	kshv-miR-K12-10a	561740	114	28.8591	2597
FAM160B1	57700	GUGCAAU	hsa-miR-25	55154.5	116	23.107	2960
FAM162A	26355	UUUGCAC	hsa-miR-19	1.49042e+06	101	39.3016	2012
FAM19A2	338811	GUAUUCU	kshv-miR-K12-4-3p	1.49465e+06	75	302.094	138
FAM19A2	338811	GGCCAGU	hsa-miR-193a-3p	85519	83	3.65788	4615
FAM35B2,FAM21C	439965,253725	ACACUAC	hsa-miR-142-3p	4176915	141	55.7648	1432
FAM35B2,FAM21C	439965,253725	ACACUAC	hsa-miR-142-3p	4176915	143	12.1717	3837
FAM40A	85369	GCACUUU	hsa-miR-17	422870	76	26.1414	2770
FAM40A	85369	UGCUGCU	hsa-miR-15	136894	76	26.1414	2770
FAM40A	85369	UGCUGCU	hsa-miR-15	136894	76	26.1414	2770
FAM40A	85369	UGCUGCU	hsa-miR-15	136894	76	26.1414	2770
FAM40B	57464	GCACUUU	hsa-miR-17	422870	78	33.9523	2296
FAM46C	54855	UGUUUAC	hsa-miR-30	11291159	106	45.0617	1766
FAM46C	54855	UUUGCAC	hsa-miR-19	1.49042e+06	203	181.377	279
FAM46C	54855	UGCUGCU	hsa-miR-15	136894	100	18.1582	3342
FAM46C	54855	UACUUGA	hsa-miR-26	120728	111	46.557	1725
FAM46C	54855	UGGGAUC	kshv-miR-K12-7	42912	93	131.142	438
FAM59A	64762	ACUGUGA	hsa-miR-27	788725	90	16.0455	3507
FAM59A	64762	ACUGUGA	hsa-miR-27	788725	90	16.0455	3507
FAM73A	374986	UGCUGCU	hsa-miR-15	136894	109	41.6185	1902
FAM73A	374986	AUGCUGC	hsa-miR-103	40285.5	109	41.6185	1902
FAM91A1	157769	UGUUUAC	hsa-miR-30	11291159	168	131.948	435
FAM91A1	157769	UAUUAUA	hsa-miR-374	90385.5	168	131.948	435
FAM91A2	57234	UGCUGCU	hsa-miR-15	136894	94	12.8945	3763
FANCI	55215	UGCUGCU	hsa-miR-15	136894	77	71.0472	1078
FAR1	84188	AGCAUUA	kshv-miR-K12-11	65980	87	75.0661	999
FAR2	55711	UGGGAUC	kshv-miR-K12-7	42912	72	48.8406	1650
FARSA	2193	ACUGUGA	hsa-miR-27	788725	107	8.93344	4128
FARSA	2193	GACCGCG	kshv-miR-K12-3*	607861	155	36.0796	2183
FARSA	2193	AGCUGGG	kshv-miR-K12-9*	571162	155	36.0796	2183
FARSA	2193	UGCUGCU	hsa-miR-15	136894	111	26.7537	2743
FARSA	2193	AUGCUGC	hsa-miR-103	40285.5	111	26.7537	2743
FAU	2197	GGCCAGU	hsa-miR-193a-3p	85519	100	30.5934	2489
FBL	2091	AGUUCUC	hsa-miR-146	40931	114	53.1849	1517
FBN1	2200	UGUUUAC	hsa-miR-30	11291159	103	496.159	68
FBN1	2200	UGAAUGU	hsa-miR-181	1649487	91	59.0546	1350
FBN1	2200	UGAAUGU	hsa-miR-181	1649487	131	56.4861	1415
FBN1	2200	UGAAUGU	hsa-miR-181	1649487	109	28.65	2614
FBN1	2200	UUUGCAC	hsa-miR-19	1.49042e+06	109	28.65	2614
FBN1	2200	CAACACC	kshv-miR-K12-10b	452584	131	56.4861	1415
FBN1	2200	GAAUGUG	kshv-miR-K12-3	362441	91	59.0546	1350
FBN1	2200	UGCUGCU	hsa-miR-15	136894	123	43.4482	1834
FBN1	2200	UGCUGCU	hsa-miR-15	136894	83	11.5952	3885
FBN1	2200	GAGGGAG	kshv-miR-K12-8*	135892	83	11.5952	3885
FBN1	2200	ACUACCU	hsa-miR-196	73220	103	24.7212	2867
FBN1	2200	AAUGUGA	hsa-miR-23	59366	274	148.806	366
FBN1	2200	AAUGUGA	hsa-miR-23	59366	91	59.0546	1350
FBN1	2200	GUGCAAU	hsa-miR-25	55154.5	274	148.806	366
FBN1	2200	GUGCAAU	hsa-miR-25	55154.5	79	27.8941	2672
FBN1	2200	GCAUCCU	kshv-miR-K12-5	49305.5	274	148.806	366
FBN1	2200	UGGGAUC	kshv-miR-K12-7	42912	71	2.32469	4729
FBN1	2200	AUGCUGC	hsa-miR-103	40285.5	83	11.5952	3885
FBN1	2200	UGGUGCU	hsa-miR-29	38873	274	148.806	366
FBXO10	26267	UUUGCAC	hsa-miR-19	1.49042e+06	162	20.2361	3166
FBXO10	26267	AAUGUGA	hsa-miR-23	59366	162	20.2361	3166
FBXO10	26267	AUGCUGC	hsa-miR-103	40285.5	162	20.2361	3166
FBXO11	80204	AGCUGGG	kshv-miR-K12-9*	571162	238	309.501	134
FBXO11	80204	AGCAUUA	kshv-miR-K12-11	65980	238	309.501	134
FBXO11	80204	UGGUGCU	hsa-miR-29	38873	137	27.0165	2725
FBXO28	23219	GCACUUU	hsa-miR-17	422870	76	17.9472	3362
FBXO3	26273	CAACACU	kshv-miR-K12-10a	561740	208	47.0394	1707
FBXO5	26271	CCUGUAA	kshv-miR-K12-1	509682	111	89.008	779
FBXW2	26190	UGGUGCU	hsa-miR-29	38873	171	272.234	156
FCHO2	115548	GCACUUU	hsa-miR-17	422870	104	3.93117	4577
FEM1B	10116	GUAUUCU	kshv-miR-K12-4-3p	1.49465e+06	183	78.9209	920
FEM1B	10116	ACUGUGA	hsa-miR-27	788725	183	78.9209	920
FEM1B	10116	GCACUUU	hsa-miR-17	422870	183	78.9209	920
FEM1B	10116	UGGUGCU	hsa-miR-29	38873	70	24.0202	2908
FGD4	121512	CCUGUAA	kshv-miR-K12-1	509682	76	48.7274	1654
FGD4	121512	UGGGAUC	kshv-miR-K12-7	42912	76	48.7274	1654
FHL1	2273	CAACACC	kshv-miR-K12-10b	452584	92	32.3043	2385
FITM2	128486	AGCAUUA	kshv-miR-K12-11	65980	115	46.5663	1724
FKBP1A,FKBP1A-SDCBP2	2280,100528031	UGAAUGU	hsa-miR-181	1649487	175	20.1368	3178
FKBP1A,FKBP1A-SDCBP2	2280,100528031	GAAUGUG	kshv-miR-K12-3	362441	175	20.1368	3178
FKBP1A,FKBP1A-SDCBP2	2280,100528031	CAGCUUU	hsa-miR-320	25668	175	20.1368	3178
FLJ36031	168455	UGUUUAC	hsa-miR-30	11291159	114	66.4447	1166
FLOT2	2319	AUGCUGC	hsa-miR-103	40285.5	109	91.041	756
FMN2	56776	GUGCAAU	hsa-miR-25	55154.5	76	38.7343	2040
FNDC3B	64778	GAAUGUG	kshv-miR-K12-3	362441	95	61.7902	1280
FNDC3B	64778	UGCUGCU	hsa-miR-15	136894	95	61.7902	1280
FNDC3B	64778	UGCUGCU	hsa-miR-15	136894	95	61.7902	1280
FNDC3B	64778	GUUUAGC	kshv-miR-K12-4-5p	22707.5	133	6.79801	4313
FOXJ3	22887	GUGUCAU	hsa-miR-425	349099	110	51.6048	1565
FOXK1	221937	AUUCUUU	hsa-miR-186	63839	85	78.5833	926
FOXK1	221937	AUUCUUU	hsa-miR-186	63839	85	78.5833	926
FOXK2	3607	GCACUUU	hsa-miR-17	422870	198	9.97979	4009
FOXK2	3607	AACCAUC	kshv-miR-K12-6-3p	18889.5	198	9.97979	4009
FOXP1	27086	ACACUAC	hsa-miR-142-3p	4176915	124	70.1743	1094
FRS2	10818	UUUGCAC	hsa-miR-19	1.49042e+06	191	39.1274	2020
FRS2	10818	GCACCUU	hsa-miR-18	39242	191	39.1274	2020
FRYL	285527	CAACACU	kshv-miR-K12-10a	561740	81	138.25	410
FRYL	285527	AAUGUGA	hsa-miR-23	59366	81	138.25	410
FTL	2512	GACCGCG	kshv-miR-K12-3*	607861	146	282.136	148
FZD6	8323	UGCUGCU	hsa-miR-15	136894	107	87.1754	796
FZD6	8323	AUGCUGC	hsa-miR-103	40285.5	107	87.1754	796
G3BP1	10146	AGUCCAG	hsa-miR-378	39808.5	105	33.5281	2312
G3BP2	9908	UGAAUGU	hsa-miR-181	1649487	103	25.5752	2805
G3BP2	9908	GUAUUCU	kshv-miR-K12-4-3p	1.49465e+06	103	25.5752	2805
G3BP2	9908	GAAUGUG	kshv-miR-K12-3	362441	103	25.5752	2805
G3BP2	9908	AUUCUUU	hsa-miR-186	63839	103	25.5752	2805
GAB1	2549	ACACUAC	hsa-miR-142-3p	4176915	78	66.2279	1169
GAB1	2549	UGGUGCU	hsa-miR-29	38873	135	23.9527	2913
GAB1	2549	GUUUAGC	kshv-miR-K12-4-5p	22707.5	135	23.9527	2913
GABARAP	11337	CUACAGU	kshv-miR-K12-2	101363	78	54.0259	1498
GAPDH	2597	GCACCUU	hsa-miR-18	39242	277	303.523	136
GAPDH	2597	GCCUGGU	kshv-miR-K12-12*	7635.5	101	82.6225	867
GATAD2B	57459	CUCCCCC	kshv-miR-K12-12	20496.5	90	114.958	543
GCC1	79571	CUACAGU	kshv-miR-K12-2	101363	99	41.7184	1900
GCN1L1	10985	AGCUGGG	kshv-miR-K12-9*	571162	77	5.29987	4443
GCNT2	2651	ACUGUGA	hsa-miR-27	788725	289	94.7422	714
GCNT2	2651	AGCUGGG	kshv-miR-K12-9*	571162	289	94.7422	714
GCNT2	2651	GCACUUU	hsa-miR-17	422870	289	94.7422	714
GDI2	2665	GCACUUU	hsa-miR-17	422870	112	28.0568	2660
GDI2	2665	UGCUGCU	hsa-miR-15	136894	53	23.536	2937
GDI2	2665	AUGCUGC	hsa-miR-103	40285.5	53	23.536	2937
GGA3	23163	UGCUGCU	hsa-miR-15	136894	111	23.1029	2963
GGNBP2	79893	GCACUUU	hsa-miR-17	422870	84	29.1499	2580
GHITM	27069	CAGCUUU	hsa-miR-320	25668	99	13.1534	3749
GIGYF1	64599	UGUUUAC	hsa-miR-30	11291159	78	15.006	3577
GIPC2	54810	GAGGGAG	kshv-miR-K12-8*	135892	151	4.98235	4467
GLCCI1	113263	CCUGUAA	kshv-miR-K12-1	509682	159	33.5769	2309
GLCCI1	113263	GCGCCUA	kshv-miR-K12-8	52000.5	150	74.9948	1001
GLCCI1	113263	CAGCUUU	hsa-miR-320	25668	159	33.5769	2309
GLCCI1	113263	CAGCUUU	hsa-miR-320	25668	159	33.5769	2309
GLDC	2731	GAGGGAG	kshv-miR-K12-8*	135892	66	16.6116	3459
GLG1	2734	CCUGUAA	kshv-miR-K12-1	509682	62	95.3669	703
GLG1	2734	CCUGUAA	kshv-miR-K12-1	509682	82	59.0441	1351
GLG1	2734	GUGCAAU	hsa-miR-25	55154.5	82	59.0441	1351
GLIS3	169792	UUUGCAC	hsa-miR-19	1.49042e+06	81	32.3989	2379
GLRX5	51218	AUUCUUU	hsa-miR-186	63839	133	87.4166	792
GLRX5	51218	CUCCCCC	kshv-miR-K12-12	20496.5	133	87.4166	792
GNAI2	2771	GCGCCUA	kshv-miR-K12-8	52000.5	75	9.10626	4102
GNAI2	2771	UGGUGCU	hsa-miR-29	38873	75	9.10626	4102
GNAS	2778	ACACUAC	hsa-miR-142-3p	4176915	102	106.506	585
GNAS	2778	GCACCUU	hsa-miR-18	39242	151	33.6861	2303
GNB2	2783	UGCUGCU	hsa-miR-15	136894	120	12.3888	3815
GNB2L1	10399	GGCCAGU	hsa-miR-193a-3p	85519	161	118.295	524
GNB2L1	10399	UGGGAUC	kshv-miR-K12-7	42912	130	98.4036	677
GNB2L1	10399	UGGUGCU	hsa-miR-29	38873	204	81.2911	884
GNB2L1	10399	AACCAUC	kshv-miR-K12-6-3p	18889.5	150	64.2808	1218
GOLGA4	2803	UGUUUAC	hsa-miR-30	11291159	209	36.5267	2165
GOLGA4	2803	ACACUAC	hsa-miR-142-3p	4176915	209	36.5267	2165
GOLGA4	2803	GUGUCAU	hsa-miR-425	349099	209	36.5267	2165
GOLGA6L10	647042	ACGCACA	hsa-miR-210	408826	137	33.2593	2327
GOLGA6L10	647042	UUCCGUU	hsa-miR-191	131457	185	16.2301	3497
GOLGA6L10	647042	CUACAGU	kshv-miR-K12-2	101363	127	101.406	637
GOLGA8A	23015	UGAAUGU	hsa-miR-181	1649487	179	23.7263	2926
GOLGA8A	23015	GAAUGUG	kshv-miR-K12-3	362441	179	23.7263	2926
GOLGA8A,GOLGA8B	23015,440270	GUGCAAU	hsa-miR-25	55154.5	78	14.6927	3609
GOLT1B	51026	UGCUGCU	hsa-miR-15	136894	123	3.04833	4661
GPAA1	8733	GAAUGUG	kshv-miR-K12-3	362441	135	51.1435	1585
GPCPD1	56261	UGUUUAC	hsa-miR-30	11291159	75	31.5743	2433
GPCPD1	56261	UGGUGCU	hsa-miR-29	38873	75	31.5743	2433
GPI	2821	AGCUGGG	kshv-miR-K12-9*	571162	89	35.9921	2191
GPI	2821	GUACUGU	hsa-miR-101	44364.5	101	31.8404	2416
GPI	2821	AUGCUGC	hsa-miR-103	40285.5	154	87.6529	790
GPI	2821	AGUCCAG	hsa-miR-378	39808.5	120	75.2649	994
GPI	2821	UGGUGCU	hsa-miR-29	38873	121	342.521	115
GPR25	2848	UGCUGCU	hsa-miR-15	136894	132	42.5156	1871
GPR25	2848	UGCUGCU	hsa-miR-15	136894	132	42.5156	1871
GPR25	2848	UGCUGCU	hsa-miR-15	136894	132	42.5156	1871
GPR25	2848	UGCUGCU	hsa-miR-15	136894	132	42.5156	1871
GPR25	2848	UGCUGCU	hsa-miR-15	136894	289	26.9006	2736
GPRIN3	285513	CCUGUAA	kshv-miR-K12-1	509682	48	42.1282	1884
GRB2	2885	GUAUUCU	kshv-miR-K12-4-3p	1.49465e+06	114	85.4478	824
GREM2	64388	AUGCUGC	hsa-miR-103	40285.5	149	29.7547	2547
GRIP1	23426	UGGUGCU	hsa-miR-29	38873	105	3.77642	4595
GTF2I	2969	GUGGCGC	kshv-miR-K12-7*	9089.5	158	28.3799	2632
GTF2IP1	2970	GUGGCGC	kshv-miR-K12-7*	9089.5	158	28.3799	2634
GTF3C2	2976	UGCUGCU	hsa-miR-15	136894	84	24.9954	2838
GTSF1	121355	AACCAUC	kshv-miR-K12-6-3p	18889.5	74	44.3902	1794
GXYLT1	283464	UGUUUAC	hsa-miR-30	11291159	156	115.533	539
GXYLT1	283464	ACUGUGA	hsa-miR-27	788725	156	115.533	539
GXYLT1	283464	CAACACU	kshv-miR-K12-10a	561740	156	115.533	539
GXYLT1	283464	AAUGUGA	hsa-miR-23	59366	156	115.533	539
H19	283120	UUUGCAC	hsa-miR-19	1.49042e+06	114	38.6057	2052
H19	283120	UUUGCAC	hsa-miR-19	1.49042e+06	114	38.6057	2052
H19	283120	GCACUUU	hsa-miR-17	422870	132	206.622	234
H19	283120	ACUACCU	hsa-miR-196	73220	132	206.622	234
H19	283120	AUGCUGC	hsa-miR-103	40285.5	132	206.622	234
H19	283120	UGGUGCU	hsa-miR-29	38873	132	206.622	234
H19	283120	CUGUUAC	hsa-miR-194	30124.5	191	53.1357	1518
H2BFS	54145	UGCUGCU	hsa-miR-15	136894	46	20.5674	3140
H3F3A	3020	GUACUGU	hsa-miR-101	44364.5	155	8.78929	4141
H3F3A	3020	GUGGCGC	kshv-miR-K12-7*	9089.5	155	8.78929	4141
H3F3A	3020	GCCUGGU	kshv-miR-K12-12*	7635.5	155	8.78929	4141
H3F3B	3021	GAGGGAG	kshv-miR-K12-8*	135892	154	18.4776	3314
H3F3B	3021	GUGGCGC	kshv-miR-K12-7*	9089.5	154	18.4776	3314
H3F3C	440093	GAGGGAG	kshv-miR-K12-8*	135892	105	14.488	3630
H3F3C	440093	GUGGCGC	kshv-miR-K12-7*	9089.5	105	14.488	3630
H6PD	9563	CCUGUAA	kshv-miR-K12-1	509682	106	31.8578	2412
HADHB	3032	UUUGCAC	hsa-miR-19	1.49042e+06	161	37.1142	2135
HADHB	3032	CAACACU	kshv-miR-K12-10a	561740	161	37.1142	2135
HCFC1	3054	UAUUAUA	hsa-miR-374	90385.5	179	127.919	457
HCFC1	3054	GGCCAGU	hsa-miR-193a-3p	85519	112	17.8469	3367
HCFC1	3054	GCGCCUA	kshv-miR-K12-8	52000.5	179	127.919	457
HDGF	3068	UGCUGCU	hsa-miR-15	136894	96	63.7182	1237
HDGF	3068	CUACAGU	kshv-miR-K12-2	101363	183	53.6135	1511
HDGF	3068	GUUUAGC	kshv-miR-K12-4-5p	22707.5	183	53.6135	1511
HDLBP	3069	GUGUCAU	hsa-miR-425	349099	80	141.287	393
HDLBP	3069	GUGUCAU	hsa-miR-425	349099	112	24.9886	2840
HECW1	23072	GCGCCUA	kshv-miR-K12-8	52000.5	75	13.9199	3685
HERPUD1	9709	UGCUGCU	hsa-miR-15	136894	86	48.549	1662
HERPUD1	9709	AUGCUGC	hsa-miR-103	40285.5	86	48.549	1662
HGS,RNF213	9146,57674	ACACUAC	hsa-miR-142-3p	4176915	124	14.082	3660
HIGD2A	192286	UGUUUAC	hsa-miR-30	11291159	137	159.074	337
HIGD2A	192286	UGAAUGU	hsa-miR-181	1649487	137	121.928	500
HIGD2A	192286	AACCAUC	kshv-miR-K12-6-3p	18889.5	137	159.074	337
HINT1	3094	UGCUGCU	hsa-miR-15	136894	72	24.6684	2872
HINT1	3094	AUACCCA	kshv-miR-K12-9	8775	108	36.1084	2182
HIST1H1E	3008	GGCCAGU	hsa-miR-193a-3p	85519	275	61.7156	1284
HIST1H2AC	8334	CGCCGAG	hsa-miR-1307	23535	299	13.8868	3686
HIST1H2AH	85235	UGCUGCU	hsa-miR-15	136894	252	42.7765	1861
HIST1H2AI	8329	CGCCGAG	hsa-miR-1307	23535	166	9.3327	4070
HIST1H2AJ	8331	UGCUGCU	hsa-miR-15	136894	196	74.8574	1002
HIST1H2AJ	8331	CGCCGAG	hsa-miR-1307	23535	166	9.3327	4071
HIST1H2BD	3017	UGCUGCU	hsa-miR-15	136894	244	34.9125	2250
HIST1H2BG	8339	UGCUGCU	hsa-miR-15	136894	161	21.2497	3093
HIST1H2BK	85236	UGCUGCU	hsa-miR-15	136894	251	38.7593	2036
HIST1H2BK	85236	UGCUGCU	hsa-miR-15	136894	79	26.2075	2766
HIST1H3B	8358	GCCUGGU	kshv-miR-K12-12*	7635.5	135	48.0945	1681
HIST1H3C	8352	GCCUGGU	kshv-miR-K12-12*	7635.5	129	28.3052	2642
HIST1H3D	8351	UGAAUGU	hsa-miR-181	1649487	150	106.106	589
HIST1H3D	8351	GAAUGUG	kshv-miR-K12-3	362441	150	106.106	589
HIST1H3G	8355	GCCUGGU	kshv-miR-K12-12*	7635.5	206	80.9719	887
HIST1H3H	8357	AUACCCA	kshv-miR-K12-9	8775	215	79.585	907
HIST1H3H	8357	GCCUGGU	kshv-miR-K12-12*	7635.5	202	61.6045	1287
HIST1H4C	8364	UGGUGCU	hsa-miR-29	38873	178	17.181	3410
HIST1H4D	8360	ACACUAC	hsa-miR-142-3p	4176915	139	226.797	208
HIST1H4D	8360	CUACAGU	kshv-miR-K12-2	101363	139	226.797	208
HIST2H2BF	440689	CUGUUAC	hsa-miR-194	30124.5	167	12.3696	3816
HK2	3099	AUAAGCU	hsa-miR-21	1415682	77	67.85	1135
HK2	3099	CAACACU	kshv-miR-K12-10a	561740	91	20.8086	3118
HLA-A,LOC100510327,HLA-G,LOC554223	3105,100510327,3135,554223	GACCGCG	kshv-miR-K12-3*	607861	154	40.5334	1963
HLA-A,LOC100510327,HLA-J,HLA-G	3105,100510327,3137,3135	UGCUGCU	hsa-miR-15	136894	57	3.67741	4610
HLA-A,LOC100510327,LOC554223,HLA-G	3105,100510327,554223,3135	AAUGUGA	hsa-miR-23	59366	170	34.5736	2267
HLA-E	3133	AUACCCA	kshv-miR-K12-9	8775	111	20.2025	3171
HLA-L	3139	UGCUGCU	hsa-miR-15	136894	64	2.95185	4669
HMGA1	3159	CAACACC	kshv-miR-K12-10b	452584	83	18.9321	3278
HMGA1	3159	CUCCCCC	kshv-miR-K12-12	20496.5	122	19.6352	3209
HMGB2	3148	GAAUGUG	kshv-miR-K12-3	362441	185	202.291	241
HMGB2	3148	GAAUGUG	kshv-miR-K12-3	362441	185	202.291	241
HMGB2	3148	AAUGUGA	hsa-miR-23	59366	185	202.291	241
HMGXB4	10042	AUUCUUU	hsa-miR-186	63839	141	264.307	163
HMGXB4	10042	GUUUAGC	kshv-miR-K12-4-5p	22707.5	141	264.307	163
HN1	51155	GCACUUU	hsa-miR-17	422870	184	310.039	133
HN1	51155	AGUCCAG	hsa-miR-378	39808.5	184	310.039	133
HN1L	90861	UGCUGCU	hsa-miR-15	136894	110	38.6767	2042
HNRNPA2B1	3181	AGUUCUC	hsa-miR-146	40931	137	79.3064	914
HNRNPC	3183	GCGCCUA	kshv-miR-K12-8	52000.5	173	27.1201	2719
HNRNPD	3184	ACACUAC	hsa-miR-142-3p	4176915	74	46.8778	1715
HNRNPD	3184	AGCUGGG	kshv-miR-K12-9*	571162	74	46.8778	1715
HNRNPL	3191	ACUGUGA	hsa-miR-27	788725	174	24.9936	2839
HNRNPL	3191	CAGCUUU	hsa-miR-320	25668	126	45.2935	1756
HNRNPL	3191	CUCCCCC	kshv-miR-K12-12	20496.5	174	24.9936	2839
HRASLS2	54979	AACCAUC	kshv-miR-K12-6-3p	18889.5	59	40.8585	1945
HSP90AA1	3320	UGCUGCU	hsa-miR-15	136894	271	342.25	116
HSP90AA1	3320	GUACUGU	hsa-miR-101	44364.5	152	800.174	35
HSP90AA4P	3323	UAUUAUA	hsa-miR-374	90385.5	53	18.5932	3305
HSP90AA5P	730211	ACUGUGA	hsa-miR-27	788725	64	4.36438	4525
HSP90AB1	3326	GUACUGU	hsa-miR-101	44364.5	195	65.7811	1184
HSP90AB1	3326	UGGUGUU	hsa-miR-21s	38877.5	162	73.6926	1025
HSP90AB1	3326	GCCUGGU	kshv-miR-K12-12*	7635.5	195	65.7811	1184
HSP90AB3P	3327	UGCUGCU	hsa-miR-15	136894	104	497.327	67
HSP90AB3P	3327	UGGUGCU	hsa-miR-29	38873	104	497.327	67
HSP90B3P	343477	UGAAUGU	hsa-miR-181	1649487	128	4.21819	4541
HSPA1A	3303	UGGUGCU	hsa-miR-29	38873	263	57.807	1376
HSPA1A	3303	CGCCGAG	hsa-miR-1307	23535	263	57.807	1376
HSPA1A	3303	GUGGCGC	kshv-miR-K12-7*	9089.5	263	57.807	1376
HSPA1B	3304	ACACUAC	hsa-miR-142-3p	4176915	107	12.5094	3802
HSPA1B	3304	UGCUGCU	hsa-miR-15	136894	239	128.104	456
HSPA1B	3304	UGCUGCU	hsa-miR-15	136894	239	128.104	456
HSPA1B	3304	AUUCUUU	hsa-miR-186	63839	239	128.104	456
HSPA1B	3304	UGGUGCU	hsa-miR-29	38873	263	57.807	1375
HSPA1B	3304	CGCCGAG	hsa-miR-1307	23535	263	57.807	1375
HSPA1B	3304	GUGGCGC	kshv-miR-K12-7*	9089.5	263	57.807	1375
HSPA4L	22824	AUUCUUU	hsa-miR-186	63839	92	34.2562	2283
HSPA5	3309	UGCUGCU	hsa-miR-15	136894	127	154.347	351
HSPA5	3309	UGGUGCU	hsa-miR-29	38873	127	154.347	351
HSPA5	3309	AACCAUC	kshv-miR-K12-6-3p	18889.5	127	154.347	351
HSPA8	3312	UGCUGCU	hsa-miR-15	136894	206	453.176	81
HSPA8	3312	UGCUGCU	hsa-miR-15	136894	154	183.119	274
HSPA8	3312	UGCUGCU	hsa-miR-15	136894	154	183.119	274
HSPA8	3312	ACUACCU	hsa-miR-196	73220	206	453.176	81
HSPA8	3312	GCCUGGU	kshv-miR-K12-12*	7635.5	206	453.176	81
HSPA9	3313	UGAAUGU	hsa-miR-181	1649487	96	23.9254	2914
HSPA9	3313	GAAUGUG	kshv-miR-K12-3	362441	96	23.9254	2914
HSPA9	3313	UGCUGCU	hsa-miR-15	136894	96	23.9254	2914
HSPB1	3315	AGCUGGG	kshv-miR-K12-9*	571162	104	74.1527	1012
HSPB1	3315	CUCCCCC	kshv-miR-K12-12	20496.5	248	66.0827	1173
HSPC159	29094	UUUGCAC	hsa-miR-19	1.49042e+06	67	37.7485	2101
HSPD1	3329	ACUGUGA	hsa-miR-27	788725	98	19.5696	3213
HSPD1	3329	AGCUGGG	kshv-miR-K12-9*	571162	109	21.216	3098
HSPD1	3329	GUGUCAU	hsa-miR-425	349099	81	144.868	381
HSPD1	3329	AACCAUC	kshv-miR-K12-6-3p	18889.5	190	12.6169	3791
HUWE1	10075	ACACUAC	hsa-miR-142-3p	4176915	83	29.6539	2553
HUWE1	10075	GGGGCAG	hsa-miR-324-3p	45880	111	177.683	290
HUWE1	10075	UGGGAUC	kshv-miR-K12-7	42912	130	11.8568	3857
HUWE1	10075	UGGUGCU	hsa-miR-29	38873	130	11.8568	3857
IARS2	55699	CCUGUAA	kshv-miR-K12-1	509682	110	11.3862	3908
IARS2	55699	UGGUGCU	hsa-miR-29	38873	102	32.552	2366
IBTK	25998	UUUGCAC	hsa-miR-19	1.49042e+06	124	28.7966	2603
IER2	9592	GCACCUU	hsa-miR-18	39242	48	39.071	2022
IER5	51278	GAGGGAG	kshv-miR-K12-8*	135892	65	15.8452	3524
IFI30	10437	GACCGCG	kshv-miR-K12-3*	607861	156	78.3041	931
IFI30	10437	ACGCACA	hsa-miR-210	408826	182	177.058	292
IFI30	10437	UGCUGCU	hsa-miR-15	136894	183	174.408	299
IFI30	10437	UGCUGCU	hsa-miR-15	136894	183	174.408	299
IFI30	10437	UGCUGCU	hsa-miR-15	136894	183	174.408	299
IFI30	10437	AAUGUGA	hsa-miR-23	59366	182	177.058	292
IFI30	10437	GUGCAAU	hsa-miR-25	55154.5	156	78.3041	931
IFI30	10437	UGGUGCU	hsa-miR-29	38873	96	178.226	287
IGF2BP3	10643	GAGGGAG	kshv-miR-K12-8*	135892	123	133.762	427
IGF2BP3	10643	CAGCUUU	hsa-miR-320	25668	123	133.762	427
IGHA2,IGHA1,IGHV3-48,IGHV3-30,IGHM,IGHD,IGHG2,IGHV1-69,IGHG1,IGHG3	3494,3493,28424,28439,3507,3495,3501,28461,3500,3502	UGUUUAC	hsa-miR-30	11291159	44	4.17067	4549
IGHD,IGHV3-48,IGHV1-69,IGHA1,SCFV,IGHA2,IGHG2,IGHM,IGHG3,IGHV3-30,IGHG1	3495,28424,28461,3493,652070,3494,3501,3507,3502,28439,3500	UGUUUAC	hsa-miR-30	11291159	48	4.18705	4546
IL10	3586	UAUUAUA	hsa-miR-374	90385.5	266	92.2174	743
IL10	3586	GCCUGGU	kshv-miR-K12-12*	7635.5	114	65.0895	1205
IL21R	50615	AAUGUGA	hsa-miR-23	59366	67	51.0438	1586
IL2RB	3560	CAACACC	kshv-miR-K12-10b	452584	81	2.94581	4670
IL2RB	3560	UGCUGCU	hsa-miR-15	136894	142	54.3119	1486
IL2RB	3560	GCAUCCU	kshv-miR-K12-5	49305.5	62	23.8715	2919
IL2RB	3560	UGGGAUC	kshv-miR-K12-7	42912	222	122.84	490
IL2RB	3560	CUGUUAC	hsa-miR-194	30124.5	222	122.84	490
IL6ST	3572	UUUGCAC	hsa-miR-19	1.49042e+06	152	58.3629	1367
IL6ST	3572	AGCAUUA	kshv-miR-K12-11	65980	101	115.343	541
IL6ST	3572	GUGCAAU	hsa-miR-25	55154.5	101	115.343	541
IL6ST	3572	CAGCUUU	hsa-miR-320	25668	85	60.9228	1304
ILF2	3608	CUACAGU	kshv-miR-K12-2	101363	77	14.0775	3661
IMPDH1	3614	UUUGCAC	hsa-miR-19	1.49042e+06	119	80.7408	892
IMPDH1	3614	UGGGAUC	kshv-miR-K12-7	42912	119	80.7408	892
INSIG1	3638	GUGCAAU	hsa-miR-25	55154.5	131	17.6781	3380
INSIG1	3638	UGGUGUU	hsa-miR-21s	38877.5	131	17.6781	3380
IPMK	253430	UGAAUGU	hsa-miR-181	1649487	79	14.5273	3624
IPMK	253430	UACUUGA	hsa-miR-26	120728	79	14.5273	3624
IPO5	3843	UGAAUGU	hsa-miR-181	1649487	170	77.4399	945
IPO5	3843	GAAUGUG	kshv-miR-K12-3	362441	170	77.4399	945
IPO5	3843	GUGUCAU	hsa-miR-425	349099	170	77.4399	945
IPO5	3843	AAUGUGA	hsa-miR-23	59366	170	77.4399	945
IPO7	10527	ACACUAC	hsa-miR-142-3p	4176915	105	43.1085	1850
IPO7	10527	CAACACU	kshv-miR-K12-10a	561740	74	21.0395	3105
IPO7	10527	GCACUUU	hsa-miR-17	422870	245	82.3145	872
IPO7	10527	UGCUGCU	hsa-miR-15	136894	132	56.6544	1410
IPO7	10527	AUUCUUU	hsa-miR-186	63839	245	82.3145	872
IPO8	10526	UGCUGCU	hsa-miR-15	136894	107	22.2447	3027
IPO9	55705	CAACACU	kshv-miR-K12-10a	561740	54	23.6998	2930
IQGAP2	10788	CAGCUUU	hsa-miR-320	25668	74	55.4049	1445
IREB2	3658	AAUGUGA	hsa-miR-23	59366	124	125.142	477
IREB2	3658	UGGUGCU	hsa-miR-29	38873	124	125.142	477
IREB2	3658	UGGUGCU	hsa-miR-29	38873	166	75.4077	989
IREB2	3658	CAGCUUU	hsa-miR-320	25668	124	125.142	477
IRF1	3659	GCACUUU	hsa-miR-17	422870	143	85.2903	828
IRF2BPL	64207	UGAAUGU	hsa-miR-181	1649487	248	134.631	421
IRF2BPL	64207	AGCUGGG	kshv-miR-K12-9*	571162	268	37.4929	2116
IRF2BPL	64207	GAAUGUG	kshv-miR-K12-3	362441	248	134.631	421
IRF2BPL	64207	UGCUGCU	hsa-miR-15	136894	161	40.6489	1956
IRF2BPL	64207	CUCCCCC	kshv-miR-K12-12	20496.5	268	37.4929	2116
IRF4	3662	UGUUUAC	hsa-miR-30	11291159	211	70.3512	1088
IRF4	3662	ACUGUGA	hsa-miR-27	788725	211	70.3512	1088
IRF4	3662	AGCUGGG	kshv-miR-K12-9*	571162	133	124.041	484
ISCU	23479	ACGCACA	hsa-miR-210	408826	196	187.022	266
ISG20L2	81875	GGGGCAG	hsa-miR-324-3p	45880	78	15.7594	3530
ISG20L2	81875	UGGUGCU	hsa-miR-29	38873	67	50.2522	1604
ISG20L2	81875	AACCAUC	kshv-miR-K12-6-3p	18889.5	98	7.94992	4201
ITGB1	3688	CAACACU	kshv-miR-K12-10a	561740	115	32.2012	2391
ITGB1	3688	ACUACCU	hsa-miR-196	73220	157	28.3672	2635
ITM2B	9445	UUUGCAC	hsa-miR-19	1.49042e+06	123	70.6849	1083
ITM2B	9445	UGGUGUU	hsa-miR-21s	38877.5	123	70.6849	1083
ITM2B	9445	GCCUGGU	kshv-miR-K12-12*	7635.5	123	70.6849	1083
ITPR1	3708	GUGCAAU	hsa-miR-25	55154.5	143	85.59	821
IVD	3712	GGGGCAG	hsa-miR-324-3p	45880	43	886.314	31
IVNS1ABP	10625	UUUGCAC	hsa-miR-19	1.49042e+06	90	15.7453	3531
JHDM1D	80853	AUAAGCU	hsa-miR-21	1415682	59	14.5718	3621
JMJD1C	221037	AGCUGGG	kshv-miR-K12-9*	571162	145	311.565	132
JMJD1C	221037	GAAUGUG	kshv-miR-K12-3	362441	145	311.565	132
JUNB	3726	GUACUGU	hsa-miR-101	44364.5	161	49.9978	1614
JUNB	3726	GCCUGGU	kshv-miR-K12-12*	7635.5	161	49.9978	1614
KBTBD2	25948	UGAAUGU	hsa-miR-181	1649487	155	76.2937	972
KBTBD2	25948	GUAUUCU	kshv-miR-K12-4-3p	1.49465e+06	274	183.686	272
KBTBD2	25948	GAAUGUG	kshv-miR-K12-3	362441	155	76.2937	972
KBTBD2	25948	GUACUGU	hsa-miR-101	44364.5	90	27.3269	2705
KBTBD2	25948	AUGCUGC	hsa-miR-103	40285.5	155	76.2937	972
KCMF1	56888	GCACUUU	hsa-miR-17	422870	101	30.3829	2500
KCNA3	3738	AUAAGCU	hsa-miR-21	1415682	79	174.277	300
KCNH2	3757	CAACACC	kshv-miR-K12-10b	452584	61	62.3872	1267
KCTD3	51133	UGUUUAC	hsa-miR-30	11291159	93	25.261	2825
KDELR1	10945	GGGGCAG	hsa-miR-324-3p	45880	146	20.6498	3133
KDM2A	22992	UGGUGUU	hsa-miR-21s	38877.5	192	163.466	329
KDM5B	10765	UGGUGCU	hsa-miR-29	38873	242	97.0765	690
KIAA0174	9798	GUAUUCU	kshv-miR-K12-4-3p	1.49465e+06	89	31.7579	2427
KIAA0240	23506	AGCUGGG	kshv-miR-K12-9*	571162	42	24.3251	2892
KIAA0528	9847	UUUGCAC	hsa-miR-19	1.49042e+06	99	8.42414	4165
KIAA1191	57179	ACACUAC	hsa-miR-142-3p	4176915	186	83.2901	855
KIAA1191	57179	GCACUUU	hsa-miR-17	422870	186	83.2901	855
KIAA1370	56204	UGCUGCU	hsa-miR-15	136894	92	37.7613	2100
KIAA1370	56204	UGGUGCU	hsa-miR-29	38873	108	11.6168	3883
KIAA1432	57589	UGCUGCU	hsa-miR-15	136894	89	65.1879	1204
KIAA1432	57589	GUGCAAU	hsa-miR-25	55154.5	130	27.0114	2726
KIAA1432	57589	UGGUGCU	hsa-miR-29	38873	130	27.0114	2726
KIAA1462	57608	GUAUUCU	kshv-miR-K12-4-3p	1.49465e+06	133	93.8855	726
KIAA1462	57608	AGCAUUA	kshv-miR-K12-11	65980	133	93.8855	726
KIAA2013	90231	UUUGCAC	hsa-miR-19	1.49042e+06	107	48.3396	1671
KIAA2026	158358	UUUGCAC	hsa-miR-19	1.49042e+06	112	26.1023	2772
KIAA2026	158358	CAACACU	kshv-miR-K12-10a	561740	112	26.1023	2772
KIF1B	23095	UGUUUAC	hsa-miR-30	11291159	153	31.8577	2413
KIF1B	23095	UGCUGCU	hsa-miR-15	136894	153	31.8577	2413
KIF1B	23095	UGCUGCU	hsa-miR-15	136894	153	31.8577	2413
KIF1B	23095	CUACAGU	kshv-miR-K12-2	101363	153	31.8577	2413
KIF1B	23095	GGCCAGU	hsa-miR-193a-3p	85519	153	31.8577	2413
KIF1B	23095	AUGCUGC	hsa-miR-103	40285.5	153	31.8577	2413
KIF3B	9371	UGAAUGU	hsa-miR-181	1649487	111	25.3539	2818
KIF3B	9371	GAAUGUG	kshv-miR-K12-3	362441	111	25.3539	2818
KIF5B	3799	UGCUGCU	hsa-miR-15	136894	207	51.9834	1547
KIF5B	3799	GUGCAAU	hsa-miR-25	55154.5	207	51.9834	1547
KLF10	7071	UGUUUAC	hsa-miR-30	11291159	98	32.9176	2344
KLF10	7071	UUUGCAC	hsa-miR-19	1.49042e+06	98	32.9176	2344
KLF10	7071	GCACUUU	hsa-miR-17	422870	109	56.253	1418
KLF13	51621	UUUGCAC	hsa-miR-19	1.49042e+06	127	15.9669	3513
KLF13	51621	CUACAGU	kshv-miR-K12-2	101363	136	161.963	331
KLF3	51274	UGAAUGU	hsa-miR-181	1649487	172	26.6043	2749
KLF3	51274	ACUGUGA	hsa-miR-27	788725	172	26.6043	2749
KLF3	51274	UAUUAUA	hsa-miR-374	90385.5	172	26.6043	2749
KLF3	51274	GUACUGU	hsa-miR-101	44364.5	172	26.6043	2749
KLF3	51274	AACCAUC	kshv-miR-K12-6-3p	18889.5	172	26.6043	2749
KLHDC10	23008	GAAUGUG	kshv-miR-K12-3	362441	52	35.0928	2238
KLHL28	54813	UGAAUGU	hsa-miR-181	1649487	120	13.6057	3710
KLHL28	54813	GCACUUU	hsa-miR-17	422870	78	63.0819	1250
KLHL28	54813	GCACUUU	hsa-miR-17	422870	115	34.4863	2272
KLHL28	54813	GAAUGUG	kshv-miR-K12-3	362441	102	11.7754	3867
KLHL28	54813	AAUGUGA	hsa-miR-23	59366	115	34.4863	2272
KLHL28	54813	AAUGUGA	hsa-miR-23	59366	102	11.7754	3867
KPNB1	3837	CUACAGU	kshv-miR-K12-2	101363	102	53.8898	1502
KPNB1	3837	AAUGUGA	hsa-miR-23	59366	135	70.3552	1087
KRIT1	889	CAGCUUU	hsa-miR-320	25668	220	100.488	648
KRT10	3858	ACACUAC	hsa-miR-142-3p	4176915	117	29.5228	2563
KRT10	3858	GUGGCGC	kshv-miR-K12-7*	9089.5	117	29.5228	2563
LAMC1	3915	GAGGGAG	kshv-miR-K12-8*	135892	65	18.3561	3326
LAMTOR1	55004	GCACUUU	hsa-miR-17	422870	76	32.98	2342
LAMTOR1	55004	CUACAGU	kshv-miR-K12-2	101363	76	32.98	2342
LAPTM4A	9741	GCACUUU	hsa-miR-17	422870	71	146.028	376
LARGE	9215	AAUGUGA	hsa-miR-23	59366	106	7.15441	4284
LARP4	113251	UGCUGCU	hsa-miR-15	136894	90	19.1825	3253
LARP4	113251	UGCUGCU	hsa-miR-15	136894	90	19.1825	3253
LARP4	113251	AUGCUGC	hsa-miR-103	40285.5	90	19.1825	3253
LASS2	29956	AGCUGGG	kshv-miR-K12-9*	571162	110	41.2789	1924
LASS2	29956	GCAUCCU	kshv-miR-K12-5	49305.5	268	157.417	343
LASS2	29956	GUACUGU	hsa-miR-101	44364.5	151	8.96879	4125
LASS2	29956	AGUUCUC	hsa-miR-146	40931	268	157.417	343
LASS2	29956	CAGCUUU	hsa-miR-320	25668	110	41.2789	1924
LASS2	29956	AACCAUC	kshv-miR-K12-6-3p	18889.5	268	157.417	343
LCP1	3936	UGCUGCU	hsa-miR-15	136894	132	30.2123	2513
LCP1	3936	GUGCAAU	hsa-miR-25	55154.5	101	11.4347	3900
LCP1	3936	AGUUCUC	hsa-miR-146	40931	86	49.3237	1634
LDHA	3939	UGAAUGU	hsa-miR-181	1649487	112	110.978	564
LDHA	3939	GAGGGAG	kshv-miR-K12-8*	135892	179	151.446	360
LDHA	3939	UUCCGUU	hsa-miR-191	131457	178	71.7553	1064
LDHA	3939	UGGUGCU	hsa-miR-29	38873	122	101.017	643
LDHB	3945	CUGUUAC	hsa-miR-194	30124.5	57	22.8327	2983
LGALS1	3956	CAACACC	kshv-miR-K12-10b	452584	97	118.314	523
LHFPL3	375612	AGCUGGG	kshv-miR-K12-9*	571162	227	16.0001	3508
LHFPL3	375612	UGCUGCU	hsa-miR-15	136894	206	28.1372	2652
LHFPL3	375612	GAGGGAG	kshv-miR-K12-8*	135892	206	28.1372	2652
LHFPL3	375612	AUGCUGC	hsa-miR-103	40285.5	206	28.1372	2652
LIG3	3980	AAUGUGA	hsa-miR-23	59366	48	39.1722	2019
LIMS1	3987	CAACACU	kshv-miR-K12-10a	561740	82	4.9387	4479
LIMS1	3987	UGGUGCU	hsa-miR-29	38873	60	4.97323	4472
LIMS1	3987	GCCUGGU	kshv-miR-K12-12*	7635.5	82	4.9387	4479
LIMS3	96626	CAACACU	kshv-miR-K12-10a	561740	82	4.9387	4478
LIMS3	96626	GCCUGGU	kshv-miR-K12-12*	7635.5	82	4.9387	4478
LIMS3-LOC440895	100271835	CAACACU	kshv-miR-K12-10a	561740	82	4.9387	4480
LIMS3-LOC440895	100271835	UGGUGCU	hsa-miR-29	38873	60	4.97323	4473
LIMS3-LOC440895	100271835	GCCUGGU	kshv-miR-K12-12*	7635.5	82	4.9387	4480
LIN28B	389421	UGAAUGU	hsa-miR-181	1649487	103	37.1251	2132
LIN28B	389421	GAAUGUG	kshv-miR-K12-3	362441	103	37.1251	2132
LIN28B	389421	AAUGUGA	hsa-miR-23	59366	103	37.1251	2132
LITAF	9516	UGCUGCU	hsa-miR-15	136894	97	40.4139	1966
LMF2	91289	CGCCGAG	hsa-miR-1307	23535	66	7.1247	4286
LMO3	55885	AUUCUUU	hsa-miR-186	63839	134	18.1953	3337
LMO4	8543	GCCUGGU	kshv-miR-K12-12*	7635.5	92	93.2998	736
LOC100128596	100128596	GCAUCCU	kshv-miR-K12-5	49305.5	78	3.01217	4666
LOC100128596	100128596	UGGUGCU	hsa-miR-29	38873	78	3.01217	4666
LOC100129492	100129492	ACACUAC	hsa-miR-142-3p	4176915	69	9.70741	4032
LOC100130009	100130009	CAACACC	kshv-miR-K12-10b	452584	81	17.0653	3417
LOC100134368	100134368	UGGGAUC	kshv-miR-K12-7	42912	128	17.5506	3386
LOC100134368	100134368	AGUCCAG	hsa-miR-378	39808.5	128	17.5506	3386
LOC100292653	100292653	GUGGCGC	kshv-miR-K12-7*	9089.5	158	28.3799	2633
LOC100292653,POM121	100292653,9883	UGAAUGU	hsa-miR-181	1649487	221	12.6916	3786
LOC100292653,POM121	100292653,9883	ACUGUGA	hsa-miR-27	788725	221	12.6916	3786
LOC100292653,POM121	100292653,9883	GAAUGUG	kshv-miR-K12-3	362441	221	12.6916	3786
LOC100292653,POM121	100292653,9883	UGCUGCU	hsa-miR-15	136894	172	21.8105	3055
LOC100292653,POM121	100292653,9883	UGCUGCU	hsa-miR-15	136894	172	21.8105	3055
LOC100292653,POM121	100292653,9883	UACUUGA	hsa-miR-26	120728	164	35.2491	2230
LOC100292653,POM121	100292653,9883	AAUGUGA	hsa-miR-23	59366	258	14.0544	3665
LOC100292653,POM121	100292653,9883	AAUGUGA	hsa-miR-23	59366	221	12.6916	3786
LOC100292653,POM121	100292653,9883	GGGGCAG	hsa-miR-324-3p	45880	164	35.2491	2230
LOC100292653,POM121	100292653,9883	CAGCUUU	hsa-miR-320	25668	258	14.0544	3665
LOC100508498	100508498	UGCUGCU	hsa-miR-15	136894	77	9.32127	4072
LOC100508498	100508498	AUGCUGC	hsa-miR-103	40285.5	77	9.32127	4072
LOC100510275	100510275	UGAAUGU	hsa-miR-181	1649487	157	28.3575	2636
LOC100510275	100510275	GAAUGUG	kshv-miR-K12-3	362441	157	28.3575	2636
LOC100510275	100510275	GAAUGUG	kshv-miR-K12-3	362441	157	28.3575	2636
LOC100510275	100510275	AAUGUGA	hsa-miR-23	59366	157	28.3575	2636
LOC100510327,HLA-A,HLA-J,HLA-G	100510327,3105,3137,3135	UGGUGCU	hsa-miR-29	38873	123	23.3219	2947
LOC100510327,LOC554223,HLA-A,HLA-G	100510327,554223,3105,3135	GCCUGGU	kshv-miR-K12-12*	7635.5	112	43.4038	1836
LOC100510436,HLA-C	100510436,3107	UGAAUGU	hsa-miR-181	1649487	197	34.8812	2254
LOC100510436,HLA-C	100510436,3107	ACUGUGA	hsa-miR-27	788725	197	34.8812	2254
LOC100510436,HLA-C	100510436,3107	GAAUGUG	kshv-miR-K12-3	362441	197	34.8812	2254
LOC100510436,HLA-C	100510436,3107	UGCUGCU	hsa-miR-15	136894	82	6.20718	4366
LOC100510436,HLA-C	100510436,3107	AAUGUGA	hsa-miR-23	59366	197	34.8812	2254
LOC100510677	100510677	UGAAUGU	hsa-miR-181	1649487	49	25.9684	2778
LOC285045	285045	GAGGGAG	kshv-miR-K12-8*	135892	145	6.7055	4324
LOC286109	286109	UGAAUGU	hsa-miR-181	1649487	221	101.623	635
LOC286109	286109	UGAAUGU	hsa-miR-181	1649487	131	89.4898	774
LOC286109	286109	UGAAUGU	hsa-miR-181	1649487	117	65.8736	1180
LOC286109	286109	UUUGCAC	hsa-miR-19	1.49042e+06	131	89.4898	774
LOC286109	286109	GAAUGUG	kshv-miR-K12-3	362441	221	101.623	635
LOC286109	286109	AAUGUGA	hsa-miR-23	59366	221	101.623	635
LOC346887,OXR1	346887,55074	ACACUAC	hsa-miR-142-3p	4176915	134	68.9297	1114
LOC346887,OXR1	346887,55074	AGUUCUC	hsa-miR-146	40931	134	68.9297	1114
LOC440434	440434	UGCUGCU	hsa-miR-15	136894	67	3.68057	4609
LOC440434	440434	AUGCUGC	hsa-miR-103	40285.5	67	3.68057	4609
LOC440926	440926	GUACUGU	hsa-miR-101	44364.5	180	9.56052	4048
LOC440926	440926	GUGGCGC	kshv-miR-K12-7*	9089.5	180	9.56052	4048
LOC440926	440926	GCCUGGU	kshv-miR-K12-12*	7635.5	180	9.56052	4048
LOC441259,GTF2IP1	441259,2970	UUCCGUU	hsa-miR-191	131457	71	4.6412	4499
LOC642357	642357	GUGUCAU	hsa-miR-425	349099	96	15.4995	3542
LOC642357	642357	AGUCCAG	hsa-miR-378	39808.5	66	9.27362	4076
LOC644961,TMEM222	644961,84065	UGCUGCU	hsa-miR-15	136894	54	24.9354	2846
LOC647979	647979	UACUUGA	hsa-miR-26	120728	207	20.0182	3184
LOC728138	728138	UUUGCAC	hsa-miR-19	1.49042e+06	145	36.1318	2178
LOC729086,KIAA1245	729086,149013	ACUGUGA	hsa-miR-27	788725	222	51.4425	1566
LOC729086,KIAA1245	729086,149013	GCGCCUA	kshv-miR-K12-8	52000.5	285	73.9874	1014
LOC730429,UBR5	730429,51366	ACUGUGA	hsa-miR-27	788725	126	41.1771	1927
LOC730429,UBR5	730429,51366	UGCUGCU	hsa-miR-15	136894	118	27.2589	2711
LOC730429,UBR5	730429,51366	AUGCUGC	hsa-miR-103	40285.5	118	27.2589	2711
LPAR4	2846	CCUGUAA	kshv-miR-K12-1	509682	53	3.97138	4572
LRRC1	55227	ACACUAC	hsa-miR-142-3p	4176915	109	11.2833	3915
LRRC7	57554	UGCUGCU	hsa-miR-15	136894	44	6.0836	4377
LRRC8B	23507	UUUGCAC	hsa-miR-19	1.49042e+06	64	50.798	1590
LRRC8D	55144	UGUUUAC	hsa-miR-30	11291159	98	40.0926	1976
LRRC8D	55144	UGAAUGU	hsa-miR-181	1649487	98	40.0926	1976
LRRC8D	55144	AUGCUGC	hsa-miR-103	40285.5	98	40.0926	1976
LTA4H	4048	UGCUGCU	hsa-miR-15	136894	167	27.9737	2664
LTA4H	4048	GCCUGGU	kshv-miR-K12-12*	7635.5	167	27.9737	2664
LTN1	26046	GUAUUCU	kshv-miR-K12-4-3p	1.49465e+06	86	97.9554	682
LY6E	4061	GACCGCG	kshv-miR-K12-3*	607861	197	4.19044	4545
LY6E	4061	UGCUGCU	hsa-miR-15	136894	212	114.616	544
LY6E	4061	UGCUGCU	hsa-miR-15	136894	99	93.368	734
LY6E	4061	UGCUGCU	hsa-miR-15	136894	110	53.8673	1503
LY6E	4061	GUGCAAU	hsa-miR-25	55154.5	212	114.616	544
LYRM5	144363	UGCUGCU	hsa-miR-15	136894	118	28.434	2628
LYRM5	144363	UGCUGCU	hsa-miR-15	136894	118	28.434	2628
MACF1	23499	ACUGUGA	hsa-miR-27	788725	84	14.6419	3617
MACF1	23499	UGGUGCU	hsa-miR-29	38873	84	14.6419	3617
MACROD2	140733	GUAUUCU	kshv-miR-K12-4-3p	1.49465e+06	69	5.58815	4415
MAGI3	260425	GCCUGGU	kshv-miR-K12-12*	7635.5	61	11.5789	3888
MAN2A1	4124	GUGCAAU	hsa-miR-25	55154.5	74	24.0396	2905
MANBAL	63905	ACACUAC	hsa-miR-142-3p	4176915	142	197.94	246
MAP3K3	4215	GGCCAGU	hsa-miR-193a-3p	85519	112	39.201	2016
MAP3K5	4217	GUGUCAU	hsa-miR-425	349099	60	19.1064	3260
MAPK6	5597	UGGUGCU	hsa-miR-29	38873	52	29.641	2555
MAPKAPK2	9261	UUUGCAC	hsa-miR-19	1.49042e+06	153	39.1129	2021
MAPKAPK2	9261	GCCUGGU	kshv-miR-K12-12*	7635.5	153	39.1129	2021
MARS	4141	UGCUGCU	hsa-miR-15	136894	106	12.4955	3805
MAT2A	4144	UGUUUAC	hsa-miR-30	11291159	189	29.4554	2569
MAT2A	4144	GCACUUU	hsa-miR-17	422870	127	21.5859	3070
MAT2A	4144	UACUUGA	hsa-miR-26	120728	67	24.9651	2843
MBNL1	4154	GUACUGU	hsa-miR-101	44364.5	125	104.457	610
MBNL2	10150	UGCUGCU	hsa-miR-15	136894	78	5.50235	4426
MBNL2	10150	AGCAUUA	kshv-miR-K12-11	65980	111	27.3419	2702
MBTD1	54799	ACUGUGA	hsa-miR-27	788725	128	34.0849	2290
MBTD1	54799	UGGUGCU	hsa-miR-29	38873	128	34.0849	2290
MCFD2	90411	ACACUAC	hsa-miR-142-3p	4176915	89	66.48	1165
MCL1	4170	GUGCAAU	hsa-miR-25	55154.5	158	72.4793	1049
MCL1	4170	GGGGCAG	hsa-miR-324-3p	45880	168	89.6636	773
MDH2	4191	CAACACC	kshv-miR-K12-10b	452584	98	82.8969	863
MDM2	4193	GGCCAGU	hsa-miR-193a-3p	85519	96	47.8725	1692
MDM2	4193	GUGCAAU	hsa-miR-25	55154.5	103	98.0507	681
MDM2	4193	UGGUGCU	hsa-miR-29	38873	103	98.0507	681
MED13	9969	GUUUAGC	kshv-miR-K12-4-5p	22707.5	180	49.1418	1639
MED13L	23389	CUACAGU	kshv-miR-K12-2	101363	86	5.80793	4402
MED27,LOC100134189	9442,100134189	UAUUAUA	hsa-miR-374	90385.5	76	28.2615	2645
MEF2D	4209	ACACUAC	hsa-miR-142-3p	4176915	143	38.3835	2062
MEF2D	4209	GUAUUCU	kshv-miR-K12-4-3p	1.49465e+06	96	24.2739	2896
MEF2D	4209	UUUGCAC	hsa-miR-19	1.49042e+06	141	13.4727	3722
MEF2D	4209	CAACACU	kshv-miR-K12-10a	561740	143	38.3835	2062
MEF2D	4209	CCUGUAA	kshv-miR-K12-1	509682	128	62.7599	1258
MEF2D	4209	ACGCACA	hsa-miR-210	408826	143	38.3835	2062
MEF2D	4209	ACUACCU	hsa-miR-196	73220	143	38.3835	2062
MEF2D	4209	GUGCAAU	hsa-miR-25	55154.5	128	62.7599	1258
MEF2D	4209	GUACUGU	hsa-miR-101	44364.5	112	49.6948	1620
MEF2D	4209	AUGCUGC	hsa-miR-103	40285.5	141	13.4727	3722
MEF2D	4209	AGUCCAG	hsa-miR-378	39808.5	134	64.0648	1225
MEF2D	4209	CUCCCCC	kshv-miR-K12-12	20496.5	123	14.7407	3604
METAP2	10988	UACUUGA	hsa-miR-26	120728	138	78.4926	928
METAP2	10988	UGGUGUU	hsa-miR-21s	38877.5	138	78.4926	928
METTL2B	55798	UGAAUGU	hsa-miR-181	1649487	81	26.9644	2729
MEX3A	92312	UGGGAUC	kshv-miR-K12-7	42912	76	79.3168	912
MFSD2B	388931	UACUUGA	hsa-miR-26	120728	56	14.7795	3599
MFSD3	113655	GCACCUU	hsa-miR-18	39242	110	52.9135	1527
MGEA5	10724	UGUUUAC	hsa-miR-30	11291159	97	35.3172	2223
MGST1	4257	CAACACC	kshv-miR-K12-10b	452584	132	14.1378	3656
MGST3	4259	UGGUGCU	hsa-miR-29	38873	98	17.9306	3363
MGST3	4259	CAGCUUU	hsa-miR-320	25668	98	17.9306	3363
MIB1	57534	UGUUUAC	hsa-miR-30	11291159	79	36.8447	2147
MIB1	57534	UGCUGCU	hsa-miR-15	136894	79	36.8447	2147
MIB1	57534	UGGUGCU	hsa-miR-29	38873	53	113.746	550
MICB	4277	GCACUUU	hsa-miR-17	422870	186	27.524	2694
MICB	4277	UGCUGCU	hsa-miR-15	136894	186	27.524	2694
MICB	4277	AUGCUGC	hsa-miR-103	40285.5	186	27.524	2694
MIDN	90007	CAACACC	kshv-miR-K12-10b	452584	134	19.0445	3266
MIDN	90007	CUCCCCC	kshv-miR-K12-12	20496.5	134	19.0445	3266
MINK1	50488	UGAAUGU	hsa-miR-181	1649487	242	51.6568	1562
MINK1	50488	UUUGCAC	hsa-miR-19	1.49042e+06	242	51.6568	1562
MINK1	50488	GCACUUU	hsa-miR-17	422870	242	51.6568	1562
MINK1	50488	UGCUGCU	hsa-miR-15	136894	242	51.6568	1562
MINK1	50488	GGGGCAG	hsa-miR-324-3p	45880	242	51.6568	1562
MINK1	50488	CUCCCCC	kshv-miR-K12-12	20496.5	242	51.6568	1562
MKNK2	2872	UGAAUGU	hsa-miR-181	1649487	277	120.366	506
MKNK2	2872	AGCUGGG	kshv-miR-K12-9*	571162	241	16.764	3445
MKNK2	2872	UACUUGA	hsa-miR-26	120728	277	120.366	506
MKNK2	2872	GGGGCAG	hsa-miR-324-3p	45880	241	16.764	3445
MKNK2	2872	UGGGAUC	kshv-miR-K12-7	42912	135	36.7398	2153
MKRN1	23608	GCACUUU	hsa-miR-17	422870	165	38.5458	2055
MKRN1	23608	AUUCUUU	hsa-miR-186	63839	165	38.5458	2055
MLL	4297	ACACUAC	hsa-miR-142-3p	4176915	173	138.778	406
MLL	4297	UGAAUGU	hsa-miR-181	1649487	90	7.79562	4220
MLL2	8085	ACACUAC	hsa-miR-142-3p	4176915	133	44.3235	1796
MLL2	8085	CUCCCCC	kshv-miR-K12-12	20496.5	118	13.2953	3735
MLL3	58508	GCACUUU	hsa-miR-17	422870	73	18.7214	3295
MLL3	58508	UACUUGA	hsa-miR-26	120728	144	42.7901	1860
MLXIP	22877	UGCUGCU	hsa-miR-15	136894	75	56.6871	1408
MMADHC	27249	GUGCAAU	hsa-miR-25	55154.5	98	49.8776	1617
MOBKL1B	55233	GCACUUU	hsa-miR-17	422870	108	95.1891	707
MOBKL2A	126308	CUCCCCC	kshv-miR-K12-12	20496.5	161	134.027	426
MOGS	7841	UGAAUGU	hsa-miR-181	1649487	88	29.9498	2532
MOGS	7841	GAAUGUG	kshv-miR-K12-3	362441	88	29.9498	2532
MOGS	7841	AAUGUGA	hsa-miR-23	59366	88	29.9498	2532
MORF4L2	9643	ACACUAC	hsa-miR-142-3p	4176915	240	125.513	473
MORF4L2	9643	UGGUGCU	hsa-miR-29	38873	240	125.513	473
MPDU1,KDM6B	9526,23135	AUUCUUU	hsa-miR-186	63839	131	69.2691	1102
MPDU1,KDM6B	9526,23135	CUCCCCC	kshv-miR-K12-12	20496.5	131	69.2691	1102
MRFAP1	93621	ACACUAC	hsa-miR-142-3p	4176915	88	87.7499	787
MRPL10	124995	GCACUUU	hsa-miR-17	422870	92	17.7128	3378
MRPL10	124995	GAAUGUG	kshv-miR-K12-3	362441	101	16.5543	3466
MRPL10	124995	CUGUUAC	hsa-miR-194	30124.5	92	17.7128	3378
MRPL17	63875	UUUGCAC	hsa-miR-19	1.49042e+06	85	26.3984	2760
MRPL20	55052	UGCUGCU	hsa-miR-15	136894	142	59.7731	1333
MRPL20	55052	GGCCAGU	hsa-miR-193a-3p	85519	142	59.7731	1333
MRPL3	11222	UGCUGCU	hsa-miR-15	136894	55	6.35282	4352
MRPL3	11222	AUGCUGC	hsa-miR-103	40285.5	55	6.35282	4352
MRPL32	64983	UGAAUGU	hsa-miR-181	1649487	75	21.9327	3046
MRPL32	64983	GAAUGUG	kshv-miR-K12-3	362441	75	21.9327	3046
MRPS7	51081	ACUGUGA	hsa-miR-27	788725	110	20.8395	3116
MRPS7	51081	AACCAUC	kshv-miR-K12-6-3p	18889.5	110	20.8395	3116
MTAP	4507	GAGGGAG	kshv-miR-K12-8*	135892	42	12.6121	3792
MTHFD1L	25902	AUGCUGC	hsa-miR-103	40285.5	58	7.34271	4259
MTIF3	219402	ACACUAC	hsa-miR-142-3p	4176915	64	56.6454	1412
MTIF3	219402	AGUCCAG	hsa-miR-378	39808.5	78	32.0199	2403
MTIF3	219402	CAGCUUU	hsa-miR-320	25668	97	35.8425	2198
MTMR4	9110	UGCUGCU	hsa-miR-15	136894	89	53.6312	1510
MTMR4	9110	AUGCUGC	hsa-miR-103	40285.5	89	53.6312	1510
MTOR	2475	ACACUAC	hsa-miR-142-3p	4176915	153	37.7627	2099
MTPN,LUZP6	136319,767558	GUAUUCU	kshv-miR-K12-4-3p	1.49465e+06	120	37.0729	2136
MTPN,LUZP6	136319,767558	ACUGUGA	hsa-miR-27	788725	154	10.9666	3934
MTPN,LUZP6	136319,767558	UGGUGUU	hsa-miR-21s	38877.5	120	37.0729	2136
MTUS1	57509	UGAAUGU	hsa-miR-181	1649487	101	9.76998	4023
MTUS1	57509	GAAUGUG	kshv-miR-K12-3	362441	101	9.76998	4023
MYH9	4627	CUACAGU	kshv-miR-K12-2	101363	228	100.617	646
MYL12A	10627	GCAUCCU	kshv-miR-K12-5	49305.5	95	50.7763	1591
MYL12B	103910	GCAUCCU	kshv-miR-K12-5	49305.5	62	46.2892	1732
MYL6	4637	UGAAUGU	hsa-miR-181	1649487	62	21.358	3086
MYL6	4637	GCACUUU	hsa-miR-17	422870	62	21.358	3086
MYL6	4637	GAAUGUG	kshv-miR-K12-3	362441	62	21.358	3086
MYL6	4637	AAUGUGA	hsa-miR-23	59366	62	21.358	3086
MYL6	4637	AUGCUGC	hsa-miR-103	40285.5	62	21.358	3086
MYLIP	29116	GUGCAAU	hsa-miR-25	55154.5	102	99.869	657
MYST3	7994	CAACACU	kshv-miR-K12-10a	561740	64	15.4117	3547
NAA50	80218	UGAAUGU	hsa-miR-181	1649487	93	6.43664	4347
NAA50	80218	GGGGCAG	hsa-miR-324-3p	45880	88	23.5177	2939
NAA50	80218	GCACCUU	hsa-miR-18	39242	85	36.9258	2145
NACA	4666	GUACUGU	hsa-miR-101	44364.5	132	22.5273	3007
NACC1	112939	ACUGUGA	hsa-miR-27	788725	96	76.2538	976
NACC1	112939	GCAUCCU	kshv-miR-K12-5	49305.5	96	76.2538	976
NACC1	112939	GUACUGU	hsa-miR-101	44364.5	96	76.2538	976
NAP1L1	4673	UGUUUAC	hsa-miR-30	11291159	118	37.769	2096
NAP1L1	4673	UGUUUAC	hsa-miR-30	11291159	118	37.769	2096
NAP1L1	4673	ACUACCU	hsa-miR-196	73220	118	37.769	2096
NAP1L1	4673	GUACUGU	hsa-miR-101	44364.5	118	37.769	2096
NAP1L1	4673	AGUUCUC	hsa-miR-146	40931	66	27.6683	2686
NARF	26502	UGCUGCU	hsa-miR-15	136894	134	191.437	257
NBEAL1	65065	UGGUGCU	hsa-miR-29	38873	139	38.6555	2045
NBPF9	400818	CAGCUUU	hsa-miR-320	25668	68	86.5099	808
NBR1	4077	UGCUGCU	hsa-miR-15	136894	177	113.953	549
NCKAP1	10787	UUUGCAC	hsa-miR-19	1.49042e+06	78	34.7633	2258
NCKAP1	10787	CAACACU	kshv-miR-K12-10a	561740	110	54.2052	1493
NCOA4,TIMM23B,LOC100133089	8031,653252,100133089	AAUGUGA	hsa-miR-23	59366	126	13.6949	3704
NCOR2	9612	ACUACCU	hsa-miR-196	73220	160	38.9363	2026
NCSTN	23385	CUCCCCC	kshv-miR-K12-12	20496.5	61	39.9532	1981
NDRG1	10397	GCACUUU	hsa-miR-17	422870	121	75.304	992
NDRG1	10397	GGCCAGU	hsa-miR-193a-3p	85519	267	86.1671	817
NDRG1	10397	AGCAUUA	kshv-miR-K12-11	65980	68	62.5863	1260
NDRG1	10397	GCGCCUA	kshv-miR-K12-8	52000.5	185	80.3721	895
NDRG1	10397	GCGCCUA	kshv-miR-K12-8	52000.5	68	62.5863	1260
NDRG1	10397	GGGGCAG	hsa-miR-324-3p	45880	267	86.1671	817
NDRG1	10397	AGUCCAG	hsa-miR-378	39808.5	267	86.1671	817
NDUFA4	4697	UGAAUGU	hsa-miR-181	1649487	240	126.481	468
NDUFA4	4697	GAAUGUG	kshv-miR-K12-3	362441	240	126.481	468
NDUFB5	4711	GUACUGU	hsa-miR-101	44364.5	164	71.1361	1075
NDUFC1	4717	AAUGUGA	hsa-miR-23	59366	151	78.2537	934
NDUFV3	4731	ACACUAC	hsa-miR-142-3p	4176915	100	29.9275	2534
NDUFV3	4731	CAACACU	kshv-miR-K12-10a	561740	100	29.9275	2534
NDUFV3	4731	ACUACCU	hsa-miR-196	73220	100	29.9275	2534
NELL1	4745	GAGGGAG	kshv-miR-K12-8*	135892	41	55.623	1439
NET1	10276	GGCCAGU	hsa-miR-193a-3p	85519	116	31.743	2429
NFAT5	10725	GCACUUU	hsa-miR-17	422870	52	32.5613	2365
NFE2L2	4780	ACACUAC	hsa-miR-142-3p	4176915	235	370.683	101
NFE2L2	4780	ACUGUGA	hsa-miR-27	788725	121	443.284	83
NFE2L2	4780	UAUUAUA	hsa-miR-374	90385.5	121	443.284	83
NFE2L2	4780	GUUUAGC	kshv-miR-K12-4-5p	22707.5	166	16.2346	3495
NFIB	4781	UGUUUAC	hsa-miR-30	11291159	177	135.964	415
NFIB	4781	UGUUUAC	hsa-miR-30	11291159	98	65.3812	1198
NFIB	4781	GUAUUCU	kshv-miR-K12-4-3p	1.49465e+06	177	135.964	415
NFIB	4781	GUAUUCU	kshv-miR-K12-4-3p	1.49465e+06	136	75.7416	982
NFIB	4781	UUUGCAC	hsa-miR-19	1.49042e+06	192	94.3388	720
NFIB	4781	AUAAGCU	hsa-miR-21	1415682	177	135.964	415
NFIB	4781	AAUGUGA	hsa-miR-23	59366	134	54.62	1470
NFIB	4781	UGGUGCU	hsa-miR-29	38873	229	19.7339	3202
NHLRC2	374354	ACACUAC	hsa-miR-142-3p	4176915	98	110.234	570
NHLRC2	374354	UGCUGCU	hsa-miR-15	136894	98	110.234	570
NHLRC2	374354	CUACAGU	kshv-miR-K12-2	101363	98	110.234	570
NHLRC2	374354	AUGCUGC	hsa-miR-103	40285.5	98	110.234	570
NHP2L1	4809	GAAUGUG	kshv-miR-K12-3	362441	128	203.266	239
NHP2L1	4809	CGCCGAG	hsa-miR-1307	23535	128	203.266	239
NME1-NME2,NME1	654364,4830	ACACUAC	hsa-miR-142-3p	4176915	73	28.5281	2621
NME1-NME2,NME1	654364,4830	AUUCUUU	hsa-miR-186	63839	73	28.5281	2621
NOMO2	283820	ACUGUGA	hsa-miR-27	788725	83	41.4916	1911
NOMO2	283820	GAAUGUG	kshv-miR-K12-3	362441	83	7.82221	4216
NOMO2	283820	UGCUGCU	hsa-miR-15	136894	60	4.9433	4476
NOMO3	408050	ACUGUGA	hsa-miR-27	788725	83	41.4916	1909
NOMO3	408050	GAAUGUG	kshv-miR-K12-3	362441	83	7.82221	4214
NOMO3	408050	UGCUGCU	hsa-miR-15	136894	60	4.9433	4475
NPEPPS	9520	UGUUUAC	hsa-miR-30	11291159	108	73.0913	1037
NPEPPS	9520	ACUGUGA	hsa-miR-27	788725	152	23.6642	2931
NPEPPS	9520	UGCUGCU	hsa-miR-15	136894	87	5.06894	4460
NPEPPS	9520	AUGCUGC	hsa-miR-103	40285.5	87	5.06894	4460
NPIP,NOMO1	9284,23420	ACUGUGA	hsa-miR-27	788725	83	41.4916	1910
NPIP,NOMO1	9284,23420	GAAUGUG	kshv-miR-K12-3	362441	83	7.82221	4215
NPIP,NOMO1	9284,23420	UGCUGCU	hsa-miR-15	136894	63	10.9229	3937
NR2F6	2063	ACACUAC	hsa-miR-142-3p	4176915	83	14.5127	3627
NRBP1	29959	UGCUGCU	hsa-miR-15	136894	94	90.2103	768
NRBP1	29959	UGGUGCU	hsa-miR-29	38873	94	90.2103	768
NT5C3	51251	UGUUUAC	hsa-miR-30	11291159	95	11.4234	3901
NT5C3	51251	UGGUGUU	hsa-miR-21s	38877.5	95	11.4234	3901
NT5C3P1	90859	UGAAUGU	hsa-miR-181	1649487	88	30.2472	2510
NUAK2	81788	UGCUGCU	hsa-miR-15	136894	97	157.269	344
NUCB1	4924	UGCUGCU	hsa-miR-15	136894	116	16.4667	3473
NUCB1	4924	GCAUCCU	kshv-miR-K12-5	49305.5	116	16.4667	3473
NUFIP2	57532	AGCUGGG	kshv-miR-K12-9*	571162	145	40.1737	1971
NUFIP2	57532	CAACACC	kshv-miR-K12-10b	452584	90	68.0138	1133
NUFIP2	57532	GCACUUU	hsa-miR-17	422870	107	17.9284	3365
NUFIP2	57532	GAAUGUG	kshv-miR-K12-3	362441	107	17.9284	3365
NUFIP2	57532	GUGUCAU	hsa-miR-425	349099	145	40.1737	1971
NUFIP2	57532	UGCUGCU	hsa-miR-15	136894	218	170.033	309
NUFIP2	57532	UGCUGCU	hsa-miR-15	136894	107	17.9284	3365
NUFIP2	57532	AAUGUGA	hsa-miR-23	59366	107	17.9284	3365
NUFIP2	57532	AGUUCUC	hsa-miR-146	40931	218	170.033	309
NUFIP2	57532	CUGUUAC	hsa-miR-194	30124.5	218	170.033	309
NUP205	23165	GCCUGGU	kshv-miR-K12-12*	7635.5	148	553.762	58
NXF1	10482	CCUGUAA	kshv-miR-K12-1	509682	104	25.7488	2795
OAS2	4939	UACUUGA	hsa-miR-26	120728	115	23.325	2946
OAS2	4939	CAGCUUU	hsa-miR-320	25668	116	68.6745	1119
OAS2	4939	CAGCUUU	hsa-miR-320	25668	116	68.6745	1119
OAZ1,SPPL2B	4946,56928	UGAAUGU	hsa-miR-181	1649487	99	99.6366	662
OAZ1,SPPL2B	4946,56928	AGUCCAG	hsa-miR-378	39808.5	99	99.6366	662
OBFC2A	64859	ACUGUGA	hsa-miR-27	788725	81	35.4972	2212
OBFC2A	64859	GCACUUU	hsa-miR-17	422870	81	35.4972	2212
OBFC2A	64859	UACUUGA	hsa-miR-26	120728	81	35.4972	2212
ODC1	4953	UGCUGCU	hsa-miR-15	136894	104	18.1535	3344
ODC1	4953	AUGCUGC	hsa-miR-103	40285.5	104	18.1535	3344
ODC1	4953	AGUCCAG	hsa-miR-378	39808.5	104	18.1535	3344
OGDH	4967	UGCUGCU	hsa-miR-15	136894	121	44.106	1810
OGDH	4967	UGCUGCU	hsa-miR-15	136894	113	27.7419	2681
OGDH	4967	GUACUGU	hsa-miR-101	44364.5	113	27.7419	2681
OOEP	441161	AGCUGGG	kshv-miR-K12-9*	571162	229	73.256	1034
OPHN1	4983	GAGGGAG	kshv-miR-K12-8*	135892	191	16.7287	3448
ORAI3	93129	GCACCUU	hsa-miR-18	39242	62	187.216	264
ORMDL3	94103	UGCUGCU	hsa-miR-15	136894	75	39.5575	2002
ORMDL3,GSDMB	94103,55876	GUAUUCU	kshv-miR-K12-4-3p	1.49465e+06	73	56.8246	1402
OS9	10956	ACACUAC	hsa-miR-142-3p	4176915	164	20.9053	3111
OS9	10956	CAACACU	kshv-miR-K12-10a	561740	164	20.9053	3111
OSBP	5007	CUACAGU	kshv-miR-K12-2	101363	87	143.407	387
OST4	100128731	CUCCCCC	kshv-miR-K12-12	20496.5	233	128.695	453
OTUD1	220213	UUUGCAC	hsa-miR-19	1.49042e+06	172	69.1745	1107
OTUD1	220213	AGCAUUA	kshv-miR-K12-11	65980	172	69.1745	1107
OTUD4	54726	UGAAUGU	hsa-miR-181	1649487	153	133.162	432
OTUD4	54726	UGCUGCU	hsa-miR-15	136894	77	41.3483	1920
OTUD4	54726	UGCUGCU	hsa-miR-15	136894	100	31.4203	2439
OTUD4	54726	UACUUGA	hsa-miR-26	120728	216	52.4192	1537
OTUD4	54726	GGCCAGU	hsa-miR-193a-3p	85519	77	41.3483	1920
OTUD4	54726	GUACUGU	hsa-miR-101	44364.5	88	78.6007	924
OTUD4	54726	AUGCUGC	hsa-miR-103	40285.5	153	133.162	432
OTUD4	54726	AUGCUGC	hsa-miR-103	40285.5	100	31.4203	2439
OTUD7B	56957	AUAAGCU	hsa-miR-21	1415682	65	34.762	2259
OTUD7B	56957	GCACUUU	hsa-miR-17	422870	65	34.762	2259
P4HA1,CAMK2G	5033,818	UGUUUAC	hsa-miR-30	11291159	138	68.3789	1126
P4HA1,CAMK2G	5033,818	CCUGUAA	kshv-miR-K12-1	509682	113	72.9383	1038
P4HB	5034	UGGGAUC	kshv-miR-K12-7	42912	113	72.1777	1052
PABPC1	26986	CCUGUAA	kshv-miR-K12-1	509682	169	85.8644	820
PABPC1	26986	AUUCUUU	hsa-miR-186	63839	200	50.977	1588
PABPC1	26986	CUCCCCC	kshv-miR-K12-12	20496.5	241	94.2332	722
PABPC3	5042	UGUUUAC	hsa-miR-30	11291159	195	34.5743	2266
PABPC3	5042	AUGCUGC	hsa-miR-103	40285.5	145	22.581	3004
PABPC4	8761	UGCUGCU	hsa-miR-15	136894	80	18.8755	3283
PABPC4	8761	UGCUGCU	hsa-miR-15	136894	80	18.8755	3283
PAFAH1B2	5049	UGUUUAC	hsa-miR-30	11291159	111	48.5896	1658
PAFAH1B2	5049	GCACUUU	hsa-miR-17	422870	217	37.2901	2128
PANK3	79646	GCACUUU	hsa-miR-17	422870	201	59.7887	1332
PANK3	79646	UGGUGCU	hsa-miR-29	38873	201	59.7887	1332
PARL	55486	GUAUUCU	kshv-miR-K12-4-3p	1.49465e+06	53	82.2641	874
PARL	55486	UAUUAUA	hsa-miR-374	90385.5	53	82.2641	874
PATZ1	23598	ACACUAC	hsa-miR-142-3p	4176915	110	33.8441	2297
PATZ1	23598	GGGGCAG	hsa-miR-324-3p	45880	110	33.8441	2297
PATZ1	23598	UGGUGCU	hsa-miR-29	38873	110	33.8441	2297
PAX2	5076	AGCUGGG	kshv-miR-K12-9*	571162	52	8.07715	4188
PBRM1	55193	AAUGUGA	hsa-miR-23	59366	60	46.2173	1736
PBX2	5089	GAGGGAG	kshv-miR-K12-8*	135892	100	12.1858	3835
PCBP1	5093	AAUGUGA	hsa-miR-23	59366	133	102.556	624
PCBP1	5093	CUCCCCC	kshv-miR-K12-12	20496.5	133	102.556	624
PCBP1	5093	CUCCCCC	kshv-miR-K12-12	20496.5	133	102.556	624
PCBP2	5094	CAACACC	kshv-miR-K12-10b	452584	67	16.4629	3476
PCMT1	5110	CCUGUAA	kshv-miR-K12-1	509682	155	23.701	2929
PCMT1	5110	UGCUGCU	hsa-miR-15	136894	146	46.8933	1714
PCMT1	5110	UGCUGCU	hsa-miR-15	136894	146	46.8933	1714
PCMTD1	115294	GUGCAAU	hsa-miR-25	55154.5	103	126.917	467
PCOLCE2	26577	GGCCAGU	hsa-miR-193a-3p	85519	121	30.781	2475
PCOLCE2	26577	GCAUCCU	kshv-miR-K12-5	49305.5	50	16.2037	3498
PDCD6IP	10015	UGCUGCU	hsa-miR-15	136894	62	4.25784	4532
PDE7A	5150	UGUUUAC	hsa-miR-30	11291159	289	144.733	383
PDE7A	5150	UGUUUAC	hsa-miR-30	11291159	176	141.031	395
PDE7A	5150	AAUGUGA	hsa-miR-23	59366	176	141.031	395
PDE7A	5150	AGUUCUC	hsa-miR-146	40931	176	141.031	395
PDIA6	10130	UACUUGA	hsa-miR-26	120728	130	41.079	1933
PDS5A	23244	AUGCUGC	hsa-miR-103	40285.5	142	51.7272	1559
PEBP1	5037	UGAAUGU	hsa-miR-181	1649487	127	100.929	644
PEX12	5193	UGCUGCU	hsa-miR-15	136894	75	35.159	2234
PFKFB4	5210	CAACACU	kshv-miR-K12-10a	561740	131	42.5738	1870
PFKFB4	5210	AUUCUUU	hsa-miR-186	63839	131	42.5738	1870
PFKM	5213	AUAAGCU	hsa-miR-21	1415682	162	61.9697	1276
PFKM	5213	GAAUGUG	kshv-miR-K12-3	362441	103	37.5854	2110
PFKM	5213	CUACAGU	kshv-miR-K12-2	101363	162	61.9697	1276
PFKM	5213	GUGCAAU	hsa-miR-25	55154.5	103	37.5854	2110
PFKP	5214	GCACUUU	hsa-miR-17	422870	297	158.807	338
PFN1	5216	UUUGCAC	hsa-miR-19	1.49042e+06	142	28.31	2641
PFN1	5216	CAGCUUU	hsa-miR-320	25668	142	28.31	2641
PFN1	5216	CUCCCCC	kshv-miR-K12-12	20496.5	127	125.408	475
PGAM1	5223	GUGCAAU	hsa-miR-25	55154.5	165	17.6869	3379
PGAM1	5223	GGGGCAG	hsa-miR-324-3p	45880	87	7.75847	4224
PGAM1	5223	UGGGAUC	kshv-miR-K12-7	42912	253	26.5321	2754
PGAM4	441531	GGGGCAG	hsa-miR-324-3p	45880	87	7.75847	4222
PGAM4	441531	UGGGAUC	kshv-miR-K12-7	42912	77	2.27489	4733
PGK1	5230	GAGGGAG	kshv-miR-K12-8*	135892	137	170.105	308
PHACTR4	65979	UGAAUGU	hsa-miR-181	1649487	148	13.9607	3673
PHACTR4	65979	GCACUUU	hsa-miR-17	422870	148	13.9607	3673
PHACTR4	65979	UGCUGCU	hsa-miR-15	136894	148	13.9607	3673
PHACTR4	65979	GCAUCCU	kshv-miR-K12-5	49305.5	148	13.9607	3673
PHACTR4	65979	UGGGAUC	kshv-miR-K12-7	42912	148	13.9607	3673
PHB2	11331	GCGCCUA	kshv-miR-K12-8	52000.5	123	23.1489	2955
PHF12	57649	UGGGAUC	kshv-miR-K12-7	42912	117	39.8043	1993
PHF12	57649	GCACCUU	hsa-miR-18	39242	117	39.8043	1993
PHF3	23469	UGCUGCU	hsa-miR-15	136894	78	39.9098	1985
PHIP	55023	GUAUUCU	kshv-miR-K12-4-3p	1.49465e+06	108	55.7272	1436
PHIP	55023	GCACUUU	hsa-miR-17	422870	108	55.7272	1436
PI15	51050	UGGUGCU	hsa-miR-29	38873	72	18.9604	3273
PI15	51050	UGGUGCU	hsa-miR-29	38873	72	18.9604	3273
PI4KB	5298	UGAAUGU	hsa-miR-181	1649487	84	38.1909	2069
PI4KB	5298	GAAUGUG	kshv-miR-K12-3	362441	84	38.1909	2069
PI4KB	5298	UUCCGUU	hsa-miR-191	131457	59	20.3765	3154
PI4KB	5298	AAUGUGA	hsa-miR-23	59366	89	133.41	429
PI4KB	5298	AAUGUGA	hsa-miR-23	59366	84	38.1909	2069
PIGS	94005	AGUCCAG	hsa-miR-378	39808.5	158	60.9553	1303
PIGS	94005	UGGUGCU	hsa-miR-29	38873	158	60.9553	1303
PIKFYVE	200576	GUACUGU	hsa-miR-101	44364.5	122	17.7141	3377
PIKFYVE	200576	AGUCCAG	hsa-miR-378	39808.5	84	354.784	109
PIM2	11040	AUUCUUU	hsa-miR-186	63839	84	28.9396	2593
PIM2	11040	AGUCCAG	hsa-miR-378	39808.5	229	105.164	602
PIM2	11040	GCCUGGU	kshv-miR-K12-12*	7635.5	229	105.164	602
PJA2	9867	AAUGUGA	hsa-miR-23	59366	85	59.7111	1335
PKM2	5315	UGAAUGU	hsa-miR-181	1649487	98	352.909	111
PKM2	5315	AGCUGGG	kshv-miR-K12-9*	571162	154	283.501	147
PKM2	5315	GAAUGUG	kshv-miR-K12-3	362441	137	597.802	49
PKM2	5315	GAAUGUG	kshv-miR-K12-3	362441	98	352.909	111
PKM2	5315	GGCCAGU	hsa-miR-193a-3p	85519	154	283.501	147
PKM2	5315	UGGGAUC	kshv-miR-K12-7	42912	154	283.501	147
PKM2	5315	AGUCCAG	hsa-miR-378	39808.5	206	380.535	96
PKM2	5315	UGGUGUU	hsa-miR-21s	38877.5	279	227.833	206
PKN2	5586	AGCAUUA	kshv-miR-K12-11	65980	113	58.803	1361
PKP4	8502	ACUGUGA	hsa-miR-27	788725	103	3.03809	4664
PL-5283	647087	UGGUGCU	hsa-miR-29	38873	108	14.2865	3639
PLEKHB2	55041	UGUUUAC	hsa-miR-30	11291159	67	84.1193	841
PLEKHB2	55041	AGCAUUA	kshv-miR-K12-11	65980	63	36.7491	2151
PLOD2	5352	GCAUCCU	kshv-miR-K12-5	49305.5	85	42.0856	1886
PNPLA6	10908	CUCCCCC	kshv-miR-K12-12	20496.5	81	16.2445	3494
PNPLA8,THAP5	50640,168451	CCUGUAA	kshv-miR-K12-1	509682	51	25.0132	2837
PNRC1	10957	UUUGCAC	hsa-miR-19	1.49042e+06	288	432.177	84
PNRC1	10957	UACUUGA	hsa-miR-26	120728	288	432.177	84
PNRC1	10957	UAUUAUA	hsa-miR-374	90385.5	288	432.177	84
PNRC1	10957	AAUGUGA	hsa-miR-23	59366	288	432.177	84
PNRC2	55629	UACUUGA	hsa-miR-26	120728	123	3.96367	4575
PNRC2	55629	AAUGUGA	hsa-miR-23	59366	225	41.1302	1931
PNRC2	55629	AAUGUGA	hsa-miR-23	59366	218	38.1764	2071
POLR1B	84172	UUUGCAC	hsa-miR-19	1.49042e+06	129	34.7838	2257
POLR1C	9533	UGCUGCU	hsa-miR-15	136894	101	84.025	845
POLR1C	9533	CUACAGU	kshv-miR-K12-2	101363	101	84.025	845
POLR1C	9533	AUGCUGC	hsa-miR-103	40285.5	101	84.025	845
POLR2A	5430	GAAUGUG	kshv-miR-K12-3	362441	228	591.327	50
POLR2A	5430	UGCUGCU	hsa-miR-15	136894	220	84.2606	839
POLR2A	5430	GGCCAGU	hsa-miR-193a-3p	85519	228	591.327	50
POLR2A	5430	AAUGUGA	hsa-miR-23	59366	228	591.327	50
POLR2A	5430	GUACUGU	hsa-miR-101	44364.5	121	13.1632	3748
POLR2A	5430	UGGUGUU	hsa-miR-21s	38877.5	220	84.2606	839
POLR2B	5431	UGGUGUU	hsa-miR-21s	38877.5	106	39.0289	2023
POLR2B	5431	GUUUAGC	kshv-miR-K12-4-5p	22707.5	97	29.4748	2566
POLR2B	5431	GCCUGGU	kshv-miR-K12-12*	7635.5	106	39.0289	2023
POLR2G	5436	UGGUGCU	hsa-miR-29	38873	63	4.70995	4491
POM121,LOC100292653	9883,100292653	GAGGGAG	kshv-miR-K12-8*	135892	202	43.2446	1843
POM121C	100101267	UGCUGCU	hsa-miR-15	136894	172	15.9876	3509
POM121C	100101267	UGCUGCU	hsa-miR-15	136894	172	15.9876	3509
POM121C	100101267	UACUUGA	hsa-miR-26	120728	154	11.9656	3850
POM121C	100101267	GGGGCAG	hsa-miR-324-3p	45880	154	11.9656	3850
PPAP2B	8613	UGCUGCU	hsa-miR-15	136894	202	170.947	305
PPAP2B	8613	GUGCAAU	hsa-miR-25	55154.5	132	79.3066	913
PPIA	5478	UACGGGU	hsa-miR-99	26448.5	117	31.7452	2428
PPIA	5478	CGCCGAG	hsa-miR-1307	23535	112	65.238	1201
PPIF	10105	AAUGUGA	hsa-miR-23	59366	110	10.5677	3965
PPP1CB	5500	UGGUGUU	hsa-miR-21s	38877.5	111	36.3727	2173
PPP1CC	5501	UGAAUGU	hsa-miR-181	1649487	239	75.2855	993
PPP1CC	5501	UGAAUGU	hsa-miR-181	1649487	239	75.2855	993
PPP1CC	5501	GAAUGUG	kshv-miR-K12-3	362441	239	75.2855	993
PPP1CC	5501	ACUACCU	hsa-miR-196	73220	239	75.2855	993
PPP1R12A	4659	AAUGUGA	hsa-miR-23	59366	78	18.0027	3357
PPP1R15B	84919	UGCUGCU	hsa-miR-15	136894	200	65.2467	1200
PPP1R2	5504	UGUUUAC	hsa-miR-30	11291159	94	86.7392	802
PPP1R2	5504	ACACUAC	hsa-miR-142-3p	4176915	94	86.7392	802
PPP1R2	5504	GUACUGU	hsa-miR-101	44364.5	94	86.7392	802
PPP2CA	5515	CCUGUAA	kshv-miR-K12-1	509682	144	139.837	399
PPP2CB	5516	GCAUCCU	kshv-miR-K12-5	49305.5	111	19.9485	3189
PPP2R1A	5518	GCACUUU	hsa-miR-17	422870	90	67.6305	1142
PPP2R4	5524	UGGGAUC	kshv-miR-K12-7	42912	78	8.3586	4170
PPP3CC	5533	UGUUUAC	hsa-miR-30	11291159	68	16.6639	3455
PPP4C	5531	UGCUGCU	hsa-miR-15	136894	82	53.7369	1507
PPP4C	5531	ACUACCU	hsa-miR-196	73220	102	24.5804	2876
PPP4C	5531	CUCCCCC	kshv-miR-K12-12	20496.5	114	35.367	2220
PPP4C	5531	GUGGCGC	kshv-miR-K12-7*	9089.5	102	24.5804	2876
PPT1	5538	UGAAUGU	hsa-miR-181	1649487	56	95.5772	700
PPT2,PPT2-EGFL8	9374,100532746	UUCCGUU	hsa-miR-191	131457	78	45.0379	1768
PRDM1	639	UGUUUAC	hsa-miR-30	11291159	200	333.601	120
PRDM1	639	UGAAUGU	hsa-miR-181	1649487	200	333.601	120
PRDM1	639	CCUGUAA	kshv-miR-K12-1	509682	127	16.0672	3504
PRDM1	639	UAUUAUA	hsa-miR-374	90385.5	172	28.4656	2625
PRDM1	639	UAUUAUA	hsa-miR-374	90385.5	119	6.751	4319
PRDM1	639	ACUACCU	hsa-miR-196	73220	127	16.0672	3504
PRDM1	639	AUUCUUU	hsa-miR-186	63839	172	28.4656	2625
PRDX2	7001	CUCCCCC	kshv-miR-K12-12	20496.5	100	4.69864	4493
PRDX3	10935	UGAAUGU	hsa-miR-181	1649487	78	62.1599	1272
PRDX3	10935	AAUGUGA	hsa-miR-23	59366	78	62.1599	1272
PRKCSH	5589	UGCUGCU	hsa-miR-15	136894	148	130.228	444
PRKCSH	5589	UGCUGCU	hsa-miR-15	136894	148	130.228	444
PRKCSH	5589	UGCUGCU	hsa-miR-15	136894	148	130.228	444
PRKCSH	5589	AAUGUGA	hsa-miR-23	59366	118	49.3017	1635
PRKD3	23683	AUGCUGC	hsa-miR-103	40285.5	96	32.5069	2372
PRKDC	5591	GUACUGU	hsa-miR-101	44364.5	76	24.8674	2853
PROK2	60675	CCUGUAA	kshv-miR-K12-1	509682	116	47.9648	1689
PROK2	60675	AAUGUGA	hsa-miR-23	59366	116	47.9648	1689
PROK2	60675	GUUUAGC	kshv-miR-K12-4-5p	22707.5	116	47.9648	1689
PRPF8	10594	UGCUGCU	hsa-miR-15	136894	129	47.8441	1693
PRPF8	10594	ACUACCU	hsa-miR-196	73220	107	41.7772	1897
PRPF8	10594	GGGGCAG	hsa-miR-324-3p	45880	62	126.215	470
PRPF8	10594	UGGGAUC	kshv-miR-K12-7	42912	86	41.9194	1891
PRPF8	10594	UGGGAUC	kshv-miR-K12-7	42912	92	7.91924	4205
PRPF8	10594	AUGCUGC	hsa-miR-103	40285.5	129	47.8441	1693
PRPF8	10594	GCCUGGU	kshv-miR-K12-12*	7635.5	92	7.91924	4205
PRR14L	253143	UGUUUAC	hsa-miR-30	11291159	117	85.9318	818
PRR14L	253143	UUUGCAC	hsa-miR-19	1.49042e+06	117	85.9318	818
PRR14L	253143	AAUGUGA	hsa-miR-23	59366	65	8.37913	4169
PRR14L	253143	UGGUGCU	hsa-miR-29	38873	117	85.9318	818
PRRC2C	23215	UGAAUGU	hsa-miR-181	1649487	126	6.93152	4303
PRRC2C	23215	GUAUUCU	kshv-miR-K12-4-3p	1.49465e+06	123	8.31838	4175
PRRC2C	23215	UAUUAUA	hsa-miR-374	90385.5	126	6.93152	4303
PRRC2C	23215	GUACUGU	hsa-miR-101	44364.5	126	6.93152	4303
PSAP	5660	UGAAUGU	hsa-miR-181	1649487	192	21.7568	3058
PSAP	5660	UUUGCAC	hsa-miR-19	1.49042e+06	135	121.208	503
PSMB1	5689	UGUUUAC	hsa-miR-30	11291159	133	120.206	509
PSMB2	5690	ACUACCU	hsa-miR-196	73220	122	13.2856	3739
PSMB4	5692	AGUUCUC	hsa-miR-146	40931	106	57.9406	1374
PSMC1	5700	ACACUAC	hsa-miR-142-3p	4176915	136	8.29245	4176
PSMC1	5700	AUUCUUU	hsa-miR-186	63839	136	8.29245	4176
PSMD3	5709	ACACUAC	hsa-miR-142-3p	4176915	113	45.9355	1746
PSMD6	9861	GUAUUCU	kshv-miR-K12-4-3p	1.49465e+06	106	35.472	2214
PSMD6	9861	GAGGGAG	kshv-miR-K12-8*	135892	106	35.472	2214
PSMD8	5714	GGGGCAG	hsa-miR-324-3p	45880	135	23.8421	2921
PSPHL,CHCHD2	8781,51142	AUUCUUU	hsa-miR-186	63839	107	18.066	3351
PTAR1	375743	GAAUGUG	kshv-miR-K12-3	362441	87	77.6675	944
PTAR1	375743	AAUGUGA	hsa-miR-23	59366	87	77.6675	944
PTCD1	26024	CAACACC	kshv-miR-K12-10b	452584	80	57.3846	1387
PTDSS1	9791	GUGCAAU	hsa-miR-25	55154.5	111	41.0173	1937
PTDSS1	9791	UGGGAUC	kshv-miR-K12-7	42912	111	41.0173	1937
PTEN	5728	GUAUUCU	kshv-miR-K12-4-3p	1.49465e+06	83	54.6744	1467
PTEN	5728	UGCUGCU	hsa-miR-15	136894	83	54.6744	1467
PTEN	5728	GGCCAGU	hsa-miR-193a-3p	85519	83	54.6744	1467
PTEN	5728	AUUCUUU	hsa-miR-186	63839	83	54.6744	1467
PTEN	5728	UGGGAUC	kshv-miR-K12-7	42912	79	86.6198	805
PTGES3	10728	UUUGCAC	hsa-miR-19	1.49042e+06	150	103.655	616
PTGES3	10728	AGUCCAG	hsa-miR-378	39808.5	150	103.655	616
PTPN11	5781	ACACUAC	hsa-miR-142-3p	4176915	75	50.1288	1607
PTPN11	5781	AGCAUUA	kshv-miR-K12-11	65980	75	50.1288	1607
PUM1	9698	ACACUAC	hsa-miR-142-3p	4176915	81	13.8087	3692
PUM1	9698	CCUGUAA	kshv-miR-K12-1	509682	97	36.4632	2168
PURB	5814	CCUGUAA	kshv-miR-K12-1	509682	96	19.3173	3237
PURB	5814	GCACUUU	hsa-miR-17	422870	76	41.3529	1919
PURB	5814	GCACCUU	hsa-miR-18	39242	96	19.3173	3237
PWP1	11137	GUGCAAU	hsa-miR-25	55154.5	89	65.7978	1183
QTRT1,ILF3	81890,3609	ACACUAC	hsa-miR-142-3p	4176915	95	77.1654	955
R3HDM1	23518	UGUUUAC	hsa-miR-30	11291159	59	13.3363	3730
R3HDM2	22864	ACACUAC	hsa-miR-142-3p	4176915	99	73.7946	1020
R3HDM2	22864	GUAUUCU	kshv-miR-K12-4-3p	1.49465e+06	99	73.7946	1020
RAB11FIP1	80223	ACUGUGA	hsa-miR-27	788725	134	67.7898	1140
RAB11FIP1	80223	CAACACU	kshv-miR-K12-10a	561740	75	42.0631	1887
RAB11FIP1	80223	UGCUGCU	hsa-miR-15	136894	134	67.7898	1140
RAB11FIP1	80223	GGGGCAG	hsa-miR-324-3p	45880	134	67.7898	1140
RAB14	51552	UUUGCAC	hsa-miR-19	1.49042e+06	99	19.5127	3219
RAB14	51552	UGCUGCU	hsa-miR-15	136894	89	44.9882	1771
RAB14	51552	CUACAGU	kshv-miR-K12-2	101363	173	30.7561	2477
RAB14	51552	GUGCAAU	hsa-miR-25	55154.5	99	19.5127	3219
RAB14	51552	AUGCUGC	hsa-miR-103	40285.5	89	44.9882	1771
RAB3A	5864	ACACUAC	hsa-miR-142-3p	4176915	99	101.94	631
RAB3A	5864	CAACACU	kshv-miR-K12-10a	561740	99	101.94	631
RAB5A	5868	CCUGUAA	kshv-miR-K12-1	509682	93	29.8432	2543
RABGGTB	5876	UGAAUGU	hsa-miR-181	1649487	123	69.0916	1110
RABGGTB	5876	GUAUUCU	kshv-miR-K12-4-3p	1.49465e+06	103	102.251	628
RABGGTB	5876	GAAUGUG	kshv-miR-K12-3	362441	123	69.0916	1110
RABGGTB	5876	GCAUCCU	kshv-miR-K12-5	49305.5	135	39.3759	2008
RAC1	5879	ACACUAC	hsa-miR-142-3p	4176915	132	173.908	301
RAC1	5879	UAUUAUA	hsa-miR-374	90385.5	100	17.7478	3374
RAC1	5879	AGCAUUA	kshv-miR-K12-11	65980	176	90.5449	763
RAC1	5879	AGUUCUC	hsa-miR-146	40931	106	53.2592	1515
RAD21	5885	CCUGUAA	kshv-miR-K12-1	509682	150	44.7955	1779
RAD21	5885	GUGCAAU	hsa-miR-25	55154.5	111	9.93835	4012
RAD54L2	23132	UGGUGUU	hsa-miR-21s	38877.5	107	127.216	464
RAD54L2	23132	GCCUGGU	kshv-miR-K12-12*	7635.5	107	127.216	464
RAN	5901	GAAUGUG	kshv-miR-K12-3	362441	213	37.4456	2120
RAN	5901	CAGCUUU	hsa-miR-320	25668	166	34.2593	2282
RAP1B	5908	AUAAGCU	hsa-miR-21	1415682	72	39.8145	1991
RAP1BL	643752	AUAAGCU	hsa-miR-21	1415682	132	18.8971	3282
RAP2B	5912	UGUUUAC	hsa-miR-30	11291159	156	59.9393	1325
RARS	5917	UGCUGCU	hsa-miR-15	136894	78	22.3037	3023
RARS	5917	AUGCUGC	hsa-miR-103	40285.5	78	22.3037	3023
RASAL2	9462	AACCAUC	kshv-miR-K12-6-3p	18889.5	131	131.158	437
RASSF5	83593	UUUGCAC	hsa-miR-19	1.49042e+06	135	34.2122	2286
RASSF5	83593	UGCUGCU	hsa-miR-15	136894	100	97.934	683
RASSF5	83593	AUGCUGC	hsa-miR-103	40285.5	100	97.934	683
RBBP4	5928	ACACUAC	hsa-miR-142-3p	4176915	80	5.08952	4459
RBBP7	5931	UGAAUGU	hsa-miR-181	1649487	104	2.71275	4689
RBM10	8241	CUACAGU	kshv-miR-K12-2	101363	69	12.6995	3783
RBM10	8241	GUGCAAU	hsa-miR-25	55154.5	69	12.6995	3783
RBM22	55696	UGAAUGU	hsa-miR-181	1649487	69	15.2822	3556
RBM22	55696	GAAUGUG	kshv-miR-K12-3	362441	69	15.2822	3556
RBM22	55696	AAUGUGA	hsa-miR-23	59366	69	15.2822	3556
RBM26	64062	ACACUAC	hsa-miR-142-3p	4176915	142	99.1349	669
RBM26	64062	CAACACU	kshv-miR-K12-10a	561740	142	99.1349	669
RBM26	64062	CUCCCCC	kshv-miR-K12-12	20496.5	59	6.8372	4310
RBM6	10180	UGCUGCU	hsa-miR-15	136894	58	30.7019	2479
RBX1	9978	GUAUUCU	kshv-miR-K12-4-3p	1.49465e+06	176	98.5607	675
RBX1	9978	AGUCCAG	hsa-miR-378	39808.5	176	98.5607	675
RBX1	9978	CUGUUAC	hsa-miR-194	30124.5	176	98.5607	675
RC3H2	54542	AGCUGGG	kshv-miR-K12-9*	571162	79	96.1147	694
RC3H2	54542	CCUGUAA	kshv-miR-K12-1	509682	79	96.1147	694
RC3H2	54542	AGCAUUA	kshv-miR-K12-11	65980	177	29.557	2560
RC3H2	54542	UGGUGUU	hsa-miR-21s	38877.5	95	155.904	348
RCN1	5954	UGAAUGU	hsa-miR-181	1649487	170	16.3749	3485
RCN1	5954	UACUUGA	hsa-miR-26	120728	170	16.3749	3485
RCN1	5954	AAUGUGA	hsa-miR-23	59366	170	16.3749	3485
RCOR1	23186	GUAUUCU	kshv-miR-K12-4-3p	1.49465e+06	75	26.5401	2753
REEP5	7905	GCACUUU	hsa-miR-17	422870	104	40.7177	1951
RELN	5649	GCCUGGU	kshv-miR-K12-12*	7635.5	91	52.9534	1524
RERE	473	ACACUAC	hsa-miR-142-3p	4176915	175	46.3947	1728
RGL2	5863	ACACUAC	hsa-miR-142-3p	4176915	91	46.7616	1719
RGL2	5863	ACUGUGA	hsa-miR-27	788725	91	46.7616	1719
RGL2	5863	CAACACU	kshv-miR-K12-10a	561740	91	46.7616	1719
RGL2	5863	ACUACCU	hsa-miR-196	73220	91	46.7616	1719
RGS7	6000	UGCUGCU	hsa-miR-15	136894	98	19.9718	3188
RGS7	6000	UGCUGCU	hsa-miR-15	136894	98	19.9718	3188
RHEB	6009	ACACUAC	hsa-miR-142-3p	4176915	121	54.3336	1484
RHOA	387	AGCUGGG	kshv-miR-K12-9*	571162	122	72.0359	1056
RHOB	388	UGUUUAC	hsa-miR-30	11291159	200	135.04	417
RHOB	388	AUAAGCU	hsa-miR-21	1415682	200	135.04	417
RHOB	388	ACGCACA	hsa-miR-210	408826	102	31.6394	2430
RHOBTB3	22836	ACACUAC	hsa-miR-142-3p	4176915	120	27.8434	2676
RLF	6018	UGGUGCU	hsa-miR-29	38873	116	44.9911	1770
RMND5A	64795	UACUUGA	hsa-miR-26	120728	107	764.701	38
RNASET2	8635	UGCUGCU	hsa-miR-15	136894	145	71.6147	1066
RNASET2	8635	UGGGAUC	kshv-miR-K12-7	42912	276	225.568	213
RNASET2	8635	CAGCUUU	hsa-miR-320	25668	279	347.343	114
RNASET2	8635	CGCCGAG	hsa-miR-1307	23535	279	347.343	114
RNASET2	8635	AUACCCA	kshv-miR-K12-9	8775	84	140.787	396
RNF103	7844	UGAAUGU	hsa-miR-181	1649487	179	192.975	254
RNF103	7844	ACUGUGA	hsa-miR-27	788725	179	192.975	254
RNF103	7844	GAAUGUG	kshv-miR-K12-3	362441	179	192.975	254
RNF103	7844	AUGCUGC	hsa-miR-103	40285.5	179	192.975	254
RNF139	11236	ACACUAC	hsa-miR-142-3p	4176915	119	29.9119	2535
RNF139	11236	UUUGCAC	hsa-miR-19	1.49042e+06	116	62.8775	1255
RNF139	11236	CAGCUUU	hsa-miR-320	25668	116	62.8775	1255
RNF141	50862	GUGCAAU	hsa-miR-25	55154.5	71	44.8195	1778
RNF146	81847	UGAAUGU	hsa-miR-181	1649487	164	84.1315	840
RNF146	81847	CCUGUAA	kshv-miR-K12-1	509682	164	84.1315	840
RNF146	81847	GAAUGUG	kshv-miR-K12-3	362441	164	84.1315	840
RNF146	81847	GCACCUU	hsa-miR-18	39242	164	84.1315	840
RNF157	114804	UGUUUAC	hsa-miR-30	11291159	198	53.8359	1505
RNF157	114804	ACACUAC	hsa-miR-142-3p	4176915	198	53.8359	1505
RNF157	114804	CUACAGU	kshv-miR-K12-2	101363	198	53.8359	1505
RNF157	114804	CAGCUUU	hsa-miR-320	25668	90	22.8014	2989
RNF167	26001	UUUGCAC	hsa-miR-19	1.49042e+06	89	26.9634	2730
RNF213	57674	UGCUGCU	hsa-miR-15	136894	101	30.2681	2507
RNF213	57674	GCCUGGU	kshv-miR-K12-12*	7635.5	122	37.5256	2113
RNF213,RPTOR	57674,57521	UGCUGCU	hsa-miR-15	136894	58	25.8213	2791
RNF213,RPTOR	57674,57521	AUGCUGC	hsa-miR-103	40285.5	58	25.8213	2791
RNF4	6047	GCACCUU	hsa-miR-18	39242	123	32.6543	2356
RNPS1	10921	CCUGUAA	kshv-miR-K12-1	509682	109	4.01177	4567
ROCK2	9475	ACACUAC	hsa-miR-142-3p	4176915	81	38.3364	2063
RORA	6095	UGUUUAC	hsa-miR-30	11291159	122	112.492	557
RORA	6095	UUUGCAC	hsa-miR-19	1.49042e+06	133	53.0326	1521
RORA	6095	UUUGCAC	hsa-miR-19	1.49042e+06	83	37.9676	2088
RORA	6095	GCACUUU	hsa-miR-17	422870	122	112.492	557
RORA	6095	GCACUUU	hsa-miR-17	422870	133	53.0326	1521
RORA	6095	GUGCAAU	hsa-miR-25	55154.5	83	37.9676	2088
RORA	6095	GCACCUU	hsa-miR-18	39242	133	53.0326	1521
RORA	6095	UGGUGCU	hsa-miR-29	38873	126	34.8518	2255
RORB	6096	UGUUUAC	hsa-miR-30	11291159	172	90.4315	765
RORB	6096	UUUGCAC	hsa-miR-19	1.49042e+06	59	87.1373	798
RORB	6096	UGCUGCU	hsa-miR-15	136894	181	37.6872	2104
RPL11	6135	UGGGAUC	kshv-miR-K12-7	42912	136	117.748	529
RPL11	6135	UGGGAUC	kshv-miR-K12-7	42912	82	54.6076	1471
RPL12	6136	UGGUGCU	hsa-miR-29	38873	112	18.3104	3328
RPL13A	23521	AGCUGGG	kshv-miR-K12-9*	571162	211	53.1924	1516
RPL13A	23521	GGGGCAG	hsa-miR-324-3p	45880	211	53.1924	1516
RPL13A	23521	AUGCUGC	hsa-miR-103	40285.5	84	23.5765	2935
RPL13A	23521	AGUCCAG	hsa-miR-378	39808.5	211	53.1924	1516
RPL14	9045	UGCUGCU	hsa-miR-15	136894	217	64.7334	1212
RPL15	6138	UGGUGUU	hsa-miR-21s	38877.5	133	66.0293	1175
RPL17	6139	AGCAUUA	kshv-miR-K12-11	65980	80	48.0306	1685
RPL18A	6142	CAACACC	kshv-miR-K12-10b	452584	146	69.4941	1099
RPL18A	6142	GCGCCUA	kshv-miR-K12-8	52000.5	179	252.361	177
RPL22	6146	AUGCUGC	hsa-miR-103	40285.5	101	29.7611	2546
RPL23A	6147	UGGGAUC	kshv-miR-K12-7	42912	92	14.5215	3626
RPL23A	6147	AGUCCAG	hsa-miR-378	39808.5	92	14.5215	3626
RPL24	6152	CGCCGAG	hsa-miR-1307	23535	80	3.16166	4652
RPL26	6154	AGUCCAG	hsa-miR-378	39808.5	143	30.6667	2483
RPL26	6154	GCACCUU	hsa-miR-18	39242	161	93.0247	738
RPL27	6155	UGGUGCU	hsa-miR-29	38873	60	16.6901	3449
RPL27A	6157	UGCUGCU	hsa-miR-15	136894	172	453.89	80
RPL27A	6157	GAGGGAG	kshv-miR-K12-8*	135892	169	35.3129	2224
RPL27A	6157	AGCAUUA	kshv-miR-K12-11	65980	172	453.89	80
RPL27A	6157	AUGCUGC	hsa-miR-103	40285.5	172	453.89	80
RPL3	6122	AGUUCUC	hsa-miR-146	40931	187	30.3801	2501
RPL30	6156	CUACAGU	kshv-miR-K12-2	101363	142	1832.58	10
RPL30	6156	CAGCUUU	hsa-miR-320	25668	144	177.035	293
RPL31	6160	AUAAGCU	hsa-miR-21	1415682	119	56.7231	1406
RPL31	6160	GAAUGUG	kshv-miR-K12-3	362441	119	56.7231	1406
RPL31	6160	CUGUUAC	hsa-miR-194	30124.5	119	56.7231	1406
RPL32	6161	AUGCUGC	hsa-miR-103	40285.5	148	71.8526	1060
RPL35A	6165	ACUACCU	hsa-miR-196	73220	100	31.8224	2420
RPL36	25873	ACGCACA	hsa-miR-210	408826	165	122.461	494
RPL37,SNORD72	6167,619564	CAACACC	kshv-miR-K12-10b	452584	117	16.0892	3502
RPL38	6169	UGCUGCU	hsa-miR-15	136894	70	12.2946	3824
RPL38	6169	UAUUAUA	hsa-miR-374	90385.5	88	53.0703	1520
RPL39	6170	AGCUGGG	kshv-miR-K12-9*	571162	211	42.69	1863
RPL4	6124	UUUGCAC	hsa-miR-19	1.49042e+06	141	57.0657	1393
RPL4	6124	UGGUGUU	hsa-miR-21s	38877.5	239	51.2188	1579
RPL5	6125	UGCUGCU	hsa-miR-15	136894	118	92.9866	739
RPL5	6125	UGCUGCU	hsa-miR-15	136894	86	11.8415	3859
RPL5	6125	AGUUCUC	hsa-miR-146	40931	152	18.9418	3277
RPL5	6125	AUGCUGC	hsa-miR-103	40285.5	118	92.9866	739
RPL5	6125	AUGCUGC	hsa-miR-103	40285.5	86	11.8415	3859
RPL6	6128	AGCAUUA	kshv-miR-K12-11	65980	143	27.0707	2721
RPL6	6128	UGGUGUU	hsa-miR-21s	38877.5	130	18.0885	3348
RPL8	6132	UGAAUGU	hsa-miR-181	1649487	119	246.775	183
RPL8	6132	GGCCAGU	hsa-miR-193a-3p	85519	135	76.0893	980
RPL8	6132	GCAUCCU	kshv-miR-K12-5	49305.5	208	476.316	74
RPL8	6132	CGCCGAG	hsa-miR-1307	23535	135	76.0893	980
RPL9	6133	ACGCACA	hsa-miR-210	408826	66	18.0757	3350
RPLP0	6175	GAAUGUG	kshv-miR-K12-3	362441	96	217.491	221
RPLP0	6175	UGCUGCU	hsa-miR-15	136894	240	61.2855	1295
RPLP0	6175	UGCUGCU	hsa-miR-15	136894	240	61.2855	1295
RPLP0	6175	UGGUGCU	hsa-miR-29	38873	173	193.002	253
RPLP0	6175	CUCCCCC	kshv-miR-K12-12	20496.5	192	675.228	44
RPLP0P2	113157	GUAUUCU	kshv-miR-K12-4-3p	1.49465e+06	194	5.50379	4424
RPLP0P2	113157	UGCUGCU	hsa-miR-15	136894	105	23.5058	2940
RPLP0P2	113157	UGCUGCU	hsa-miR-15	136894	105	23.5058	2940
RPLP0P2	113157	UGCUGCU	hsa-miR-15	136894	105	23.5058	2940
RPLP0P2	113157	UGCUGCU	hsa-miR-15	136894	73	10.3045	3982
RPLP0P2	113157	CAGCUUU	hsa-miR-320	25668	73	39.6586	1999
RPLP0P2	113157	CUCCCCC	kshv-miR-K12-12	20496.5	194	5.50379	4424
RPLP0P6	220717	UGCUGCU	hsa-miR-15	136894	279	95.7541	699
RPLP0P6	220717	UGCUGCU	hsa-miR-15	136894	279	95.7541	699
RPLP0P6	220717	GCAUCCU	kshv-miR-K12-5	49305.5	127	11.7685	3868
RPLP1	6176	UGCUGCU	hsa-miR-15	136894	123	84.7833	833
RPLP1	6176	UGCUGCU	hsa-miR-15	136894	123	84.7833	833
RPLP1	6176	UGGUGCU	hsa-miR-29	38873	123	84.7833	833
RPLP2	6181	UGCUGCU	hsa-miR-15	136894	107	34.2397	2284
RPLP2	6181	CUCCCCC	kshv-miR-K12-12	20496.5	122	36.4579	2170
RPN2	6185	ACUACCU	hsa-miR-196	73220	177	72.0591	1055
RPN2	6185	AGUCCAG	hsa-miR-378	39808.5	140	17.1491	3413
RPN2	6185	UGGUGCU	hsa-miR-29	38873	177	72.0591	1055
RPS10	6204	AUUCUUU	hsa-miR-186	63839	96	44.1378	1807
RPS11	6205	CGCCGAG	hsa-miR-1307	23535	137	644.846	46
RPS12	6206	UGCUGCU	hsa-miR-15	136894	107	52.2751	1541
RPS13	6207	UAUUAUA	hsa-miR-374	90385.5	81	75.2321	997
RPS13	6207	UGGUGUU	hsa-miR-21s	38877.5	177	30.8996	2469
RPS14	6208	AGCUGGG	kshv-miR-K12-9*	571162	163	1006.33	24
RPS14	6208	UGCUGCU	hsa-miR-15	136894	163	1006.33	24
RPS14	6208	GCAUCCU	kshv-miR-K12-5	49305.5	157	215.665	225
RPS14	6208	AUGCUGC	hsa-miR-103	40285.5	163	1006.33	24
RPS14	6208	AACCAUC	kshv-miR-K12-6-3p	18889.5	163	1006.33	24
RPS15	6209	ACUACCU	hsa-miR-196	73220	145	63.5381	1243
RPS15	6209	AGUUCUC	hsa-miR-146	40931	145	63.5381	1243
RPS15A	6210	UGAAUGU	hsa-miR-181	1649487	117	49.5244	1629
RPS15A	6210	AUUCUUU	hsa-miR-186	63839	147	48.2586	1675
RPS15A	6210	UGGUGCU	hsa-miR-29	38873	147	48.2586	1675
RPS16	6217	CUACAGU	kshv-miR-K12-2	101363	111	7.38701	4255
RPS16	6217	GUGGCGC	kshv-miR-K12-7*	9089.5	111	7.38701	4255
RPS17,CPEB1	6218,64506	CUACAGU	kshv-miR-K12-2	101363	127	101.406	636
RPS18	6222	CAACACC	kshv-miR-K12-10b	452584	93	146.988	373
RPS19	6223	AGCAUUA	kshv-miR-K12-11	65980	71	17.9929	3358
RPS19	6223	GUGGCGC	kshv-miR-K12-7*	9089.5	161	64.8933	1210
RPS20	6224	UGGGAUC	kshv-miR-K12-7	42912	120	48.5816	1660
RPS21	6227	GGCCAGU	hsa-miR-193a-3p	85519	71	25.8465	2788
RPS25	6230	UGCUGCU	hsa-miR-15	136894	68	22.9438	2975
RPS27A	6233	UGAAUGU	hsa-miR-181	1649487	180	368.827	102
RPS27A	6233	GAAUGUG	kshv-miR-K12-3	362441	180	368.827	102
RPS27A	6233	UAUUAUA	hsa-miR-374	90385.5	190	78.2585	932
RPS27A	6233	UGGUGCU	hsa-miR-29	38873	180	368.827	102
RPS27A	6233	UGGUGCU	hsa-miR-29	38873	190	78.2585	932
RPS29	6235	AUUCUUU	hsa-miR-186	63839	106	130.255	443
RPS3	6188	GUAUUCU	kshv-miR-K12-4-3p	1.49465e+06	104	386.859	95
[truncated: 600 more rows]

## Sheet: C) BCBL-1 2of3 wide clusters
Supplementary Table S3C
Targetlist of top 18 KSHV miRNAs and top 30 human miRNAs in BCBL-1 for wide clusters (> 300 nt) present in 2 of 3 biological replicates. Listed are all clusters that passed the following filtering criteria: align to annotated human transcripts; coverage of at least 2 copies/cluster per 10e6 sequencing reads; cluster width is > 300 nt; contain top 18 KSHV or top 30 human miRNA seed matches (nt 2-8…
gene symbol	gene ID	SM	miRNA	miR counts	copies/cluster	cluster width	cluster ID
ACTB	60	ACUACCU	hsa-miR-196	73220	492.332	427	69
ACTB	60	CAACACC	kshv-miR-K12-10b	452584	492.332	427	69
ACTB	60	CUCCCCC	kshv-miR-K12-12	20496.5	492.332	427	69
ACTG1	71	ACUACCU	hsa-miR-196	73220	144.26	313	394
ACTG1	71	CAACACC	kshv-miR-K12-10b	452584	144.26	313	394
ACTG1	71	CUCCCCC	kshv-miR-K12-12	20496.5	144.26	313	394
AHNAK	79026	GAGGGAG	kshv-miR-K12-8*	135892	178.114	581	295
ASH1L	55870	UGCUGCU	hsa-miR-15	136894	160.084	303	342
ASH1L	55870	AUGCUGC	hsa-miR-103	40285.5	160.084	303	342
ASH1L	55870	UGGUGUU	hsa-miR-21s	38877.5	160.084	303	342
CDKN1B	1027	ACUACCU	hsa-miR-196	73220	2787.21	508	5
CDKN1B	1027	AGCAUUA	kshv-miR-K12-11	65980	2787.21	508	5
CHCHD3	54927	UGAAUGU	hsa-miR-181	1649487	237.925	403	195
CHCHD3	54927	GCACUUU	hsa-miR-17	422870	237.925	403	195
CHCHD3	54927	GUGUCAU	hsa-miR-425	349099	237.925	403	195
CHCHD3	54927	AAUGUGA	hsa-miR-23	59366	237.925	403	195
CHCHD3	54927	GAAUGUG	kshv-miR-K12-3	362441	237.925	403	195
DDX5	1655	UGUUUAC	hsa-miR-30	11291159	189.228	448	264
DDX5	1655	GCACUUU	hsa-miR-17	422870	189.228	448	264
DDX5	1655	UGGUGUU	hsa-miR-21s	38877.5	189.228	448	264
EEF2	1938	CAACACU	kshv-miR-K12-10a	561740	465.335	449	75
ENO1	2023	GUGUCAU	hsa-miR-425	349099	231.446	434	204
ENO1	2023	AGCUGGG	kshv-miR-K12-9*	571162	231.446	434	204
ENO1	2023	CAACACU	kshv-miR-K12-10a	561740	231.446	434	204
ENPP2	5168	GUACUGU	hsa-miR-101	44364.5	234.738	393	200
ENPP2	5168	UGGUGCU	hsa-miR-29	38873	234.738	393	200
FAM46C	54855	GCACUUU	hsa-miR-17	422870	266.594	366	162
FAM46C	54855	GCACUUU	hsa-miR-17	422870	266.594	366	162
FAM46C	54855	UUUGCAC	hsa-miR-19	1.49042e+06	118.122	371	540
FAM46C	54855	AUUCUUU	hsa-miR-186	63839	118.122	371	540
FAM46C	54855	AGUCCAG	hsa-miR-378	39808.5	118.122	371	540
FAM46C	54855	UGAAUGU	hsa-miR-181	1649487	1088.2	972	21
FAM46C	54855	AGUCCAG	hsa-miR-378	39808.5	1088.2	972	21
FAM46C	54855	AGCUGGG	kshv-miR-K12-9*	571162	266.594	366	162
FAM46C	54855	CUACAGU	kshv-miR-K12-2	101363	1088.2	972	21
FTL	2512	CAGCUUU	hsa-miR-320	25668	569.39	321	55
FTL	2512	GCCUGGU	kshv-miR-K12-12*	7635.5	326.797	301	125
GAPDH	2597	GCAUCCU	kshv-miR-K12-5	49305.5	534.414	419	62
GLCCI1	113263	UGUUUAC	hsa-miR-30	11291159	396.477	392	94
GLCCI1	113263	AUAAGCU	hsa-miR-21	1415682	396.477	392	94
GLCCI1	113263	GUGUCAU	hsa-miR-425	349099	396.477	392	94
GLCCI1	113263	GUACUGU	hsa-miR-101	44364.5	396.477	392	94
HIST1H1C	3006	UGCUGCU	hsa-miR-15	136894	331.993	305	123
HIST1H1C	3006	GGGGCAG	hsa-miR-324-3p	45880	331.993	305	123
HIST1H1C	3006	CCUGUAA	kshv-miR-K12-1	509682	181.727	393	285
HIST1H1C	3006	GCCUGGU	kshv-miR-K12-12*	7635.5	181.727	393	285
HIST2H4A	8370	UUUGCAC	hsa-miR-19	1.49042e+06	84.3312	356	898
HIST2H4A	8370	AAUGUGA	hsa-miR-23	59366	84.3312	356	898
HIST2H4A	8370	CAGCUUU	hsa-miR-320	25668	84.3312	356	898
HIST2H4A	8370	GAAUGUG	kshv-miR-K12-3	362441	84.3312	356	898
HLA-C	3107	UGAAUGU	hsa-miR-181	1649487	144.581	388	393
HLA-C	3107	AAUGUGA	hsa-miR-23	59366	144.581	388	393
HLA-C	3107	GAAUGUG	kshv-miR-K12-3	362441	144.581	388	393
HSP90AA1	3320	ACUGUGA	hsa-miR-27	788725	256.136	366	175
HSP90AA1	3320	GGCCAGU	hsa-miR-193a-3p	85519	256.136	366	175
HSP90AB1	3326	UGCUGCU	hsa-miR-15	136894	725.893	332	42
HSP90AB1	3326	UGGUGCU	hsa-miR-29	38873	725.893	332	42
HSP90AB1	3326	AUGCUGC	hsa-miR-103	40285.5	237.747	393	196
HSP90AB1	3326	CUCCCCC	kshv-miR-K12-12	20496.5	237.747	393	196
HSPA8	3312	GCACUUU	hsa-miR-17	422870	356.156	422	108
HSPA8	3312	UACUUGA	hsa-miR-26	120728	356.156	422	108
HSPA8	3312	UGGUGCU	hsa-miR-29	38873	356.156	422	108
HSPA8	3312	GCACUUU	hsa-miR-17	422870	320.545	547	128
HSPA8	3312	GGCCAGU	hsa-miR-193a-3p	85519	320.545	547	128
IL2RB	3560	UGCUGCU	hsa-miR-15	136894	178.644	350	291
IL2RB	3560	GGGGCAG	hsa-miR-324-3p	45880	178.644	350	291
IL2RB	3560	GCACCUU	hsa-miR-18	39242	178.644	350	291
IL2RB	3560	GCAUCCU	kshv-miR-K12-5	49305.5	178.644	350	291
IL2RB	3560	CUCCCCC	kshv-miR-K12-12	20496.5	178.644	350	291
IRF4	3662	UGCUGCU	hsa-miR-15	136894	73.9532	356	1104
IRF4	3662	ACUACCU	hsa-miR-196	73220	73.9532	356	1104
IRF4	3662	AUGCUGC	hsa-miR-103	40285.5	73.9532	356	1104
IRF4	3662	UACUUGA	hsa-miR-26	120728	203.226	367	244
IRF4	3662	AUUCUUU	hsa-miR-186	63839	203.226	367	244
IRF4	3662	UUCCGUU	hsa-miR-191	131457	884.977	696	33
IRF4	3662	CUACAGU	kshv-miR-K12-2	101363	884.977	696	33
JUNB	3726	UGCUGCU	hsa-miR-15	136894	80.238	303	967
LDHA	3939	UGUUUAC	hsa-miR-30	11291159	900.425	741	30
LDHA	3939	UGGGAUC	kshv-miR-K12-7	42912	900.425	741	30
LDHB	3945	AAUGUGA	hsa-miR-23	59366	99.7834	330	687
LDLR	3949	UGAAUGU	hsa-miR-181	1649487	323.754	630	126
LDLR	3949	UUUGCAC	hsa-miR-19	1.49042e+06	323.754	630	126
LDLR	3949	UUUGCAC	hsa-miR-19	1.49042e+06	323.754	630	126
LDLR	3949	ACUGUGA	hsa-miR-27	788725	323.754	630	126
LDLR	3949	GCACUUU	hsa-miR-17	422870	323.754	630	126
MARCH6	10299	GAAUGUG	kshv-miR-K12-3	362441	91.9442	310	787
MAT2A	4144	UGAAUGU	hsa-miR-181	1649487	130.914	350	449
MAT2A	4144	AAUGUGA	hsa-miR-23	59366	130.914	350	449
MAT2A	4144	CAACACU	kshv-miR-K12-10a	561740	130.914	350	449
MAT2A	4144	CCUGUAA	kshv-miR-K12-1	509682	130.914	350	449
MAT2A	4144	GAAUGUG	kshv-miR-K12-3	362441	130.914	350	449
MCL1	4170	GCACUUU	hsa-miR-17	422870	170.194	364	314
MCL1	4170	GGGGCAG	hsa-miR-324-3p	45880	402.562	438	91
MCL1	4170	ACUGUGA	hsa-miR-27	788725	422.016	612	88
MCL1	4170	UGGUGCU	hsa-miR-29	38873	422.016	612	88
MCL1	4170	CAGCUUU	hsa-miR-320	25668	422.016	612	88
MCL1	4170	UACUUGA	hsa-miR-26	120728	524.128	666	64
MCL1	4170	GGCCAGU	hsa-miR-193a-3p	85519	524.128	666	64
MCL1	4170	GUACUGU	hsa-miR-101	44364.5	524.128	666	64
MCL1	4170	CAGCUUU	hsa-miR-320	25668	524.128	666	64
MECOM	2122	AGCUGGG	kshv-miR-K12-9*	571162	11.3752	304	8572
MKNK2	2872	ACUGUGA	hsa-miR-27	788725	134.775	327	428
MKNK2	2872	GCACUUU	hsa-miR-17	422870	134.775	327	428
MKNK2	2872	GUAUUCU	kshv-miR-K12-4-3p	1.49465e+06	134.775	327	428
MORF4L1	10933	ACACUAC	hsa-miR-142-3p	4176915	287.392	421	147
MORF4L1	10933	GCACUUU	hsa-miR-17	422870	287.392	421	147
MORF4L1	10933	UGGUGCU	hsa-miR-29	38873	287.392	421	147
NUAK2	81788	AAUGUGA	hsa-miR-23	59366	177.014	395	301
NUAK2	81788	AGUCCAG	hsa-miR-378	39808.5	177.014	395	301
PABPC1	26986	CUCCCCC	kshv-miR-K12-12	20496.5	134.135	440	432
PBXIP1	57326	ACUGUGA	hsa-miR-27	788725	901.89	457	29
PGAM1	5223	UGUUUAC	hsa-miR-30	11291159	15.4153	314	7126
PKM2	5315	UUUGCAC	hsa-miR-19	1.49042e+06	266.431	322	163
PKM2	5315	CAACACC	kshv-miR-K12-10b	452584	122.321	362	507
POM121C	100101267	UGUUUAC	hsa-miR-30	11291159	105.221	661	625
POM121C	100101267	UGAAUGU	hsa-miR-181	1649487	105.221	661	625
POM121C	100101267	ACUGUGA	hsa-miR-27	788725	105.221	661	625
POM121C	100101267	AAUGUGA	hsa-miR-23	59366	105.221	661	625
POM121C	100101267	AAUGUGA	hsa-miR-23	59366	105.221	661	625
POM121C	100101267	CAGCUUU	hsa-miR-320	25668	105.221	661	625
POM121C	100101267	GAAUGUG	kshv-miR-K12-3	362441	105.221	661	625
POM121C	100101267	GAGGGAG	kshv-miR-K12-8*	135892	105.221	661	625
RAB1A	5861	UGCUGCU	hsa-miR-15	136894	50.3957	311	1952
RAB1A	5861	GUACUGU	hsa-miR-101	44364.5	50.3957	311	1952
RAB1A	5861	UGGUGCU	hsa-miR-29	38873	50.3957	311	1952
RORB	6096	CUACAGU	kshv-miR-K12-2	101363	465.01	427	76
RPL13A	23521	GUGUCAU	hsa-miR-425	349099	129.026	343	459
RPL13A	23521	GAAUGUG	kshv-miR-K12-3	362441	129.026	343	459
RPL15	6138	GUGCAAU	hsa-miR-25	55154.5	65.3348	323	1341
RPLP0P6	220717	UGGUGCU	hsa-miR-29	38873	696.106	588	43
RPLP0P6	220717	GAAUGUG	kshv-miR-K12-3	362441	696.106	588	43
RPLP0P6	220717	CUCCCCC	kshv-miR-K12-12	20496.5	696.106	588	43
RPS14P3,C1orf151	644068,440574	UGCUGCU	hsa-miR-15	136894	59.4185	301	1541
RPS14P3,C1orf151	644068,440574	AUGCUGC	hsa-miR-103	40285.5	59.4185	301	1541
RPS14P3,C1orf151	644068,440574	AGCUGGG	kshv-miR-K12-9*	571162	59.4185	301	1541
RPS14P3,C1orf151	644068,440574	GCAUCCU	kshv-miR-K12-5	49305.5	59.4185	301	1541
RPS14P3,C1orf151	644068,440574	AACCAUC	kshv-miR-K12-6-3p	18889.5	59.4185	301	1541
SEMA7A	8482	ACUGUGA	hsa-miR-27	788725	166.892	323	325
SEMA7A	8482	UGGUGUU	hsa-miR-21s	38877.5	166.892	323	325
SEMA7A	8482	AGCUGGG	kshv-miR-K12-9*	571162	166.892	323	325
SEMA7A	8482	GUGGCGC	kshv-miR-K12-7*	9089.5	166.892	323	325
SLC2A14	144195	UGAAUGU	hsa-miR-181	1649487	259.128	397	172
SLC2A14	144195	AGUUCUC	hsa-miR-146	40931	259.128	397	172
SLC2A14	144195	UGGUGCU	hsa-miR-29	38873	259.128	397	172
SLC2A14	144195	CUGUUAC	hsa-miR-194	30124.5	259.128	397	172
SLC2A3	6515	UGAAUGU	hsa-miR-181	1649487	483.334	423	71
SLC2A3	6515	AGUUCUC	hsa-miR-146	40931	483.334	423	71
SLC2A3	6515	UGGUGCU	hsa-miR-29	38873	483.334	423	71
SLC2A3	6515	CUGUUAC	hsa-miR-194	30124.5	483.334	423	71
SLC2A3	6515	UACUUGA	hsa-miR-26	120728	170.579	440	313
SLC2A3	6515	GUGCAAU	hsa-miR-25	55154.5	170.579	440	313
SLC2A3	6515	AGUCCAG	hsa-miR-378	39808.5	170.579	440	313
TPD52	7163	ACACUAC	hsa-miR-142-3p	4176915	175.814	342	303
TPD52	7163	UGAAUGU	hsa-miR-181	1649487	175.814	342	303
TPD52	7163	GUAUUCU	kshv-miR-K12-4-3p	1.49465e+06	175.814	342	303
TPD52	7163	CAACACU	kshv-miR-K12-10a	561740	175.814	342	303
TPI1	7167	GUGUCAU	hsa-miR-425	349099	274.547	521	154
TPI1	7167	UGGUGCU	hsa-miR-29	38873	274.547	521	154
TPI1	7167	CCUGUAA	kshv-miR-K12-1	509682	274.547	521	154
TPI1	7167	AACCAUC	kshv-miR-K12-6-3p	18889.5	274.547	521	154
TRIB1	10221	AAUGUGA	hsa-miR-23	59366	1267.37	662	14
TRIB1	10221	GUACUGU	hsa-miR-101	44364.5	1267.37	662	14
TRIB1	10221	GAGGGAG	kshv-miR-K12-8*	135892	1267.37	662	14
TUBA1A,TUBA1B	7846,10376	UGAAUGU	hsa-miR-181	1649487	102.663	336	648
TUBA1A,TUBA1B	7846,10376	AAUGUGA	hsa-miR-23	59366	102.663	336	648
TUBA1A,TUBA1B	7846,10376	AUGCUGC	hsa-miR-103	40285.5	102.663	336	648
TUBA1A,TUBA1B	7846,10376	CAGCUUU	hsa-miR-320	25668	102.663	336	648
TUBA1B	10376	UGAAUGU	hsa-miR-181	1649487	288.121	787	146
TUBA1B	10376	AAUGUGA	hsa-miR-23	59366	288.121	787	146
TUBA1B	10376	AGUUCUC	hsa-miR-146	40931	288.121	787	146
TUBA1B	10376	AUGCUGC	hsa-miR-103	40285.5	288.121	787	146
TUBA1B	10376	CAGCUUU	hsa-miR-320	25668	288.121	787	146
TUBA1B	10376	CAGCUUU	hsa-miR-320	25668	288.121	787	146
TUBA1B	10376	CAACACC	kshv-miR-K12-10b	452584	288.121	787	146
TUBA1B	10376	GCCUGGU	kshv-miR-K12-12*	7635.5	288.121	787	146
TUBA1C	84790	UGAAUGU	hsa-miR-181	1649487	213.226	793	231
TUBA1C	84790	AAUGUGA	hsa-miR-23	59366	213.226	793	231
TUBA1C	84790	AGUUCUC	hsa-miR-146	40931	213.226	793	231
TUBA1C	84790	AUGCUGC	hsa-miR-103	40285.5	213.226	793	231
TUBA1C	84790	CAGCUUU	hsa-miR-320	25668	213.226	793	231
TXNIP	10628	ACUGUGA	hsa-miR-27	788725	10165	1217	1
TXNIP	10628	GCACUUU	hsa-miR-17	422870	10165	1217	1
TXNIP	10628	GCACUUU	hsa-miR-17	422870	10165	1217	1
TXNIP	10628	UGCUGCU	hsa-miR-15	136894	10165	1217	1
TXNIP	10628	AUUCUUU	hsa-miR-186	63839	10165	1217	1
TXNRD1	7296	CAACACC	kshv-miR-K12-10b	452584	549.256	366	60
UBB	7314	AAUGUGA	hsa-miR-23	59366	191.885	551	260
UBB	7314	AAUGUGA	hsa-miR-23	59366	191.885	551	260
UBB	7314	AAUGUGA	hsa-miR-23	59366	191.885	551	260
UBC	7316	UGGUGCU	hsa-miR-29	38873	79.7176	382	974
UBC	7316	UGGUGCU	hsa-miR-29	38873	337.409	779	118
UBC	7316	UGGUGCU	hsa-miR-29	38873	337.409	779	118
VOPP1	81552	ACUGUGA	hsa-miR-27	788725	62.9048	360	1422
VOPP1	81552	GCGCCUA	kshv-miR-K12-8	52000.5	91.749	350	789
WASL	8976	UGAAUGU	hsa-miR-181	1649487	572.461	575	54
WASL	8976	AUUCUUU	hsa-miR-186	63839	572.461	575	54
WASL	8976	GUGCAAU	hsa-miR-25	55154.5	572.461	575	54
WASL	8976	UGGGAUC	kshv-miR-K12-7	42912	572.461	575	54
YWHAQ	10971	UGCUGCU	hsa-miR-15	136894	252.739	444	178
ZNF217	7764	ACACUAC	hsa-miR-142-3p	4176915	268.871	464	161
ZNF217	7764	AUAAGCU	hsa-miR-21	1415682	268.871	464	161
ZNF217	7764	UACUUGA	hsa-miR-26	120728	268.871	464	161
ZNF217	7764	GUACUGU	hsa-miR-101	44364.5	268.871	464	161
ZNF217	7764	CUACAGU	kshv-miR-K12-2	101363	268.871	464	161

## Sheet: D) BCBL-1 3of3 wide clusters
Supplementary Table S3D
Targetlist of top 18 KSHV miRNAs and top 30 human miRNAs in BCBL-1 for wide clusters (> 300 nt) present in 3 of 3 biological replicates. Listed are all clusters that passed the following filtering criteria: align to annotated human transcripts; coverage of at least 2 copies/cluster per 10e6 sequencing reads; cluster width is > 300 nt; contain top 18 KSHV or top 30 human miRNA seed matches (nt 2-8…
gene symbol	gene ID	seed match	miRNA	miR counts	copies/cluster	cluster width	cluster ID
ACTB	60	ACUACCU	hsa-miR-196	73220	427	492.332	69
ACTB	60	CAACACC	kshv-miR-K12-10b	452584	427	492.332	69
ACTB	60	CUCCCCC	kshv-miR-K12-12	20496.5	427	492.332	69
ACTG1	71	ACUACCU	hsa-miR-196	73220	313	144.26	386
ACTG1	71	CAACACC	kshv-miR-K12-10b	452584	313	144.26	386
ACTG1	71	CUCCCCC	kshv-miR-K12-12	20496.5	313	144.26	386
AHNAK	79026	GAGGGAG	kshv-miR-K12-8*	135892	581	178.114	288
ASH1L	55870	UGCUGCU	hsa-miR-15	136894	303	160.084	335
ASH1L	55870	AUGCUGC	hsa-miR-103	40285.5	303	160.084	335
ASH1L	55870	UGGUGUU	hsa-miR-21s	38877.5	303	160.084	335
CDKN1B	1027	ACUACCU	hsa-miR-196	73220	508	2787.21	5
CDKN1B	1027	AGCAUUA	kshv-miR-K12-11	65980	508	2787.21	5
CHCHD3	54927	UGAAUGU	hsa-miR-181	1649487	403	237.925	193
CHCHD3	54927	GCACUUU	hsa-miR-17	422870	403	237.925	193
CHCHD3	54927	GUGUCAU	hsa-miR-425	349099	403	237.925	193
CHCHD3	54927	AAUGUGA	hsa-miR-23	59366	403	237.925	193
CHCHD3	54927	GAAUGUG	kshv-miR-K12-3	362441	403	237.925	193
DDX5	1655	UGUUUAC	hsa-miR-30	11291159	448	189.228	258
DDX5	1655	GCACUUU	hsa-miR-17	422870	448	189.228	258
DDX5	1655	UGGUGUU	hsa-miR-21s	38877.5	448	189.228	258
EEF2	1938	CAACACU	kshv-miR-K12-10a	561740	449	465.335	75
ENO1	2023	GUGUCAU	hsa-miR-425	349099	434	231.446	201
ENO1	2023	AGCUGGG	kshv-miR-K12-9*	571162	434	231.446	201
ENO1	2023	CAACACU	kshv-miR-K12-10a	561740	434	231.446	201
ENPP2	5168	GUACUGU	hsa-miR-101	44364.5	393	234.738	197
ENPP2	5168	UGGUGCU	hsa-miR-29	38873	393	234.738	197
FAM46C	54855	GCACUUU	hsa-miR-17	422870	366	266.594	160
FAM46C	54855	GCACUUU	hsa-miR-17	422870	366	266.594	160
FAM46C	54855	UUUGCAC	hsa-miR-19	1.49042e+06	371	118.122	526
FAM46C	54855	AUUCUUU	hsa-miR-186	63839	371	118.122	526
FAM46C	54855	AGUCCAG	hsa-miR-378	39808.5	371	118.122	526
FAM46C	54855	UGAAUGU	hsa-miR-181	1649487	972	1088.2	21
FAM46C	54855	AGUCCAG	hsa-miR-378	39808.5	972	1088.2	21
FAM46C	54855	AGCUGGG	kshv-miR-K12-9*	571162	366	266.594	160
FAM46C	54855	CUACAGU	kshv-miR-K12-2	101363	972	1088.2	21
FTL	2512	CAGCUUU	hsa-miR-320	25668	321	569.39	55
FTL	2512	GCCUGGU	kshv-miR-K12-12*	7635.5	301	326.797	125
GAPDH	2597	GCAUCCU	kshv-miR-K12-5	49305.5	419	534.414	62
GLCCI1	113263	UGUUUAC	hsa-miR-30	11291159	392	396.477	94
GLCCI1	113263	AUAAGCU	hsa-miR-21	1415682	392	396.477	94
GLCCI1	113263	GUGUCAU	hsa-miR-425	349099	392	396.477	94
GLCCI1	113263	GUACUGU	hsa-miR-101	44364.5	392	396.477	94
HIST1H1C	3006	UGCUGCU	hsa-miR-15	136894	305	331.993	123
HIST1H1C	3006	GGGGCAG	hsa-miR-324-3p	45880	305	331.993	123
HIST1H1C	3006	CCUGUAA	kshv-miR-K12-1	509682	393	181.727	278
HIST1H1C	3006	GCCUGGU	kshv-miR-K12-12*	7635.5	393	181.727	278
HIST2H4A	8370	UUUGCAC	hsa-miR-19	1.49042e+06	356	84.3312	838
HIST2H4A	8370	AAUGUGA	hsa-miR-23	59366	356	84.3312	838
HIST2H4A	8370	CAGCUUU	hsa-miR-320	25668	356	84.3312	838
HIST2H4A	8370	GAAUGUG	kshv-miR-K12-3	362441	356	84.3312	838
HLA-C	3107	UGAAUGU	hsa-miR-181	1649487	388	144.581	385
HLA-C	3107	AAUGUGA	hsa-miR-23	59366	388	144.581	385
HLA-C	3107	GAAUGUG	kshv-miR-K12-3	362441	388	144.581	385
HSP90AA1	3320	ACUGUGA	hsa-miR-27	788725	366	256.136	173
HSP90AA1	3320	GGCCAGU	hsa-miR-193a-3p	85519	366	256.136	173
HSP90AB1	3326	UGCUGCU	hsa-miR-15	136894	332	725.893	42
HSP90AB1	3326	UGGUGCU	hsa-miR-29	38873	332	725.893	42
HSP90AB1	3326	AUGCUGC	hsa-miR-103	40285.5	393	237.747	194
HSP90AB1	3326	CUCCCCC	kshv-miR-K12-12	20496.5	393	237.747	194
HSPA8	3312	GCACUUU	hsa-miR-17	422870	422	356.156	108
HSPA8	3312	UACUUGA	hsa-miR-26	120728	422	356.156	108
HSPA8	3312	UGGUGCU	hsa-miR-29	38873	422	356.156	108
HSPA8	3312	GCACUUU	hsa-miR-17	422870	547	320.545	128
HSPA8	3312	GGCCAGU	hsa-miR-193a-3p	85519	547	320.545	128
IL2RB	3560	UGCUGCU	hsa-miR-15	136894	350	178.644	284
IL2RB	3560	GGGGCAG	hsa-miR-324-3p	45880	350	178.644	284
IL2RB	3560	GCACCUU	hsa-miR-18	39242	350	178.644	284
IL2RB	3560	GCAUCCU	kshv-miR-K12-5	49305.5	350	178.644	284
IL2RB	3560	CUCCCCC	kshv-miR-K12-12	20496.5	350	178.644	284
IRF4	3662	UGCUGCU	hsa-miR-15	136894	356	73.9532	1017
IRF4	3662	ACUACCU	hsa-miR-196	73220	356	73.9532	1017
IRF4	3662	AUGCUGC	hsa-miR-103	40285.5	356	73.9532	1017
IRF4	3662	UACUUGA	hsa-miR-26	120728	367	203.226	240
IRF4	3662	AUUCUUU	hsa-miR-186	63839	367	203.226	240
IRF4	3662	UUCCGUU	hsa-miR-191	131457	696	884.977	33
IRF4	3662	CUACAGU	kshv-miR-K12-2	101363	696	884.977	33
JUNB	3726	UGCUGCU	hsa-miR-15	136894	303	80.238	900
LDHA	3939	UGUUUAC	hsa-miR-30	11291159	741	900.425	30
LDHA	3939	UGGGAUC	kshv-miR-K12-7	42912	741	900.425	30
LDHB	3945	AAUGUGA	hsa-miR-23	59366	330	99.7834	658
LDLR	3949	UGAAUGU	hsa-miR-181	1649487	630	323.754	126
LDLR	3949	UUUGCAC	hsa-miR-19	1.49042e+06	630	323.754	126
LDLR	3949	UUUGCAC	hsa-miR-19	1.49042e+06	630	323.754	126
LDLR	3949	ACUGUGA	hsa-miR-27	788725	630	323.754	126
LDLR	3949	GCACUUU	hsa-miR-17	422870	630	323.754	126
MARCH6	10299	GAAUGUG	kshv-miR-K12-3	362441	310	91.9442	745
MAT2A	4144	UGAAUGU	hsa-miR-181	1649487	350	130.914	439
MAT2A	4144	AAUGUGA	hsa-miR-23	59366	350	130.914	439
MAT2A	4144	CAACACU	kshv-miR-K12-10a	561740	350	130.914	439
MAT2A	4144	CCUGUAA	kshv-miR-K12-1	509682	350	130.914	439
MAT2A	4144	GAAUGUG	kshv-miR-K12-3	362441	350	130.914	439
MCL1	4170	GCACUUU	hsa-miR-17	422870	364	170.194	307
MCL1	4170	GGGGCAG	hsa-miR-324-3p	45880	438	402.562	91
MCL1	4170	ACUGUGA	hsa-miR-27	788725	612	422.016	88
MCL1	4170	UGGUGCU	hsa-miR-29	38873	612	422.016	88
MCL1	4170	CAGCUUU	hsa-miR-320	25668	612	422.016	88
MCL1	4170	UACUUGA	hsa-miR-26	120728	666	524.128	64
MCL1	4170	GGCCAGU	hsa-miR-193a-3p	85519	666	524.128	64
MCL1	4170	GUACUGU	hsa-miR-101	44364.5	666	524.128	64
MCL1	4170	CAGCUUU	hsa-miR-320	25668	666	524.128	64
MECOM	2122	AGCUGGG	kshv-miR-K12-9*	571162	304	11.3752	3909
MKNK2	2872	ACUGUGA	hsa-miR-27	788725	327	134.775	418
MKNK2	2872	GCACUUU	hsa-miR-17	422870	327	134.775	418
MKNK2	2872	GUAUUCU	kshv-miR-K12-4-3p	1.49465e+06	327	134.775	418
MORF4L1	10933	ACACUAC	hsa-miR-142-3p	4176915	421	287.392	146
MORF4L1	10933	GCACUUU	hsa-miR-17	422870	421	287.392	146
MORF4L1	10933	UGGUGCU	hsa-miR-29	38873	421	287.392	146
NUAK2	81788	AAUGUGA	hsa-miR-23	59366	395	177.014	294
NUAK2	81788	AGUCCAG	hsa-miR-378	39808.5	395	177.014	294
PABPC1	26986	CUCCCCC	kshv-miR-K12-12	20496.5	440	134.135	422
PBXIP1	57326	ACUGUGA	hsa-miR-27	788725	457	901.89	29
PGAM1	5223	UGUUUAC	hsa-miR-30	11291159	314	15.4153	3546
PKM2	5315	UUUGCAC	hsa-miR-19	1.49042e+06	322	266.431	161
PKM2	5315	CAACACC	kshv-miR-K12-10b	452584	362	122.321	495
POM121C	100101267	UGUUUAC	hsa-miR-30	11291159	661	105.221	601
POM121C	100101267	UGAAUGU	hsa-miR-181	1649487	661	105.221	601
POM121C	100101267	ACUGUGA	hsa-miR-27	788725	661	105.221	601
POM121C	100101267	AAUGUGA	hsa-miR-23	59366	661	105.221	601
POM121C	100101267	AAUGUGA	hsa-miR-23	59366	661	105.221	601
POM121C	100101267	CAGCUUU	hsa-miR-320	25668	661	105.221	601
POM121C	100101267	GAAUGUG	kshv-miR-K12-3	362441	661	105.221	601
POM121C	100101267	GAGGGAG	kshv-miR-K12-8*	135892	661	105.221	601
RORB	6096	CUACAGU	kshv-miR-K12-2	101363	427	465.01	76
RPL13A	23521	GUGUCAU	hsa-miR-425	349099	343	129.026	448
RPL13A	23521	GAAUGUG	kshv-miR-K12-3	362441	343	129.026	448
RPL15	6138	GUGCAAU	hsa-miR-25	55154.5	323	65.3348	1199
RPLP0P6	220717	UGGUGCU	hsa-miR-29	38873	588	696.106	43
RPLP0P6	220717	GAAUGUG	kshv-miR-K12-3	362441	588	696.106	43
RPLP0P6	220717	CUCCCCC	kshv-miR-K12-12	20496.5	588	696.106	43
RPS14P3,C1orf151	644068,440574	UGCUGCU	hsa-miR-15	136894	301	59.4185	1339
RPS14P3,C1orf151	644068,440574	AUGCUGC	hsa-miR-103	40285.5	301	59.4185	1339
RPS14P3,C1orf151	644068,440574	AGCUGGG	kshv-miR-K12-9*	571162	301	59.4185	1339
RPS14P3,C1orf151	644068,440574	GCAUCCU	kshv-miR-K12-5	49305.5	301	59.4185	1339
RPS14P3,C1orf151	644068,440574	AACCAUC	kshv-miR-K12-6-3p	18889.5	301	59.4185	1339
SEMA7A	8482	ACUGUGA	hsa-miR-27	788725	323	166.892	318
SEMA7A	8482	UGGUGUU	hsa-miR-21s	38877.5	323	166.892	318
SEMA7A	8482	AGCUGGG	kshv-miR-K12-9*	571162	323	166.892	318
SEMA7A	8482	AGCUGGG	kshv-miR-K12-9*	571162	323	166.892	318
SEMA7A	8482	GUGGCGC	kshv-miR-K12-7*	9089.5	323	166.892	318
SLC2A14	144195	UGAAUGU	hsa-miR-181	1649487	397	259.128	170
SLC2A14	144195	AGUUCUC	hsa-miR-146	40931	397	259.128	170
SLC2A14	144195	UGGUGCU	hsa-miR-29	38873	397	259.128	170
SLC2A14	144195	CUGUUAC	hsa-miR-194	30124.5	397	259.128	170
SLC2A3	6515	UGAAUGU	hsa-miR-181	1649487	423	483.334	71
SLC2A3	6515	AGUUCUC	hsa-miR-146	40931	423	483.334	71
SLC2A3	6515	UGGUGCU	hsa-miR-29	38873	423	483.334	71
SLC2A3	6515	CUGUUAC	hsa-miR-194	30124.5	423	483.334	71
SLC2A3	6515	UACUUGA	hsa-miR-26	120728	440	170.579	306
SLC2A3	6515	GUGCAAU	hsa-miR-25	55154.5	440	170.579	306
SLC2A3	6515	AGUCCAG	hsa-miR-378	39808.5	440	170.579	306
TPD52	7163	ACACUAC	hsa-miR-142-3p	4176915	342	175.814	296
TPD52	7163	UGAAUGU	hsa-miR-181	1649487	342	175.814	296
TPD52	7163	GUAUUCU	kshv-miR-K12-4-3p	1.49465e+06	342	175.814	296
TPD52	7163	CAACACU	kshv-miR-K12-10a	561740	342	175.814	296
TPI1	7167	GUGUCAU	hsa-miR-425	349099	521	274.547	153
TPI1	7167	UGGUGCU	hsa-miR-29	38873	521	274.547	153
TPI1	7167	CCUGUAA	kshv-miR-K12-1	509682	521	274.547	153
TPI1	7167	AACCAUC	kshv-miR-K12-6-3p	18889.5	521	274.547	153
TRIB1	10221	AAUGUGA	hsa-miR-23	59366	662	1267.37	14
TRIB1	10221	GUACUGU	hsa-miR-101	44364.5	662	1267.37	14
TRIB1	10221	GAGGGAG	kshv-miR-K12-8*	135892	662	1267.37	14
TUBA1B	10376	UGAAUGU	hsa-miR-181	1649487	787	288.121	145
TUBA1B	10376	AAUGUGA	hsa-miR-23	59366	787	288.121	145
TUBA1B	10376	AGUUCUC	hsa-miR-146	40931	787	288.121	145
TUBA1B	10376	AUGCUGC	hsa-miR-103	40285.5	787	288.121	145
TUBA1B	10376	CAGCUUU	hsa-miR-320	25668	787	288.121	145
TUBA1B	10376	CAGCUUU	hsa-miR-320	25668	787	288.121	145
TUBA1B	10376	CAACACC	kshv-miR-K12-10b	452584	787	288.121	145
TUBA1B	10376	GCCUGGU	kshv-miR-K12-12*	7635.5	787	288.121	145
TUBA1B,TUBA1A	10376,7846	UGAAUGU	hsa-miR-181	1649487	336	102.663	623
TUBA1B,TUBA1A	10376,7846	AAUGUGA	hsa-miR-23	59366	336	102.663	623
TUBA1B,TUBA1A	10376,7846	AUGCUGC	hsa-miR-103	40285.5	336	102.663	623
TUBA1B,TUBA1A	10376,7846	CAGCUUU	hsa-miR-320	25668	336	102.663	623
TUBA1C	84790	UGAAUGU	hsa-miR-181	1649487	793	213.226	227
TUBA1C	84790	AAUGUGA	hsa-miR-23	59366	793	213.226	227
TUBA1C	84790	AGUUCUC	hsa-miR-146	40931	793	213.226	227
TUBA1C	84790	AUGCUGC	hsa-miR-103	40285.5	793	213.226	227
TUBA1C	84790	CAGCUUU	hsa-miR-320	25668	793	213.226	227
TXNIP	10628	ACUGUGA	hsa-miR-27	788725	1217	10165	1
TXNIP	10628	GCACUUU	hsa-miR-17	422870	1217	10165	1
TXNIP	10628	GCACUUU	hsa-miR-17	422870	1217	10165	1
TXNIP	10628	UGCUGCU	hsa-miR-15	136894	1217	10165	1
TXNIP	10628	AUUCUUU	hsa-miR-186	63839	1217	10165	1
TXNRD1	7296	CAACACC	kshv-miR-K12-10b	452584	366	549.256	60
UBB	7314	AAUGUGA	hsa-miR-23	59366	551	191.885	255
UBB	7314	AAUGUGA	hsa-miR-23	59366	551	191.885	255
UBB	7314	AAUGUGA	hsa-miR-23	59366	551	191.885	255
UBC	7316	UGGUGCU	hsa-miR-29	38873	382	79.7176	906
UBC	7316	UGGUGCU	hsa-miR-29	38873	779	337.409	118
UBC	7316	UGGUGCU	hsa-miR-29	38873	779	337.409	118
VOPP1	81552	ACUGUGA	hsa-miR-27	788725	360	62.9048	1254
VOPP1	81552	GCGCCUA	kshv-miR-K12-8	52000.5	350	91.749	747
WASL	8976	UGAAUGU	hsa-miR-181	1649487	575	572.461	54
WASL	8976	AUUCUUU	hsa-miR-186	63839	575	572.461	54
WASL	8976	GUGCAAU	hsa-miR-25	55154.5	575	572.461	54
WASL	8976	UGGGAUC	kshv-miR-K12-7	42912	575	572.461	54
YWHAQ	10971	UGCUGCU	hsa-miR-15	136894	444	252.739	176
ZNF217	7764	ACACUAC	hsa-miR-142-3p	4176915	464	268.871	159
ZNF217	7764	AUAAGCU	hsa-miR-21	1415682	464	268.871	159
ZNF217	7764	UACUUGA	hsa-miR-26	120728	464	268.871	159
ZNF217	7764	GUACUGU	hsa-miR-101	44364.5	464	268.871	159
ZNF217	7764	CUACAGU	kshv-miR-K12-2	101363	464	268.871	159
