# Supplementary material for: Ago HITS-CLIP Expands Understanding of Kaposi's Sarcoma-associated Herpesvirus miRNA Function in Primary Effusion Lymphomas
Source: PLoS Pathog. 2012 Aug 23;8(8):e1002884. doi: 10.1371/journal.ppat.1002884 (PMC3426530; doi:10.1371/journal.ppat.1002884)
Supplement: Table S4 — Target genes of the top 16 KSHV miRNAs and the top 30 human miRNAs in BC-3. (XLSX) [file ppat.1002884.s015.xlsx]

## Sheet: A) BC-3 2of3
Supplementary Table S4A
Targetlist of top 16 KSHV miRNAs and top 30 human miRNAs in BC-3 for clusters present in 2 of 3 biological replicates. Listed are all clusters that passed the following filtering criteria: align to annotated human transcripts; coverage of at least 2 copies/cluster per 10e6 sequencing reads; cluster width is 41-300 nt; contain top 16 KSHV or top 30 human miRNA seed matches (nt 2-8) or both; column…
gene symbol	gene ID	SM	miRNA	miR counts	copies/cluster	cluster width	cluster ID
AARS	16	GUGCAAU	hsa-miR-25	18779.3	37.1055	68	2899
AARS	16	GUGCCAU	hsa-miR-183	8264	13.6655	73	7216
ABCC5	10057	UGCUGCU	hsa-miR-15	20103	8.32479	165	8663
ABCC5	10057	UGGUGUU	hsa-miR-21s	9665.33	8.32479	165	8663
ABCE1	6059	UGGGAUC	kshv-miR-K12-7	53074	4.04086	42	9840
ABHD10	55347	UGUUUAC	hsa-miR-30	2.30529e+06	11.532	64	7797
ABHD10	55347	AUAAGCU	hsa-miR-21	734116	11.532	64	7797
ABL1	25	UGUUUAC	hsa-miR-30	2.30529e+06	27.7973	57	4138
ABL2	27	ACUGUGA	hsa-miR-27	132851	24.7261	50	4686
ACAP2	23527	GUAUUCU	kshv-miR-K12-4-3p	2648462	3.77501	45	9915
ACOT1	641371	ACCAAAG	hsa-miR-9	8359.33	5.54308	73	9456
ACOT13	55856	UGCUGCU	hsa-miR-15	20103	45.9114	49	2096
ACOT2,ACOT1	10965,641371	ACACUAC	hsa-miR-142-3p	962026	44.2674	73	2223
ACOT2,ACOT1	10965,641371	ACCAAAG	hsa-miR-9	8359.33	44.2674	73	2223
ACSL3	2181	AACCAUC	kshv-miR-K12-6-3p	29304.7	36.0949	47	3006
ACSL4	2182	UACUUGA	hsa-miR-26	28806.3	18.1052	73	6041
ACTB	60	GACCGCG	kshv-miR-K12-3*	919256	31.6788	79	3569
ACTB	60	ACUACCU	hsa-miR-196	20721.7	87.3101	113	728
ACTB	60	UGCUGCU	hsa-miR-15	20103	27.2814	99	4233
ACTG1	71	CAACACC	kshv-miR-K12-10b	2.20891e+06	230.387	123	179
ACTG1	71	CUCCCCC	kshv-miR-K12-12	201835	138.322	194	341
ACTG1	71	GCAUCCU	kshv-miR-K12-5	51619.7	75.4924	76	941
ACTG1	71	ACUACCU	hsa-miR-196	20721.7	138.322	194	341
ACTG1	71	UGCUGCU	hsa-miR-15	20103	48.2009	59	1932
ACTG1	71	CUACCUC	hsa-let-7	14311.3	138.322	194	341
ACTG1	71	CUGUUAC	hsa-miR-194	13087	71.0566	53	1022
ACTG1	71	AUUCUUU	hsa-miR-186	8909.33	96.6395	72	612
ACTL6A	86	ACACUAC	hsa-miR-142-3p	962026	38.9594	46	2689
ACTL6A	86	GAGGGAG	kshv-miR-K12-8*	883599	56.0029	45	1559
ACTR1A	10121	GCCUGGU	kshv-miR-K12-12*	52821	49.1669	82	1862
ACTR2	10097	GUGGCGC	kshv-miR-K12-7*	34931	12.0145	48	7675
ACVR2B	93	AUGCUGC	hsa-miR-107	8382.67	12.0227	51	7672
ADCK3	56997	UGCUGCU	hsa-miR-15	20103	22.6242	54	5094
ADD1	118	AUGCUGC	hsa-miR-107	8382.67	19.3446	44	5759
ADD3	120	AGCAUUA	kshv-miR-K12-11	109780	16.8306	61	6370
ADD3	120	AGCAUUA	kshv-miR-K12-11	109780	10.5488	69	8061
ADD3	120	AGCAUUA	hsa-miR-155	9778	16.8306	61	6370
ADD3	120	AGCAUUA	hsa-miR-155	9778	10.5488	69	8061
ADI1	55256	UUUGCAC	hsa-miR-19	702659	32.1677	50	3505
ADIPOR2	79602	GUAUUCU	kshv-miR-K12-4-3p	2648462	13.6182	59	7231
ADK	132	ACUUUAU	hsa-miR-142-5p	8819.33	7.22719	76	8974
ADNP	23394	CCUGUAA	kshv-miR-K12-1	3164516	15.3755	60	6768
ADNP	23394	ACACUAC	hsa-miR-142-3p	962026	33.7762	49	3282
ADNP	23394	GGCCAGU	hsa-miR-193	24914.3	119.703	80	428
ADRB1	153	GUGCAAU	hsa-miR-25	18779.3	283.59	170	132
ADRBK1	156	GAAUGUG	kshv-miR-K12-3	3.40546e+06	177.928	97	248
ADRBK1	156	UGAAUGU	hsa-miR-181	112182	177.928	97	248
AFF1	4299	CUCCCCC	kshv-miR-K12-12	201835	37.6004	74	2831
AGPS	8540	UGGGAUC	kshv-miR-K12-7	53074	67.6444	51	1109
AHNAK	79026	GAAUGUG	kshv-miR-K12-3	3.40546e+06	197.052	133	214
AHNAK	79026	GAAUGUG	kshv-miR-K12-3	3.40546e+06	28.1921	73	4075
AHNAK	79026	GCACUUU	hsa-miR-17	184223	73.6519	78	969
AHNAK	79026	UGAAUGU	hsa-miR-181	112182	197.052	133	214
AHNAK	79026	UGAAUGU	hsa-miR-181	112182	82.5002	150	804
AHNAK	79026	UGAAUGU	hsa-miR-181	112182	23.1104	55	5000
AHNAK	79026	GUUUAGC	kshv-miR-K12-4-5p	37464	19.9164	68	5642
AHNAK	79026	ACCAAAG	hsa-miR-9	8359.33	23.1104	55	5000
AK4	205	GCCUGGU	kshv-miR-K12-12*	52821	9.72729	41	8276
AK5	26289	UUUGCAC	hsa-miR-19	702659	11.928	44	7695
AK5	26289	GCACUUU	hsa-miR-17	184223	11.928	44	7695
AKAP10	11216	GAAUGUG	kshv-miR-K12-3	3.40546e+06	64.4528	57	1206
AKAP10	11216	UGCUGCU	hsa-miR-15	20103	64.4528	57	1206
AKAP8L	26993	GUAUUCU	kshv-miR-K12-4-3p	2648462	32.8047	77	3406
AKAP8L	26993	UGGGAUC	kshv-miR-K12-7	53074	6.49054	42	9183
AKR1A1	10327	UGCUGCU	hsa-miR-15	20103	21.9369	49	5231
AKR1A1,TOE1	10327,114034	GUGUCAU	hsa-miR-425	73736.3	11.9457	73	7688
ALAS1	211	ACUGUGA	hsa-miR-27	132851	42.5987	88	2360
ALDOA	226	CAACACU	kshv-miR-K12-10a	2.38819e+06	329.599	273	102
ALDOA	226	GACCGCG	kshv-miR-K12-3*	919256	128.165	115	388
ALDOA	226	GCAUCCU	kshv-miR-K12-5	51619.7	165.724	148	276
ALDOA	226	UGCUGCU	hsa-miR-15	20103	128.165	115	388
ALDOA	226	GCACCUU	hsa-miR-18	11162	170.993	188	262
ALDOC	230	UGGGAUC	kshv-miR-K12-7	53074	55.2345	104	1581
ALG13	79868	GAAUGUG	kshv-miR-K12-3	3.40546e+06	114.49	102	460
AMMECR1	9949	AGCAUUA	kshv-miR-K12-11	109780	3.09994	77	10070
AMMECR1	9949	AGCAUUA	hsa-miR-155	9778	3.09994	77	10070
AMMECR1L	83607	GAAUGUG	kshv-miR-K12-3	3.40546e+06	12.8759	56	7453
ANAPC1	64682	UGGGAUC	kshv-miR-K12-7	53074	40.9631	67	2497
ANAPC1	64682	GCAUCCU	kshv-miR-K12-5	51619.7	11.0254	69	7946
ANAPC1	64682	UGCUGCU	hsa-miR-15	20103	40.9631	67	2497
ANAPC1	64682	UGGUGCU	hsa-miR-29	8448.33	40.9631	67	2497
ANKRD10	55608	AGCAUUA	kshv-miR-K12-11	109780	15.5446	54	6730
ANKRD10	55608	UAUUAUA	hsa-miR-374	28905.7	15.5446	54	6730
ANKRD10	55608	AGCAUUA	hsa-miR-155	9778	15.5446	54	6730
ANKRD11	29123	ACACUAC	hsa-miR-142-3p	962026	27.3245	63	4224
ANKRD11	29123	GUACUGU	hsa-miR-101	12606.3	8.17802	71	8701
ANKRD12	23253	AGCAUUA	kshv-miR-K12-11	109780	14.3766	53	7030
ANKRD12	23253	AGCAUUA	hsa-miR-155	9778	14.3766	53	7030
ANKRD17	26057	UGCUGCU	hsa-miR-15	20103	24.678	66	4694
ANKRD27	84079	GUUUAGC	kshv-miR-K12-4-5p	37464	2.86431	43	10132
ANKRD27	84079	ACUUUAU	hsa-miR-142-5p	8819.33	52.6492	92	1674
ANKRD46	157567	GUGCAAU	hsa-miR-25	18779.3	28.5509	49	4016
ANKRD50	57182	CUACAGU	kshv-miR-K12-2	131059	61.8988	76	1295
ANKRD52	283373	UACUUGA	hsa-miR-26	28806.3	28.6688	47	3997
ANLN	54443	CCUGUAA	kshv-miR-K12-1	3164516	25.9786	72	4468
ANLN	54443	UAUUAUA	hsa-miR-374	28905.7	25.9786	72	4468
ANP32A	8125	CCUGUAA	kshv-miR-K12-1	3164516	26.3061	62	4399
ANP32A	8125	GAGGGAG	kshv-miR-K12-8*	883599	11.2894	50	7871
ANP32A	8125	AUAAGCU	hsa-miR-21	734116	34.6861	56	3176
ANP32E	81611	ACUGUGA	hsa-miR-27	132851	32.1607	41	3506
ANXA11	311	UGCUGCU	hsa-miR-15	20103	33.3798	47	3335
ANXA2	302	CCUGUAA	kshv-miR-K12-1	3164516	294.85	243	125
ANXA2	302	AGCAUUA	kshv-miR-K12-11	109780	294.85	243	125
ANXA2	302	GUGUCAU	hsa-miR-425	73736.3	294.85	243	125
ANXA2	302	GUACUGU	hsa-miR-101	12606.3	294.85	243	125
ANXA2	302	AGCAUUA	hsa-miR-155	9778	294.85	243	125
ANXA5	308	GACCGCG	kshv-miR-K12-3*	919256	48.7329	64	1898
ANXA5	308	UGCUGCU	hsa-miR-15	20103	49.3102	57	1855
ANXA5	308	UGGUGCU	hsa-miR-29	8448.33	43.1742	44	2302
AP1AR	55435	UAUUAUA	hsa-miR-374	28905.7	4.1884	71	9783
AP1AR	55435	CUACCUC	hsa-let-7	14311.3	12.9744	50	7414
AP1G1	164	GCGCCUA	kshv-miR-K12-8	64198.7	52.0547	87	1709
AP1G1	164	AACCAUC	kshv-miR-K12-6-3p	29304.7	52.0547	87	1709
AP1G1	164	GUACUGU	hsa-miR-101	12606.3	47.9591	44	1947
AP2B1	163	UGCUGCU	hsa-miR-15	20103	30.7743	74	3673
AP2B1	163	AUGCUGC	hsa-miR-107	8382.67	30.7743	74	3673
AP3D1	8943	GAAUGUG	kshv-miR-K12-3	3.40546e+06	989.02	61	12
AP3D1	8943	UGAAUGU	hsa-miR-181	112182	989.02	61	12
APBA2	321	GUAUUCU	kshv-miR-K12-4-3p	2648462	23.3454	63	4959
APH1A	51107	UGCUGCU	hsa-miR-15	20103	35.387	95	3084
APH1A	51107	UGGUGCU	hsa-miR-29	8448.33	35.387	95	3084
APLF	200558	ACUUUAU	hsa-miR-142-5p	8819.33	22.613	58	5101
APP	351	GCAUCCU	kshv-miR-K12-5	51619.7	24.5268	69	4727
APP	351	UGCUGCU	hsa-miR-15	20103	52.1466	42	1704
APP	351	GUACUGU	hsa-miR-101	12606.3	86.4771	77	742
APPL2	55198	UGGGAUC	kshv-miR-K12-7	53074	11.7048	44	7748
AQR	9716	ACUACCU	hsa-miR-196	20721.7	51.0132	80	1758
ARF3	377	ACUGUGA	hsa-miR-27	132851	36.6635	90	2941
ARF3	377	ACUGUGA	hsa-miR-27	132851	27.3984	44	4213
ARFGEF1	10565	GUAUUCU	kshv-miR-K12-4-3p	2648462	21.9083	45	5241
ARFGEF1	10565	UUUGCAC	hsa-miR-19	702659	21.9083	45	5241
ARFGEF2	10564	CCUGUAA	kshv-miR-K12-1	3164516	28.612	53	4006
ARHGEF18	23370	GCACUUU	hsa-miR-17	184223	11.4244	46	7835
ARHGEF18	23370	UGGGAUC	kshv-miR-K12-7	53074	7.0866	47	9005
ARHGEF18	23370	UUCCGUU	hsa-miR-191	51609	19.1892	132	5799
ARHGEF18	23370	UUCCGUU	hsa-miR-191	51609	13.1431	106	7368
ARHGEF18	23370	UUCCGUU	hsa-miR-191	51609	7.60814	98	8879
ARHGEF7	8874	ACUGUGA	hsa-miR-27	132851	12.8377	56	7463
ARID1A	8289	GUACUGU	hsa-miR-101	12606.3	362.49	86	90
ARID1A	8289	GUACUGU	hsa-miR-101	12606.3	362.49	86	90
ARID2	196528	UGAAUGU	hsa-miR-181	112182	40.9123	130	2503
ARID2	196528	AGCAUUA	kshv-miR-K12-11	109780	40.9123	130	2503
ARID2	196528	AGCAUUA	hsa-miR-155	9778	40.9123	130	2503
ARID3B	10620	GUAUUCU	kshv-miR-K12-4-3p	2648462	24.7181	85	4688
ARIH1	25820	UGCUGCU	hsa-miR-15	20103	20.8327	69	5462
ARL5B	221079	AACCAUC	kshv-miR-K12-6-3p	29304.7	15.8459	43	6646
ARL6IP5	10550	AGCAUUA	kshv-miR-K12-11	109780	116.277	91	449
ARL6IP5	10550	AGCAUUA	hsa-miR-155	9778	116.277	91	449
ARL8B	55207	GAAUGUG	kshv-miR-K12-3	3.40546e+06	27.0598	41	4281
ARL8B	55207	AUUCUUU	hsa-miR-186	8909.33	28.9843	51	3948
ARNT	405	CCUGUAA	kshv-miR-K12-1	3164516	20.3429	52	5557
ARPC1A	10552	GAAUGUG	kshv-miR-K12-3	3.40546e+06	16.7026	73	6398
ARPC1A	10552	GAGGGAG	kshv-miR-K12-8*	883599	16.7026	73	6398
ARPC1A	10552	UUUGCAC	hsa-miR-19	702659	42.8347	60	2334
ARPC1A	10552	UGAAUGU	hsa-miR-181	112182	16.7026	73	6398
ARPC2	10109	CAACACC	kshv-miR-K12-10b	2.20891e+06	23.3557	45	4953
ARPC3	10094	UGAAUGU	hsa-miR-181	112182	16.193	51	6558
ARPP19	10776	GUAUUCU	kshv-miR-K12-4-3p	2648462	348.499	218	95
ARPP19	10776	CUGUUAC	hsa-miR-194	13087	348.499	218	95
ASH1L	55870	UGCUGCU	hsa-miR-15	20103	12.7674	82	7478
ASH1L	55870	AUGCUGC	hsa-miR-107	8382.67	12.7674	82	7478
ASPM	259266	CCUGUAA	kshv-miR-K12-1	3164516	16.4744	78	6471
ASXL1	171023	CCUGUAA	kshv-miR-K12-1	3164516	5.39313	47	9493
ATF4	468	AGUCCAG	hsa-miR-378	19288.3	27.2145	85	4250
ATF7	11016	AUGCUGC	hsa-miR-107	8382.67	126.115	58	394
ATG3	64422	GCACUUU	hsa-miR-17	184223	22.8433	70	5043
ATG7	10533	UACUUGA	hsa-miR-26	28806.3	22.3291	72	5160
ATG9A	79065	GCACUUU	hsa-miR-17	184223	17.9979	50	6078
ATG9A	79065	UGCUGCU	hsa-miR-15	20103	43.3705	47	2287
ATHL1,IFITM1	80162,8519	CUACAGU	kshv-miR-K12-2	131059	50.2992	69	1805
ATHL1,IFITM1	80162,8519	GUGUCAU	hsa-miR-425	73736.3	50.2992	69	1805
ATHL1,IFITM1	80162,8519	CUGUUAC	hsa-miR-194	13087	2.83581	45	10149
ATL2	64225	UGCUGCU	hsa-miR-15	20103	40.9535	41	2499
ATL3	25923	ACUGUGA	hsa-miR-27	132851	30.7613	56	3677
ATMIN	23300	GUAUUCU	kshv-miR-K12-4-3p	2648462	19.2654	53	5785
ATP11C	286410	CAACACU	kshv-miR-K12-10a	2.38819e+06	78.1038	86	885
ATP13A3	79572	AGCAUUA	kshv-miR-K12-11	109780	46.6572	74	2050
ATP13A3	79572	AGCAUUA	hsa-miR-155	9778	46.6572	74	2050
ATP1B3	483	ACUUUAU	hsa-miR-142-5p	8819.33	90.793	112	684
ATP2A2	488	GUAUUCU	kshv-miR-K12-4-3p	2648462	43.1221	43	2312
ATP2A2	488	GCCUGGU	kshv-miR-K12-12*	52821	21.7817	61	5268
ATP5A1	498	AUGCUGC	hsa-miR-107	8382.67	33.5703	63	3307
ATP5A1	498	AUGCUGC	hsa-miR-107	8382.67	20.4928	75	5530
ATP5B	506	AUAAGCU	hsa-miR-21	734116	149.037	111	306
ATP5B	506	UGAAUGU	hsa-miR-181	112182	40.4557	79	2546
ATP5B	506	AGCAUUA	kshv-miR-K12-11	109780	240.467	150	166
ATP5B	506	GUACUGU	hsa-miR-101	12606.3	240.467	150	166
ATP5B	506	AGCAUUA	hsa-miR-155	9778	240.467	150	166
ATP5B	506	UGGUGUU	hsa-miR-21s	9665.33	170.845	84	263
ATP5B	506	AUUCUUU	hsa-miR-186	8909.33	55.4951	56	1571
ATP5B	506	UGGUGCU	hsa-miR-29	8448.33	121.913	61	412
ATP5B	506	UGGUGCU	hsa-miR-29	8448.33	76.2793	57	927
ATP5B	506	GUGCCAU	hsa-miR-183	8264	240.467	150	166
ATP5G3	518	ACUGUGA	hsa-miR-27	132851	10.2527	89	8133
ATP5G3	518	GUGUCAU	hsa-miR-425	73736.3	10.2527	89	8133
ATP5G3	518	GUGCAAU	hsa-miR-25	18779.3	45.4903	75	2128
ATP5H	10476	AGUCCAG	hsa-miR-378	19288.3	13.4404	61	7278
ATP6V1A	523	GUAUUCU	kshv-miR-K12-4-3p	2648462	65.3652	42	1173
ATP6V1A	523	CUGUUAC	hsa-miR-194	13087	30.3412	48	3726
ATP6V1E1	529	CUGUUAC	hsa-miR-194	13087	8.67782	52	8575
ATP6V1F	9296	ACUACCU	hsa-miR-196	20721.7	3.1809	73	10050
ATP6V1F	9296	CUACCUC	hsa-let-7	14311.3	3.1809	73	10050
ATXN10	25814	ACUGUGA	hsa-miR-27	132851	11.159	58	7904
ATXN10	25814	GCACCUU	hsa-miR-18	11162	44.6024	57	2203
ATXN2L,EIF3C	11273,8663	GCAUCCU	kshv-miR-K12-5	51619.7	8.58121	88	8601
ATXN7L3B	552889	GCACUUU	hsa-miR-17	184223	32.0101	67	3534
AVL9	23080	UGUUUAC	hsa-miR-30	2.30529e+06	22.8914	70	5032
AVL9	23080	UGUUUAC	hsa-miR-30	2.30529e+06	10.0177	47	8191
AVL9	23080	UGAAUGU	hsa-miR-181	112182	10.0177	47	8191
AVL9	23080	GGCCAGU	hsa-miR-193	24914.3	8.5895	42	8599
AZIN1	51582	GAAUGUG	kshv-miR-K12-3	3.40546e+06	105.022	92	523
AZIN1	51582	UGAAUGU	hsa-miR-181	112182	105.022	92	523
B4GALT1	2683	UGGUGUU	hsa-miR-21s	9665.33	21.6179	78	5298
BACH1	571	AGCAUUA	kshv-miR-K12-11	109780	30.377	58	3722
BACH1	571	GUUUAGC	kshv-miR-K12-4-5p	37464	30.377	58	3722
BACH1	571	AGCAUUA	hsa-miR-155	9778	30.377	58	3722
BAG3	9531	CUCCCCC	kshv-miR-K12-12	201835	6.33829	56	9228
BAG4	9530	UGAAUGU	hsa-miR-181	112182	8.2622	41	8677
BAZ2A	11176	GAAUGUG	kshv-miR-K12-3	3.40546e+06	108.813	134	493
BAZ2A	11176	CAACACC	kshv-miR-K12-10b	2.20891e+06	28.2793	55	4056
BAZ2A	11176	UGAAUGU	hsa-miR-181	112182	108.813	134	493
BAZ2A	11176	GCAUCCU	kshv-miR-K12-5	51619.7	3.06605	49	10074
BAZ2A	11176	GGCCAGU	hsa-miR-193	24914.3	108.813	134	493
BAZ2A	11176	GUACUGU	hsa-miR-101	12606.3	108.813	134	493
BAZ2B	29994	CAACACC	kshv-miR-K12-10b	2.20891e+06	17.2626	54	6257
BAZ2B	29994	GCACUUU	hsa-miR-17	184223	12.6295	52	7514
BAZ2B	29994	GUGCAAU	hsa-miR-25	18779.3	17.2626	54	6257
BBS2	583	UGCUGCU	hsa-miR-15	20103	32.8271	72	3403
BBS2	583	AUGCUGC	hsa-miR-107	8382.67	32.8271	72	3403
BBX	56987	GUUUAGC	kshv-miR-K12-4-5p	37464	53.9808	72	1636
BCAS3	54828	UGGGAUC	kshv-miR-K12-7	53074	44.9058	104	2172
BCAS3	54828	AGUCCAG	hsa-miR-378	19288.3	44.9058	104	2172
BCL2	596	GAAUGUG	kshv-miR-K12-3	3.40546e+06	91.9208	63	667
BCL2	596	UGUUUAC	hsa-miR-30	2.30529e+06	26.3525	75	4391
BCL7A	605	GUGUCAU	hsa-miR-425	73736.3	37.8797	75	2806
BCLAF1	9774	CUACAGU	kshv-miR-K12-2	131059	91.0226	50	680
BCORL1	63035	GCACUUU	hsa-miR-17	184223	25.2222	46	4607
BDP1	55814	GCCUGGU	kshv-miR-K12-12*	52821	27.2576	72	4237
BET1L	51272	CCUGUAA	kshv-miR-K12-1	3164516	20.2693	42	5577
BHLHE40	8553	UGCUGCU	hsa-miR-15	20103	31.8918	94	3545
BHLHE40	8553	AUUCUUU	hsa-miR-186	8909.33	13.1877	72	7359
BHLHE40	8553	ACCAAAG	hsa-miR-9	8359.33	31.8918	94	3545
BICD2	23299	GUACUGU	hsa-miR-101	12606.3	30.9173	61	3658
BIRC6	57448	UGCUGCU	hsa-miR-15	20103	36.749	102	2931
BIRC6	57448	UGCUGCU	hsa-miR-15	20103	36.749	102	2931
BLVRA	644	GAAUGUG	kshv-miR-K12-3	3.40546e+06	44.6119	50	2202
BNIP2	663	GAAUGUG	kshv-miR-K12-3	3.40546e+06	64.0761	99	1216
BNIP2	663	AUAAGCU	hsa-miR-21	734116	64.0761	99	1216
BNIP3	664	UGCUGCU	hsa-miR-15	20103	32.0384	78	3527
BNIP3	664	ACUUUAU	hsa-miR-142-5p	8819.33	7.84547	50	8810
BNIP3	664	AUGCUGC	hsa-miR-107	8382.67	51.2576	54	1748
BOD1	91272	ACACUAC	hsa-miR-142-3p	962026	19.7221	41	5677
BPTF	2186	CAACACU	kshv-miR-K12-10a	2.38819e+06	78.8582	48	869
BRWD3	254065	AGCAUUA	kshv-miR-K12-11	109780	9.54383	42	8332
BRWD3	254065	UGCUGCU	hsa-miR-15	20103	13.5614	66	7244
BRWD3	254065	AGCAUUA	hsa-miR-155	9778	9.54383	42	8332
BSDC1	55108	AGCAUUA	kshv-miR-K12-11	109780	55.2985	59	1578
BSDC1	55108	AGCAUUA	hsa-miR-155	9778	55.2985	59	1578
BSG	682	GCCUGGU	kshv-miR-K12-12*	52821	104.578	59	526
BST2	684	AUAAGCU	hsa-miR-21	734116	40.7237	62	2522
BST2	684	UGCUGCU	hsa-miR-15	20103	25.5305	50	4550
BTAF1	9044	UGUUUAC	hsa-miR-30	2.30529e+06	31.7658	41	3558
BTAF1	9044	UGAAUGU	hsa-miR-181	112182	16.9602	77	6340
BTBD2	55643	CAACACC	kshv-miR-K12-10b	2.20891e+06	34.6093	43	3184
BTBD3	22903	UGAAUGU	hsa-miR-181	112182	137.412	96	346
BTBD3	22903	AGCAUUA	kshv-miR-K12-11	109780	137.412	96	346
BTBD3	22903	GUACUGU	hsa-miR-101	12606.3	137.412	96	346
BTBD3	22903	AGCAUUA	hsa-miR-155	9778	137.412	96	346
BTBD7	55727	ACUUUAU	hsa-miR-142-5p	8819.33	11.8842	48	7707
BTF3	689	GCGCCUA	kshv-miR-K12-8	64198.7	34.7041	75	3171
BTG1	694	UGGUGUU	hsa-miR-21s	9665.33	28.7223	79	3984
BTG2	7832	CUCCCCC	kshv-miR-K12-12	201835	122.427	129	409
BTG2	7832	AACCAUC	kshv-miR-K12-6-3p	29304.7	19.6349	65	5700
BTG2	7832	UGCUGCU	hsa-miR-15	20103	27.0902	42	4275
BTG2	7832	GUGCAAU	hsa-miR-25	18779.3	122.427	129	409
BTG2	7832	GUGCAAU	hsa-miR-25	18779.3	79.1542	100	862
BTG2	7832	AUGCUGC	hsa-miR-107	8382.67	27.0902	42	4275
BTG3	10950	GCACCUU	hsa-miR-18	11162	84.9662	67	772
BTN3A2	11118	UGCUGCU	hsa-miR-15	20103	23.2442	62	4973
BUB3	9184	GAAUGUG	kshv-miR-K12-3	3.40546e+06	231.515	143	176
BUB3	9184	UGAAUGU	hsa-miR-181	112182	231.515	143	176
BUB3	9184	UGGGAUC	kshv-miR-K12-7	53074	231.515	143	176
BUB3	9184	UGGGAUC	kshv-miR-K12-7	53074	81.5011	43	820
C10orf122	387718	UGGGAUC	kshv-miR-K12-7	53074	158.19	68	292
C10orf122	387718	GCAUCCU	kshv-miR-K12-5	51619.7	22.6899	67	5077
C10orf18	54906	GAAUGUG	kshv-miR-K12-3	3.40546e+06	4.01665	41	9845
C10orf18	54906	UGAAUGU	hsa-miR-181	112182	4.01665	41	9845
C11orf30	56946	GAAUGUG	kshv-miR-K12-3	3.40546e+06	148.913	67	307
C11orf80	79703	ACUUUAU	hsa-miR-142-5p	8819.33	31.0079	51	3650
C12orf23	90488	UGCUGCU	hsa-miR-15	20103	17.8273	43	6116
C13orf23	80209	CCUGUAA	kshv-miR-K12-1	3164516	87.9107	50	717
C13orf23	80209	UGUUUAC	hsa-miR-30	2.30529e+06	19.5979	69	5707
C13orf33	84935	AUAAGCU	hsa-miR-21	734116	23.6601	51	4885
C14orf1	11161	GAAUGUG	kshv-miR-K12-3	3.40546e+06	36.849	55	2923
C14orf1	11161	UGAAUGU	hsa-miR-181	112182	36.849	55	2923
C14orf1	11161	UGCUGCU	hsa-miR-15	20103	14.7085	56	6933
C14orf1	11161	GUGCCAU	hsa-miR-183	8264	29.4852	51	3862
C14orf129	51527	GAAUGUG	kshv-miR-K12-3	3.40546e+06	43.1892	47	2298
C14orf129	51527	UGUUUAC	hsa-miR-30	2.30529e+06	43.1892	47	2298
C14orf129	51527	UGAAUGU	hsa-miR-181	112182	43.1892	47	2298
C14orf147	171546	UUUGCAC	hsa-miR-19	702659	21.1632	63	5390
C14orf156	81892	UAUUAUA	hsa-miR-374	28905.7	21.2388	44	5374
C14orf43	91748	GCAUCCU	kshv-miR-K12-5	51619.7	50.3998	130	1799
C14orf43	91748	CUGUUAC	hsa-miR-194	13087	50.3998	130	1799
C15orf39	56905	ACCAAAG	hsa-miR-9	8359.33	30.2898	69	3732
C16orf13	84326	CUCCCCC	kshv-miR-K12-12	201835	20.9043	42	5450
C16orf72	29035	GUAUUCU	kshv-miR-K12-4-3p	2648462	18.1044	59	6042
C16orf75	116028	CUACCUC	hsa-let-7	14311.3	24.2001	51	4785
C16orf80	29105	GUGUCAU	hsa-miR-425	73736.3	17.3462	64	6236
C17orf71	55181	CUACAGU	kshv-miR-K12-2	131059	25.3207	63	4586
C17orf99	100141515	CUGUUAC	hsa-miR-194	13087	2.76869	47	10182
C19orf48	84798	CUGUUAC	hsa-miR-194	13087	18.9029	42	5861
C1orf144	26099	GUGCAAU	hsa-miR-25	18779.3	56.2474	81	1544
C1orf144	26099	GUACUGU	hsa-miR-101	12606.3	7.53149	47	8897
C1orf63	57035	GCACUUU	hsa-miR-17	184223	14.0397	54	7124
C1orf63	57035	ACUUUAU	hsa-miR-142-5p	8819.33	14.0397	54	7124
C1orf9	51430	ACUGUGA	hsa-miR-27	132851	40.0451	51	2586
C1orf9	51430	GUGCCAU	hsa-miR-183	8264	40.0451	51	2586
C1QBP	708	CAACACU	kshv-miR-K12-10a	2.38819e+06	36.2118	64	2992
C1QBP	708	AUGCUGC	hsa-miR-107	8382.67	33.9568	60	3259
C20orf177	63939	GUGCCAU	hsa-miR-183	8264	67.9442	57	1104
C20orf196	149840	AUUCUUU	hsa-miR-186	8909.33	2.76981	43	10178
C22orf28	51493	GAAUGUG	kshv-miR-K12-3	3.40546e+06	27.7497	50	4147
C22orf28	51493	UGUUUAC	hsa-miR-30	2.30529e+06	38.7394	69	2708
C22orf28	51493	GUGUCAU	hsa-miR-425	73736.3	38.7394	69	2708
C2CD2	25966	GAGGGAG	kshv-miR-K12-8*	883599	6.3638	43	9218
C2orf44	80304	CAACACU	kshv-miR-K12-10a	2.38819e+06	46.5425	75	2057
C2orf44	80304	ACUGUGA	hsa-miR-27	132851	28.1557	44	4082
C2orf69	205327	UGAAUGU	hsa-miR-181	112182	61.8814	50	1297
C3orf10	55845	CAACACU	kshv-miR-K12-10a	2.38819e+06	12.1065	47	7653
C5orf13	9315	GCCUGGU	kshv-miR-K12-12*	52821	12.942	58	7428
C5orf24	134553	AGCAUUA	kshv-miR-K12-11	109780	86.5996	53	739
C5orf24	134553	AGCAUUA	hsa-miR-155	9778	86.5996	53	739
C5orf34	375444	GAAUGUG	kshv-miR-K12-3	3.40546e+06	28.604	73	4009
C5orf34	375444	GUACUGU	hsa-miR-101	12606.3	23.355	46	4955
C5orf34	375444	AUGCUGC	hsa-miR-107	8382.67	12.7184	59	7490
C6orf136	221545	UUUGCAC	hsa-miR-19	702659	33.4825	51	3324
C6orf62	81688	CCUGUAA	kshv-miR-K12-1	3164516	31.3996	41	3605
C7orf60	154743	GUAUUCU	kshv-miR-K12-4-3p	2648462	6.66583	42	9134
C9orf72	203228	CCUGUAA	kshv-miR-K12-1	3164516	22.653	50	5087
C9orf78	51759	AGCAUUA	kshv-miR-K12-11	109780	32.7099	62	3415
C9orf78	51759	AGCAUUA	hsa-miR-155	9778	32.7099	62	3415
C9orf80	58493	GAAUGUG	kshv-miR-K12-3	3.40546e+06	32.1833	79	3500
C9orf80	58493	ACUGUGA	hsa-miR-27	132851	32.1833	79	3500
CACYBP	27101	GAAUGUG	kshv-miR-K12-3	3.40546e+06	3.80485	48	9907
CADM1	23705	UGUUUAC	hsa-miR-30	2.30529e+06	9.64911	76	8300
CADM1	23705	GAGGGAG	kshv-miR-K12-8*	883599	9.64911	76	8300
CADM1	23705	AACCAUC	kshv-miR-K12-6-3p	29304.7	6.65204	55	9141
CADM1	23705	AUGCUGC	hsa-miR-107	8382.67	52.4375	52	1691
CAGE1	285782	GUAUUCU	kshv-miR-K12-4-3p	2648462	62.8157	75	1261
CALM1	801	GUUUAGC	kshv-miR-K12-4-5p	37464	179.617	82	241
CALM3	808	CAACACU	kshv-miR-K12-10a	2.38819e+06	63.5575	107	1238
CALM3	808	CUCCCCC	kshv-miR-K12-12	201835	13.5936	59	7238
CALM3	808	ACUACCU	hsa-miR-196	20721.7	58.2874	80	1452
CALR	811	GUAUUCU	kshv-miR-K12-4-3p	2648462	136.508	128	352
CALR	811	CAACACC	kshv-miR-K12-10b	2.20891e+06	40.4678	74	2543
CALR	811	GGGGCAG	hsa-miR-324-3p	25041.7	8.08759	48	8724
CALR	811	UGCUGCU	hsa-miR-15	20103	74.279	82	957
CALR	811	UGCUGCU	hsa-miR-15	20103	74.279	82	957
CALR	811	AUGCUGC	hsa-miR-107	8382.67	74.279	82	957
CAMK2G	818	AGCAUUA	kshv-miR-K12-11	109780	7.12979	84	8987
CAMK2G	818	AGCAUUA	hsa-miR-155	9778	7.12979	84	8987
CAMK2G,ANXA7	818,310	CCUGUAA	kshv-miR-K12-1	3164516	1340.97	63	6
CAMSAP1	157922	CCUGUAA	kshv-miR-K12-1	3164516	54.3629	60	1616
CAMSAP1L1	23271	AUUCUUU	hsa-miR-186	8909.33	30.0019	47	3785
CAMSAP1L1	23271	AUGCUGC	hsa-miR-107	8382.67	25.2564	50	4600
CAMTA2,SPAG7	23125,9552	AGCAUUA	kshv-miR-K12-11	109780	25.8112	57	4497
CAMTA2,SPAG7	23125,9552	AGCAUUA	hsa-miR-155	9778	25.8112	57	4497
CAND1	55832	GUACUGU	hsa-miR-101	12606.3	21.0983	58	5408
CANT1	124583	GAGGGAG	kshv-miR-K12-8*	883599	165.571	97	277
CANT1	124583	UGGGAUC	kshv-miR-K12-7	53074	165.571	97	277
CAP1	10487	UGAAUGU	hsa-miR-181	112182	8.80981	41	8534
CAP1	10487	UGGGAUC	kshv-miR-K12-7	53074	19.2807	44	5778
CAP1	10487	GCCUGGU	kshv-miR-K12-12*	52821	10.426	70	8094
CAP1	10487	UACUUGA	hsa-miR-26	28806.3	21.637	127	5296
CAP1	10487	GCACCUU	hsa-miR-18	11162	19.2807	44	5778
CAPZA1	829	UUCCGUU	hsa-miR-191	51609	3.22741	57	10040
CARHSP1	23589	CUCCCCC	kshv-miR-K12-12	201835	11.251	66	7882
CARHSP1	23589	AGCAUUA	kshv-miR-K12-11	109780	18.6482	47	5921
CARHSP1	23589	AGCAUUA	hsa-miR-155	9778	18.6482	47	5921
CASP3	836	GUAUUCU	kshv-miR-K12-4-3p	2648462	28.1733	45	4078
CASP3	836	GUGCCAU	hsa-miR-183	8264	46.5742	58	2053
CBX4	8535	UGAAUGU	hsa-miR-181	112182	50.6342	48	1783
CCBL2	56267	GAGGGAG	kshv-miR-K12-8*	883599	59.1684	42	1407
CCBL2	56267	AGCAUUA	kshv-miR-K12-11	109780	59.1684	42	1407
CCBL2	56267	AGCAUUA	hsa-miR-155	9778	59.1684	42	1407
CCDC90A	63933	GAAUGUG	kshv-miR-K12-3	3.40546e+06	5.86221	55	9358
CCDC91	55297	AUUCUUU	hsa-miR-186	8909.33	25.8964	62	4480
CCNA2	890	CCUGUAA	kshv-miR-K12-1	3164516	38.0626	58	2781
CCNA2	890	UGCUGCU	hsa-miR-15	20103	32.5776	61	3432
CCND2	894	GACCGCG	kshv-miR-K12-3*	919256	54.6579	113	1606
CCND2	894	UUUGCAC	hsa-miR-19	702659	1028.7	87	11
CCND2	894	CUACAGU	kshv-miR-K12-2	131059	98.4126	133	593
CCND2	894	CUGUUAC	hsa-miR-194	13087	98.4126	133	593
CCNDBP1	23582	AUGCUGC	hsa-miR-107	8382.67	44.0427	73	2240
CCNE1	898	UACUUGA	hsa-miR-26	28806.3	39.6136	52	2620
CCNE1	898	UGCUGCU	hsa-miR-15	20103	39.6136	52	2620
CCNE1	898	AUGCUGC	hsa-miR-107	8382.67	39.6136	52	2620
CCNG2	901	GUAUUCU	kshv-miR-K12-4-3p	2648462	34.6925	97	3173
CCNG2	901	UGAAUGU	hsa-miR-181	112182	34.6925	97	3173
CCNI	10983	UGGGAUC	kshv-miR-K12-7	53074	8.67964	41	8574
CCNJ	54619	UGGUGCU	hsa-miR-29	8448.33	6.83219	41	9082
CCNL1	57018	GAAUGUG	kshv-miR-K12-3	3.40546e+06	40.2541	53	2564
CCR7	1236	CAACACU	kshv-miR-K12-10a	2.38819e+06	44.256	67	2224
CCR7	1236	AUAAGCU	hsa-miR-21	734116	44.256	67	2224
CCT4	10575	CUACAGU	kshv-miR-K12-2	131059	35.9522	49	3025
CCT7	10574	AACCAUC	kshv-miR-K12-6-3p	29304.7	64.2225	92	1214
CCT8	10694	GUAUUCU	kshv-miR-K12-4-3p	2648462	13.2901	72	7320
CCT8	10694	GUAUUCU	kshv-miR-K12-4-3p	2648462	7.58851	53	8882
CCT8	10694	UGGGAUC	kshv-miR-K12-7	53074	49.141	49	1865
CCT8	10694	UGGUGCU	hsa-miR-29	8448.33	49.141	49	1865
CD200R1	131450	ACUUUAU	hsa-miR-142-5p	8819.33	31.4758	41	3598
CD2AP	23607	UAUUAUA	hsa-miR-374	28905.7	57.1545	47	1501
CD59	966	GCAUCCU	kshv-miR-K12-5	51619.7	270.829	90	143
CD70	970	GGGGCAG	hsa-miR-324-3p	25041.7	78.9225	92	868
CD74	972	CUCCCCC	kshv-miR-K12-12	201835	11.8583	59	7711
CD97	976	GCAUCCU	kshv-miR-K12-5	51619.7	36.5115	77	2958
CD97	976	UGCUGCU	hsa-miR-15	20103	36.5115	77	2958
CDC123	8872	GAAUGUG	kshv-miR-K12-3	3.40546e+06	6.73912	43	9122
CDC27	996	CCUGUAA	kshv-miR-K12-1	3164516	36.3084	48	2975
CDC27	996	CUCCCCC	kshv-miR-K12-12	201835	13.2331	51	7339
CDC27	996	GUGCCAU	hsa-miR-183	8264	36.3084	48	2975
CDC42	998	UGCUGCU	hsa-miR-15	20103	16.0654	62	6589
CDC42	998	AUUCUUU	hsa-miR-186	8909.33	15.2799	51	6790
CDC42	998	AUUCUUU	hsa-miR-186	8909.33	15.2799	51	6790
CDC42SE2	56990	GUUUAGC	kshv-miR-K12-4-5p	37464	38.3641	75	2748
CDC42SE2	56990	UGCUGCU	hsa-miR-15	20103	38.3641	75	2748
CDC42SE2	56990	UGGUGCU	hsa-miR-29	8448.33	58.7019	47	1434
CDC42SE2	56990	AUGCUGC	hsa-miR-107	8382.67	38.3641	75	2748
CDCA4	55038	GUGUCAU	hsa-miR-425	73736.3	12.8457	54	7461
CDK14	5218	CUACAGU	kshv-miR-K12-2	131059	287.395	52	128
CDK16	5127	UUUGCAC	hsa-miR-19	702659	22.5506	48	5116
CDK16	5127	GCGCCUA	kshv-miR-K12-8	64198.7	111.476	52	476
CDK19	23097	GUGUCAU	hsa-miR-425	73736.3	99.2394	76	584
CDK5R1	8851	GUACUGU	hsa-miR-101	12606.3	34.9837	63	3142
CDK5RAP1	51654	GAAUGUG	kshv-miR-K12-3	3.40546e+06	24.6954	76	4690
CDK5RAP1	51654	UGAAUGU	hsa-miR-181	112182	24.6954	76	4690
CDK5RAP1	51654	GCCUGGU	kshv-miR-K12-12*	52821	24.6954	76	4690
CDKN1A,PI16	1026,221476	CCUGUAA	kshv-miR-K12-1	3164516	312.316	299	110
CDKN1A,PI16	1026,221476	GCACUUU	hsa-miR-17	184223	96.0232	98	619
CDKN1A,PI16	1026,221476	GUACUGU	hsa-miR-101	12606.3	312.316	299	110
CDKN1B	1027	AGCAUUA	kshv-miR-K12-11	109780	509.858	205	49
CDKN1B	1027	AGCAUUA	hsa-miR-155	9778	509.858	205	49
CDS1	1040	UGCUGCU	hsa-miR-15	20103	25.0869	103	4630
CDYL	9425	GCACUUU	hsa-miR-17	184223	22.1549	43	5193
CDYL	9425	UAUUAUA	hsa-miR-374	28905.7	22.1549	43	5193
CEBPB	1051	AGCAUUA	kshv-miR-K12-11	109780	37.7351	70	2820
CEBPB	1051	UUCCGUU	hsa-miR-191	51609	37.7351	70	2820
CEBPB	1051	AGCAUUA	hsa-miR-155	9778	37.7351	70	2820
CEBPD	1052	GCGCCUA	kshv-miR-K12-8	64198.7	11.2936	45	7868
CELF1	10658	ACGCACA	hsa-miR-210	311304	64.3783	160	1210
CEP55	55165	GCCUGGU	kshv-miR-K12-12*	52821	17.7222	47	6139
CEP85	64793	GCCUGGU	kshv-miR-K12-12*	52821	39.9552	76	2592
CETN3	1070	GCCUGGU	kshv-miR-K12-12*	52821	25.8738	70	4484
CFL1	1072	CUCCCCC	kshv-miR-K12-12	201835	69.5757	86	1069
CFL1	1072	AUGCUGC	hsa-miR-107	8382.67	112.719	120	469
CFL1	1072	AUGCUGC	hsa-miR-107	8382.67	69.5757	86	1069
CFL2	1073	CUGUUAC	hsa-miR-194	13087	37.023	71	2907
CHAF1A	10036	AGCAUUA	kshv-miR-K12-11	109780	58.6216	88	1438
CHAF1A	10036	AGCAUUA	hsa-miR-155	9778	58.6216	88	1438
CHCHD10	400916	CAACACC	kshv-miR-K12-10b	2.20891e+06	118.567	159	437
CHCHD10	400916	GCGCCUA	kshv-miR-K12-8	64198.7	35.9461	58	3026
CHCHD10	400916	GGCCAGU	hsa-miR-193	24914.3	118.567	159	437
CHCHD10	400916	GUGCAAU	hsa-miR-25	18779.3	118.567	159	437
CHCHD3	54927	GAAUGUG	kshv-miR-K12-3	3.40546e+06	49.7333	72	1829
CHCHD3	54927	GCACUUU	hsa-miR-17	184223	37.0382	114	2904
CHCHD3	54927	GCACUUU	hsa-miR-17	184223	5.49619	76	9466
CHCHD3	54927	UGAAUGU	hsa-miR-181	112182	49.7333	72	1829
CHCHD3	54927	GUGUCAU	hsa-miR-425	73736.3	51.359	88	1741
CHCHD3	54927	UACUUGA	hsa-miR-26	28806.3	14.8295	87	6893
CHD2	1106	UGAAUGU	hsa-miR-181	112182	32.2053	58	3495
CHD4	1108	GAGGGAG	kshv-miR-K12-8*	883599	42.1081	88	2393
CHDH	55349	CCUGUAA	kshv-miR-K12-1	3164516	54.0618	44	1632
CHDH	55349	GUGCCAU	hsa-miR-183	8264	30.6731	50	3688
CHMP7	91782	UGGUGCU	hsa-miR-29	8448.33	41.8101	98	2422
CHORDC1	26973	GAAUGUG	kshv-miR-K12-3	3.40546e+06	21.5144	62	5326
CHORDC1	26973	UGAAUGU	hsa-miR-181	112182	21.5144	62	5326
CHORDC1	26973	UGCUGCU	hsa-miR-15	20103	21.5144	62	5326
CIC	23152	GUGCAAU	hsa-miR-25	18779.3	73.8571	77	963
CIT	11113	GCACUUU	hsa-miR-17	184223	21.8968	71	5244
CITED2	10370	UGCUGCU	hsa-miR-15	20103	14.0147	51	7130
CIZ1	25792	GCAUCCU	kshv-miR-K12-5	51619.7	35.5702	72	3065
CKAP5	9793	GUAUUCU	kshv-miR-K12-4-3p	2648462	39.4075	106	2648
CKAP5	9793	UGAAUGU	hsa-miR-181	112182	59.812	67	1372
CKAP5	9793	AGCAUUA	kshv-miR-K12-11	109780	62.2906	52	1276
CKAP5	9793	AGCAUUA	hsa-miR-155	9778	62.2906	52	1276
CLASP1	23332	CAACACC	kshv-miR-K12-10b	2.20891e+06	15.3351	47	6777
CLASP2	23122	UGGUGCU	hsa-miR-29	8448.33	18.9069	51	5859
CLCN3	1182	UGCUGCU	hsa-miR-15	20103	9.8037	62	8255
CLCN3	1182	UGCUGCU	hsa-miR-15	20103	9.8037	62	8255
CLCN3	1182	AUGCUGC	hsa-miR-107	8382.67	9.8037	62	8255
CLDN12	9069	GAAUGUG	kshv-miR-K12-3	3.40546e+06	10.0062	62	8196
CLDN12	9069	CAACACU	kshv-miR-K12-10a	2.38819e+06	10.0062	62	8196
CLDN12	9069	UGCUGCU	hsa-miR-15	20103	10.0062	62	8196
CLEC2D	29121	GAAUGUG	kshv-miR-K12-3	3.40546e+06	7.4441	58	8922
CLEC4G,ELAVL1	339390,1994	CAACACC	kshv-miR-K12-10b	2.20891e+06	67.9994	77	1103
CLEC4G,ELAVL1	339390,1994	GACCGCG	kshv-miR-K12-3*	919256	43.9359	116	2248
CLIC1	1192	GGGGCAG	hsa-miR-324-3p	25041.7	38.8198	91	2703
CLIC5	53405	AUUCUUU	hsa-miR-186	8909.33	33.0097	75	3378
CLINT1	9685	GAAUGUG	kshv-miR-K12-3	3.40546e+06	40.0969	41	2580
CLINT1	9685	UGAAUGU	hsa-miR-181	112182	40.0969	41	2580
CLNK,WDR1	116449,9948	UUUGCAC	hsa-miR-19	702659	14.3118	57	7055
CLOCK	9575	GCACCUU	hsa-miR-18	11162	36.6407	77	2946
CLPTM1	1209	AUGCUGC	hsa-miR-107	8382.67	26.1923	64	4416
CLTC	1213	CAACACU	kshv-miR-K12-10a	2.38819e+06	43.3644	52	2289
CLTC	1213	GCACUUU	hsa-miR-17	184223	19.2043	54	5796
CLTC	1213	UACUUGA	hsa-miR-26	28806.3	47.7885	63	1957
CLTC	1213	UGCUGCU	hsa-miR-15	20103	48.0128	81	1943
CLTC	1213	UGGUGCU	hsa-miR-29	8448.33	72.7073	112	989
CLTC	1213	AUGCUGC	hsa-miR-107	8382.67	48.0128	81	1943
CMPK1	51727	AACCAUC	kshv-miR-K12-6-3p	29304.7	16.3096	45	6529
CMTM7	112616	GCGCCUA	kshv-miR-K12-8	64198.7	33.6322	56	3297
CMTM7	112616	GUGCCAU	hsa-miR-183	8264	70.2492	67	1048
CNIH	10175	AACCAUC	kshv-miR-K12-6-3p	29304.7	31.639	58	3574
CNIH	10175	GUGCAAU	hsa-miR-25	18779.3	31.639	58	3574
CNIH4	29097	ACACUAC	hsa-miR-142-3p	962026	43.7472	72	2261
CNIH4	29097	CUACAGU	kshv-miR-K12-2	131059	43.7472	72	2261
CNN2	1265	UGGGAUC	kshv-miR-K12-7	53074	93.3443	102	646
CNOT1	23019	GCACUUU	hsa-miR-17	184223	2.15505	71	10385
CNOT1	23019	ACUGUGA	hsa-miR-27	132851	47.5518	81	1974
CNOT1	23019	AGCAUUA	kshv-miR-K12-11	109780	51.7646	49	1720
CNOT1	23019	AGCAUUA	hsa-miR-155	9778	51.7646	49	1720
CNOT1	23019	UGGUGCU	hsa-miR-29	8448.33	22.0556	68	5211
CNOT8	9337	GUGCAAU	hsa-miR-25	18779.3	86.5134	49	741
CNP	1267	CCUGUAA	kshv-miR-K12-1	3164516	18.9994	77	5838
CNTNAP1	8506	UGCUGCU	hsa-miR-15	20103	36.7054	54	2938
CNTNAP1	8506	AUUCUUU	hsa-miR-186	8909.33	36.7054	54	2938
CNTNAP1	8506	AUGCUGC	hsa-miR-107	8382.67	36.7054	54	2938
COIL	8161	CUACCUC	hsa-let-7	14311.3	8.88137	43	8517
COMMD1	150684	UGGGAUC	kshv-miR-K12-7	53074	57.456	54	1484
COPG	22820	CCUGUAA	kshv-miR-K12-1	3164516	55.4323	51	1574
COPG	22820	AACCAUC	kshv-miR-K12-6-3p	29304.7	55.4323	51	1574
COPG	22820	AACCAUC	kshv-miR-K12-6-3p	29304.7	23.1666	59	4990
COPS5	10987	CCUGUAA	kshv-miR-K12-1	3164516	18.1711	50	6025
COPS6	10980	CAACACC	kshv-miR-K12-10b	2.20891e+06	44.8787	80	2177
COPS6	10980	CUACCUC	hsa-let-7	14311.3	44.8787	80	2177
CORO1C	23603	GAAUGUG	kshv-miR-K12-3	3.40546e+06	48.7387	57	1897
COX5A	9377	UGCUGCU	hsa-miR-15	20103	8.56728	47	8607
COX5A	9377	AUGCUGC	hsa-miR-107	8382.67	8.56728	47	8607
COX6A1	1337	GAAUGUG	kshv-miR-K12-3	3.40546e+06	54.8531	131	1599
COX6A1	1337	UGAAUGU	hsa-miR-181	112182	54.8531	131	1599
COX8A	1351	UGGGAUC	kshv-miR-K12-7	53074	77.2184	58	900
COX8A	1351	UGCUGCU	hsa-miR-15	20103	77.8707	57	888
COX8A	1351	GUGCCAU	hsa-miR-183	8264	77.8707	57	888
CPEB1	64506	UUCCGUU	hsa-miR-191	51609	2.84797	68	10139
CPEB2	132864	UGCUGCU	hsa-miR-15	20103	20.9224	59	5446
CPEB3	22849	ACUGUGA	hsa-miR-27	132851	56.2441	138	1547
CPEB4	80315	GAAUGUG	kshv-miR-K12-3	3.40546e+06	13.2122	66	7351
CPEB4	80315	UGAAUGU	hsa-miR-181	112182	13.2122	66	7351
CPNE3	8895	UGAAUGU	hsa-miR-181	112182	23.0764	50	5008
CPNE3	8895	GUGGCGC	kshv-miR-K12-7*	34931	23.0764	50	5008
CPNE8	144402	CAACACU	kshv-miR-K12-10a	2.38819e+06	34.8201	67	3158
CPSF7,C11orf10	79869,746	UGCUGCU	hsa-miR-15	20103	34.1785	79	3227
CPSF7,C11orf10	79869,746	UGCUGCU	hsa-miR-15	20103	25.6922	57	4522
CRK	1398	CCUGUAA	kshv-miR-K12-1	3164516	47.7605	50	1959
CRK	1398	GCACUUU	hsa-miR-17	184223	45.9494	65	2089
CRK	1398	ACUUUAU	hsa-miR-142-5p	8819.33	45.9494	65	2089
CRTAP	10491	GCAUCCU	kshv-miR-K12-5	51619.7	43.0095	45	2320
CSDA	8531	CAACACC	kshv-miR-K12-10b	2.20891e+06	39.5061	71	2632
CSDA	8531	ACCAAAG	hsa-miR-9	8359.33	39.5061	71	2632
CSE1L	1434	UGCUGCU	hsa-miR-15	20103	31.2825	113	3620
CSE1L	1434	UGGUGUU	hsa-miR-21s	9665.33	31.2825	113	3620
CSNK1A1	1452	UGAAUGU	hsa-miR-181	112182	33.7275	56	3288
CSNK1E	1454	CAACACC	kshv-miR-K12-10b	2.20891e+06	11.2564	41	7880
CSNK1G1	53944	UGUUUAC	hsa-miR-30	2.30529e+06	29.4635	74	3867
CSNK1G1	53944	GCCUGGU	kshv-miR-K12-12*	52821	29.4635	74	3867
CSNK2A1	1457	UGCUGCU	hsa-miR-15	20103	52.5968	63	1678
CSNK2B	1460	ACUGUGA	hsa-miR-27	132851	6.1753	51	9275
CSNK2B	1460	GUACUGU	hsa-miR-101	12606.3	6.1753	51	9275
CSTB	1476	GUGUCAU	hsa-miR-425	73736.3	13.3951	94	7291
CTC1	80169	GUAUUCU	kshv-miR-K12-4-3p	2648462	11.0532	43	7931
CTCFL	140690	GCCUGGU	kshv-miR-K12-12*	52821	12.9297	91	7434
CTDNEP1	23399	GCCUGGU	kshv-miR-K12-12*	52821	24.1472	48	4798
CTDNEP1	23399	ACCAAAG	hsa-miR-9	8359.33	14.8015	59	6907
CTDP1	9150	ACUGUGA	hsa-miR-27	132851	7.09183	67	9003
CTDSP2	10106	ACUGUGA	hsa-miR-27	132851	18.2211	73	6011
CTDSP2	10106	ACUACCU	hsa-miR-196	20721.7	18.2211	73	6011
CTNNA1	1495	CAACACU	kshv-miR-K12-10a	2.38819e+06	73.6121	51	970
CTNNA1	1495	AUGCUGC	hsa-miR-107	8382.67	14.66	67	6948
CTNNB1	1499	AACCAUC	kshv-miR-K12-6-3p	29304.7	50.3238	57	1803
CTNNB1	1499	UGCUGCU	hsa-miR-15	20103	50.3238	57	1803
CTNNB1	1499	AUGCUGC	hsa-miR-107	8382.67	50.3238	57	1803
CTNND1,TMX2-CTNND1	1500,100528016	ACACUAC	hsa-miR-142-3p	962026	41.679	47	2429
CTSD	1509	UGAAUGU	hsa-miR-181	112182	18.4778	47	5952
CTSS	1520	GAAUGUG	kshv-miR-K12-3	3.40546e+06	76.8281	93	912
CTSS	1520	AACCAUC	kshv-miR-K12-6-3p	29304.7	76.8281	93	912
CUL1	8454	GAAUGUG	kshv-miR-K12-3	3.40546e+06	13.3007	51	7318
CUL1	8454	GUAUUCU	kshv-miR-K12-4-3p	2648462	19.3778	46	5753
CUL1	8454	UGAAUGU	hsa-miR-181	112182	13.3007	51	7318
CUL1	8454	AACCAUC	kshv-miR-K12-6-3p	29304.7	25.109	62	4627
CUL1	8454	GGGGCAG	hsa-miR-324-3p	25041.7	24.5843	56	4711
CUL1	8454	CUACCUC	hsa-let-7	14311.3	13.3007	51	7318
CUL4A	8451	CAACACC	kshv-miR-K12-10b	2.20891e+06	45.582	45	2118
CUL4B	8450	ACUGUGA	hsa-miR-27	132851	45.2225	86	2150
CXCR4	7852	UGGGAUC	kshv-miR-K12-7	53074	125.373	80	397
CYB5R3	1727	UGGUGCU	hsa-miR-29	8448.33	43.6351	82	2269
CYP51A1	1595	GCCUGGU	kshv-miR-K12-12*	52821	27.103	66	4272
CYP51A1	1595	UGCUGCU	hsa-miR-15	20103	27.103	66	4272
CYP51A1	1595	AUGCUGC	hsa-miR-107	8382.67	27.103	66	4272
DAD1	1603	UUUGCAC	hsa-miR-19	702659	165.544	81	278
DAG1	1605	GUACUGU	hsa-miR-101	12606.3	44.1509	120	2231
DCAF16	54876	CAACACU	kshv-miR-K12-10a	2.38819e+06	36.1136	66	3001
DCAF16	54876	ACACUAC	hsa-miR-142-3p	962026	36.1136	66	3001
DCAF6	55827	UAUUAUA	hsa-miR-374	28905.7	67.8727	52	1105
DCAF7	10238	CUCCCCC	kshv-miR-K12-12	201835	47.5488	91	1976
DCAF7	10238	UGCUGCU	hsa-miR-15	20103	47.5488	91	1976
DCAF7	10238	GCACCUU	hsa-miR-18	11162	47.5488	91	1976
DCC	1630	GUAUUCU	kshv-miR-K12-4-3p	2648462	43.601	53	2271
DCC	1630	AUUCUUU	hsa-miR-186	8909.33	43.601	53	2271
DCLRE1A	9937	CUACAGU	kshv-miR-K12-2	131059	31.6018	72	3579
DCTN2	10540	AUGCUGC	hsa-miR-107	8382.67	41.0509	44	2486
DCTN3	11258	CUCCCCC	kshv-miR-K12-12	201835	16.8488	52	6362
DDB1,LOC100290337	1642,100290337	UGCUGCU	hsa-miR-15	20103	16.3703	41	6511
DDB1,LOC100290337	1642,100290337	UGCUGCU	hsa-miR-15	20103	16.3703	41	6511
DDHD1	80821	AUUCUUU	hsa-miR-186	8909.33	39.2772	82	2658
DDIT4	54541	UGUUUAC	hsa-miR-30	2.30529e+06	157.324	64	293
DDIT4	54541	GAGGGAG	kshv-miR-K12-8*	883599	16.6522	97	6412
DDIT4	54541	UGGGAUC	kshv-miR-K12-7	53074	36.3305	73	2972
DDIT4	54541	GCCUGGU	kshv-miR-K12-12*	52821	83.5271	121	793
DDIT4	54541	GUACUGU	hsa-miR-101	12606.3	82.6083	105	801
DDIT4	54541	GUGCCAU	hsa-miR-183	8264	157.324	64	293
DDOST	1650	CAACACU	kshv-miR-K12-10a	2.38819e+06	43.146	85	2308
DDX17	10521	CCUGUAA	kshv-miR-K12-1	3164516	87.7227	90	719
DDX17	10521	CUCCCCC	kshv-miR-K12-12	201835	493.846	88	52
DDX17	10521	UGGGAUC	kshv-miR-K12-7	53074	64.8716	102	1193
DDX17	10521	UUCCGUU	hsa-miR-191	51609	9.3885	51	8375
DDX17	10521	AUUCUUU	hsa-miR-186	8909.33	87.7227	90	719
DDX17	10521	ACUUUAU	hsa-miR-142-5p	8819.33	24.6454	50	4704
DDX18	8886	UGGGAUC	kshv-miR-K12-7	53074	49.0357	65	1874
DDX24	57062	AGCAUUA	kshv-miR-K12-11	109780	7.42213	85	8926
DDX24	57062	GCCUGGU	kshv-miR-K12-12*	52821	56.4703	45	1533
DDX24	57062	AGCAUUA	hsa-miR-155	9778	7.42213	85	8926
DDX24	57062	AUGCUGC	hsa-miR-107	8382.67	77.0296	109	907
DDX39A	10212	GCAUCCU	kshv-miR-K12-5	51619.7	84.6199	56	781
DDX3X	1654	UGAAUGU	hsa-miR-181	112182	37.9293	45	2801
DDX3X	1654	UGAAUGU	hsa-miR-181	112182	37.9293	45	2801
DDX5	1655	UGUUUAC	hsa-miR-30	2.30529e+06	37.506	47	2844
DDX6	1656	GAAUGUG	kshv-miR-K12-3	3.40546e+06	38.5992	53	2732
DDX6	1656	UGAAUGU	hsa-miR-181	112182	38.5992	53	2732
DECR1	1666	UGCUGCU	hsa-miR-15	20103	11.1908	45	7896
DEF8	54849	UUUGCAC	hsa-miR-19	702659	37.3676	78	2864
DEF8	54849	CUCCCCC	kshv-miR-K12-12	201835	19.8584	49	5652
DEF8	54849	GCACUUU	hsa-miR-17	184223	37.3676	78	2864
DEF8	54849	UGCUGCU	hsa-miR-15	20103	102.366	80	552
DEF8	54849	UGGUGUU	hsa-miR-21s	9665.33	37.3676	78	2864
DEF8	54849	AUGCUGC	hsa-miR-107	8382.67	102.366	80	552
DENND1A	57706	GUAUUCU	kshv-miR-K12-4-3p	2648462	32.5578	54	3436
DENND3	22898	UUUGCAC	hsa-miR-19	702659	31.1078	66	3636
DENND3	22898	CUCCCCC	kshv-miR-K12-12	201835	12.6323	47	7513
DENND3	22898	GCACCUU	hsa-miR-18	11162	31.1078	66	3636
DENND3	22898	GCACCUU	hsa-miR-18	11162	12.6323	47	7513
DHFR	1719	CCUGUAA	kshv-miR-K12-1	3164516	2.61897	291	10239
DHFR	1719	ACCAAAG	hsa-miR-9	8359.33	2.61897	291	10239
DHRS4	10901	UGCUGCU	hsa-miR-15	20103	26.5887	62	4355
DHRS4	10901	AUGCUGC	hsa-miR-107	8382.67	26.5887	62	4355
DHRS4,DHRS4L1,DHRS4L2	10901,728635,317749	UGCUGCU	hsa-miR-15	20103	13.4189	62	7285
DHRS4,DHRS4L1,DHRS4L2	10901,728635,317749	AUGCUGC	hsa-miR-107	8382.67	13.4189	62	7285
DHX33	56919	UUUGCAC	hsa-miR-19	702659	69.9907	59	1057
DHX36	170506	GCCUGGU	kshv-miR-K12-12*	52821	3.36568	51	10012
DHX38	9785	CUACAGU	kshv-miR-K12-2	131059	33.0122	53	3376
DHX38	9785	GUGCCAU	hsa-miR-183	8264	33.0122	53	3376
DIAPH1	1729	GUAUUCU	kshv-miR-K12-4-3p	2648462	14.6839	54	6938
DIAPH1	1729	CUCCCCC	kshv-miR-K12-12	201835	26.815	43	4323
DICER1	23405	UUUGCAC	hsa-miR-19	702659	11.6166	76	7772
DICER1	23405	GUGUCAU	hsa-miR-425	73736.3	41.394	69	2459
DICER1	23405	UGCUGCU	hsa-miR-15	20103	41.394	69	2459
DICER1	23405	ACUUUAU	hsa-miR-142-5p	8819.33	441.832	91	61
DIP2B	57609	GAAUGUG	kshv-miR-K12-3	3.40546e+06	28.8711	79	3963
DIP2B	57609	UGAAUGU	hsa-miR-181	112182	28.8711	79	3963
DIP2C	22982	AGUCCAG	hsa-miR-378	19288.3	15.0285	57	6848
DLD	1738	UGGUGCU	hsa-miR-29	8448.33	32.8544	46	3400
DLG2	1740	CAACACU	kshv-miR-K12-10a	2.38819e+06	10.1691	45	8153
DLGAP5	9787	GUACUGU	hsa-miR-101	12606.3	6.50068	72	9181
DMTF1	9988	ACACUAC	hsa-miR-142-3p	962026	31.7226	69	3562
DNAJA1	3301	GAAUGUG	kshv-miR-K12-3	3.40546e+06	39.2739	57	2660
DNAJB1	3337	AGCAUUA	kshv-miR-K12-11	109780	9.70023	96	8293
DNAJB1	3337	AGCAUUA	hsa-miR-155	9778	9.70023	96	8293
DNAJB1	3337	ACCAAAG	hsa-miR-9	8359.33	9.70023	96	8293
DNAJB4	11080	UGCUGCU	hsa-miR-15	20103	54.1026	58	1630
DNAJC5	80331	UGAAUGU	hsa-miR-181	112182	45.0845	71	2162
DNAJC5	80331	GCACCUU	hsa-miR-18	11162	4.66686	99	9666
DNAJC8	22826	CCUGUAA	kshv-miR-K12-1	3164516	60.833	98	1335
DNAJC8	22826	UGGUGCU	hsa-miR-29	8448.33	60.833	98	1335
DNAJC9,CAMK2G	23234,818	UGCUGCU	hsa-miR-15	20103	22.818	49	5050
DNAJC9,CAMK2G	23234,818	AUGCUGC	hsa-miR-107	8382.67	22.818	49	5050
DNASE2	1777	GAAUGUG	kshv-miR-K12-3	3.40546e+06	19.9598	57	5634
DNASE2	1777	UGAAUGU	hsa-miR-181	112182	19.9598	57	5634
DNASE2	1777	GCAUCCU	kshv-miR-K12-5	51619.7	19.9598	57	5634
DNM2	1785	GUAUUCU	kshv-miR-K12-4-3p	2648462	69.7192	85	1064
DNM2	1785	GGCCAGU	hsa-miR-193	24914.3	7.7945	62	8829
DNM2	1785	AUGCUGC	hsa-miR-107	8382.67	53.8309	46	1641
DNM2	1785	AUGCUGC	hsa-miR-107	8382.67	17.6017	62	6185
DNMT1	1786	UGGUGUU	hsa-miR-21s	9665.33	41.0939	59	2483
DNTTIP2	30836	UGCUGCU	hsa-miR-15	20103	16.8238	49	6373
DOCK10	55619	UGUUUAC	hsa-miR-30	2.30529e+06	16.5137	46	6449
DOCK10	55619	UGGUGUU	hsa-miR-21s	9665.33	16.5137	46	6449
DOT1L	84444	ACGCACA	hsa-miR-210	311304	86.1447	78	753
DOT1L	84444	UGGUGCU	hsa-miR-29	8448.33	25.438	57	4567
DPY19L1	23333	UGUUUAC	hsa-miR-30	2.30529e+06	22.8914	70	5033
DPY19L1	23333	GGCCAGU	hsa-miR-193	24914.3	32.9229	41	3386
DPY19L4	286148	ACACUAC	hsa-miR-142-3p	962026	31.8741	74	3548
DPY19L4	286148	UUCCGUU	hsa-miR-191	51609	31.8741	74	3548
DSCR3	10311	UGCUGCU	hsa-miR-15	20103	15.6531	49	6694
DSCR3	10311	UGGUGCU	hsa-miR-29	8448.33	15.6531	49	6694
DSG2	1829	AUGCUGC	hsa-miR-107	8382.67	33.3016	59	3345
DUSP16	80824	ACUGUGA	hsa-miR-27	132851	20.0043	70	5629
DUSP3	1845	UGCUGCU	hsa-miR-15	20103	19.5228	83	5721
DYNC1H1	1778	AGUCCAG	hsa-miR-378	19288.3	27.6967	77	4164
DYNC1H1	1778	CUGUUAC	hsa-miR-194	13087	11.6625	58	7758
DYNLT1	6993	ACUUUAU	hsa-miR-142-5p	8819.33	34.8896	88	3148
E2F3	1871	UGCUGCU	hsa-miR-15	20103	35.4887	61	3073
E2F3	1871	AUUCUUU	hsa-miR-186	8909.33	27.152	55	4261
E2F3	1871	AUUCUUU	hsa-miR-186	8909.33	27.152	55	4261
E2F7	144455	ACUGUGA	hsa-miR-27	132851	96.7041	93	610
ECH1	1891	ACUUUAU	hsa-miR-142-5p	8819.33	34.1493	76	3230
ECHS1	1892	GACCGCG	kshv-miR-K12-3*	919256	18.397	42	5969
EDARADD	128178	GUGUCAU	hsa-miR-425	73736.3	39.6726	58	2611
EDARADD	128178	UGGUGCU	hsa-miR-29	8448.33	55.1609	74	1585
EDEM1	9695	CCUGUAA	kshv-miR-K12-1	3164516	21.5781	46	5308
EDEM1	9695	GGCCAGU	hsa-miR-193	24914.3	21.5781	46	5308
EEF1A1	1915	GAAUGUG	kshv-miR-K12-3	3.40546e+06	28.604	73	4010
EEF1A1	1915	GUGUCAU	hsa-miR-425	73736.3	4.27191	67	9756
EEF1A1	1915	AACCAUC	kshv-miR-K12-6-3p	29304.7	31.2024	80	3626
EEF1A1	1915	UGGUGUU	hsa-miR-21s	9665.33	29.2173	82	3904
EEF1A1	1915	ACUUUAU	hsa-miR-142-5p	8819.33	37.9924	71	2790
EEF1A1	1915	AUGCUGC	hsa-miR-107	8382.67	27.655	101	4170
EEF1A1P9	441032	GAAUGUG	kshv-miR-K12-3	3.40546e+06	20.2624	115	5578
EEF1A1P9	441032	GUGUCAU	hsa-miR-425	73736.3	24.6103	156	4707
EEF1A1P9	441032	UGCUGCU	hsa-miR-15	20103	20.2207	127	5581
EEF1A1P9	441032	AUGCUGC	hsa-miR-107	8382.67	24.6103	156	4707
EEF1B2	1933	ACACUAC	hsa-miR-142-3p	962026	19.9138	49	5644
EEF1E1	9521	UAUUAUA	hsa-miR-374	28905.7	24.6693	48	4696
EEF1G	1937	GAAUGUG	kshv-miR-K12-3	3.40546e+06	49.7333	72	1830
EEF1G	1937	GCACUUU	hsa-miR-17	184223	37.0382	114	2905
EEF1G	1937	UGAAUGU	hsa-miR-181	112182	49.7333	72	1830
EEF1G	1937	UACUUGA	hsa-miR-26	28806.3	14.8295	87	6894
EEF2	1938	CUCCCCC	kshv-miR-K12-12	201835	147.938	149	310
EEF2	1938	GCACCUU	hsa-miR-18	11162	2.62866	53	10234
EEF2	1938	GUGCCAU	hsa-miR-183	8264	434.246	135	62
EEF2	1938	GUGCCAU	hsa-miR-183	8264	213.951	150	191
EEF2	1938	GUGCCAU	hsa-miR-183	8264	33.9151	41	3263
EFNA5	1946	CCUGUAA	kshv-miR-K12-1	3164516	48.2687	85	1925
EFTUD2	9343	ACACUAC	hsa-miR-142-3p	962026	52.4078	45	1692
EHMT1	79813	GUGUCAU	hsa-miR-425	73736.3	2.9824	68	10090
EI24	9538	CAACACU	kshv-miR-K12-10a	2.38819e+06	18.0927	48	6049
EID1	23741	UUUGCAC	hsa-miR-19	702659	63.2019	77	1248
EIF1	10209	GUACUGU	hsa-miR-101	12606.3	47.1705	41	2009
EIF2AK1	27102	GUUUAGC	kshv-miR-K12-4-5p	37464	85.6343	65	762
EIF2AK4	440275	GAAUGUG	kshv-miR-K12-3	3.40546e+06	21.1179	42	5398
EIF2AK4	440275	UGCUGCU	hsa-miR-15	20103	21.1179	42	5398
EIF2B5	8893	GUAUUCU	kshv-miR-K12-4-3p	2648462	76.1529	95	928
EIF2B5	8893	GUGCCAU	hsa-miR-183	8264	8.96928	63	8482
EIF2B5,AP2M1	8893,1173	CUCCCCC	kshv-miR-K12-12	201835	59.3504	79	1396
EIF2B5,EIF4G1	8893,1981	CCUGUAA	kshv-miR-K12-1	3164516	24.3065	42	4766
EIF3A	8661	CAACACC	kshv-miR-K12-10b	2.20891e+06	82.8323	60	799
EIF4A2	1974	CUACAGU	kshv-miR-K12-2	131059	47.2308	83	2000
EIF4A2	1974	UGAAUGU	hsa-miR-181	112182	100.039	80	573
EIF4A2	1974	UGAAUGU	hsa-miR-181	112182	47.2308	83	2000
EIF4A3	9775	AACCAUC	kshv-miR-K12-6-3p	29304.7	18.0392	72	6063
EIF4B	1975	GAGGGAG	kshv-miR-K12-8*	883599	18.3738	58	5972
EIF4B	1975	UUUGCAC	hsa-miR-19	702659	25.4704	65	4560
EIF4B	1975	UGCUGCU	hsa-miR-15	20103	18.3738	58	5972
EIF4B	1975	AUUCUUU	hsa-miR-186	8909.33	5.91818	43	9346
EIF4B	1975	AUGCUGC	hsa-miR-107	8382.67	18.3738	58	5972
EIF4E	1977	GAAUGUG	kshv-miR-K12-3	3.40546e+06	6.88097	58	9058
EIF4E	1977	UGAAUGU	hsa-miR-181	112182	6.88097	58	9058
EIF4E	1977	AGUCCAG	hsa-miR-378	19288.3	39.8305	41	2601
EIF4E3	317649	AACCAUC	kshv-miR-K12-6-3p	29304.7	39.5192	62	2629
EIF4G2	1982	CUCCCCC	kshv-miR-K12-12	201835	6.99159	51	9019
EIF4G2	1982	UUCCGUU	hsa-miR-191	51609	6.99159	51	9019
EIF4G2	1982	GUGCCAU	hsa-miR-183	8264	70.1855	80	1052
EIF4H	7458	GAGGGAG	kshv-miR-K12-8*	883599	25.5372	74	4547
EIF4H	7458	UGGUGCU	hsa-miR-29	8448.33	36.0154	56	3014
EIF4H	7458	UGGUGCU	hsa-miR-29	8448.33	36.0154	56	3014
EIF5	1983	GAAUGUG	kshv-miR-K12-3	3.40546e+06	10.1526	53	8163
EIF5	1983	UGAAUGU	hsa-miR-181	112182	10.1526	53	8163
EIF5	1983	UACUUGA	hsa-miR-26	28806.3	35.1982	46	3104
EIF5A	1984	AGCAUUA	kshv-miR-K12-11	109780	105.979	91	514
EIF5A	1984	AGCAUUA	hsa-miR-155	9778	105.979	91	514
EIF5A	1984	UGGUGCU	hsa-miR-29	8448.33	105.979	91	514
EIF5AL1	143244	AGCAUUA	kshv-miR-K12-11	109780	18.9335	91	5854
EIF5AL1	143244	AGCAUUA	hsa-miR-155	9778	18.9335	91	5854
EIF5AL1	143244	UGGUGCU	hsa-miR-29	8448.33	18.9335	91	5854
ELAC2	60528	UGCUGCU	hsa-miR-15	20103	77.12	60	902
ELF1	1997	AACCAUC	kshv-miR-K12-6-3p	29304.7	34.1013	51	3238
ELF1	1997	UGGUGCU	hsa-miR-29	8448.33	22.7387	60	5068
ELF2	1998	CCUGUAA	kshv-miR-K12-1	3164516	34.2805	65	3216
ELK1	2002	CCUGUAA	kshv-miR-K12-1	3164516	25.7522	62	4514
ELMO2	63916	UGCUGCU	hsa-miR-15	20103	61.5113	44	1314
EML4	27436	GUGUCAU	hsa-miR-425	73736.3	44.1943	72	2229
EML4	27436	ACCAAAG	hsa-miR-9	8359.33	44.1943	72	2229
ENDOG	2021	UGCUGCU	hsa-miR-15	20103	24.2387	75	4777
ENO1	2023	CAACACU	kshv-miR-K12-10a	2.38819e+06	78.5232	170	877
ENO1	2023	UGGGAUC	kshv-miR-K12-7	53074	28.1102	69	4088
ENO1	2023	AACCAUC	kshv-miR-K12-6-3p	29304.7	15.1896	58	6812
ENO1	2023	UGGUGCU	hsa-miR-29	8448.33	22.855	55	5041
ENO1	2023	GUGCCAU	hsa-miR-183	8264	15.1896	58	6812
EP300	2033	GUGUCAU	hsa-miR-425	73736.3	21.5196	66	5324
EP300	2033	ACUUUAU	hsa-miR-142-5p	8819.33	46.3972	53	2062
EP400	57634	UGAAUGU	hsa-miR-181	112182	31.3563	103	3611
EP400	57634	UGAAUGU	hsa-miR-181	112182	2.38173	67	10316
EP400	57634	UGCUGCU	hsa-miR-15	20103	73.5519	64	972
EPB41	2035	UGAAUGU	hsa-miR-181	112182	109.123	71	492
EPB41	2035	AGCAUUA	kshv-miR-K12-11	109780	41.2168	65	2469
EPB41	2035	GGCCAGU	hsa-miR-193	24914.3	40.0299	60	2589
EPB41	2035	AGCAUUA	hsa-miR-155	9778	41.2168	65	2469
EPB41	2035	ACCAAAG	hsa-miR-9	8359.33	27.126	67	4268
EPB41L2	2037	CCUGUAA	kshv-miR-K12-1	3164516	28.3866	41	4039
EPB41L2	2037	UAUUAUA	hsa-miR-374	28905.7	28.3866	41	4039
EPB41L4A	64097	GAAUGUG	kshv-miR-K12-3	3.40546e+06	30.721	92	3683
EPB41L4A	64097	GAAUGUG	kshv-miR-K12-3	3.40546e+06	27.931	77	4121
EPB41L4A	64097	UGAAUGU	hsa-miR-181	112182	27.931	77	4121
EPHA6	285220	GAAUGUG	kshv-miR-K12-3	3.40546e+06	86.3936	65	743
EPT1	85465	UGUUUAC	hsa-miR-30	2.30529e+06	120.909	79	418
EPT1	85465	AGCAUUA	kshv-miR-K12-11	109780	29.8071	76	3815
EPT1	85465	GGGGCAG	hsa-miR-324-3p	25041.7	29.8071	76	3815
EPT1	85465	AGCAUUA	hsa-miR-155	9778	29.8071	76	3815
ERAP1	51752	GCACUUU	hsa-miR-17	184223	27.6575	46	4169
ERAP1	51752	GCACUUU	hsa-miR-17	184223	27.6575	46	4169
ERAP1	51752	ACUUUAU	hsa-miR-142-5p	8819.33	27.6575	46	4169
ERMP1	79956	ACUACCU	hsa-miR-196	20721.7	27.7017	73	4161
ERMP1	79956	AGUCCAG	hsa-miR-378	19288.3	27.7017	73	4161
ERO1L	30001	GAAUGUG	kshv-miR-K12-3	3.40546e+06	97.7231	61	602
ERO1L	30001	ACUGUGA	hsa-miR-27	132851	8.45632	73	8635
ESYT1	23344	UUUGCAC	hsa-miR-19	702659	60.604	76	1348
ESYT1	23344	GCGCCUA	kshv-miR-K12-8	64198.7	19.0791	75	5821
ESYT1	23344	GCCUGGU	kshv-miR-K12-12*	52821	107.983	72	497
ESYT1	23344	UGGUGCU	hsa-miR-29	8448.33	107.983	72	497
ETV1	2115	GCACUUU	hsa-miR-17	184223	16.2964	57	6535
ETV1	2115	ACUUUAU	hsa-miR-142-5p	8819.33	16.2964	57	6535
EXOC4	60412	CUCCCCC	kshv-miR-K12-12	201835	40.7214	49	2523
EYA1	2138	AGCAUUA	kshv-miR-K12-11	109780	47.0475	61	2016
EYA1	2138	AGCAUUA	hsa-miR-155	9778	47.0475	61	2016
EYA4	2070	GUAUUCU	kshv-miR-K12-4-3p	2648462	57.6558	61	1479
EZH1	2145	GCACUUU	hsa-miR-17	184223	66.7408	61	1143
EZR	7430	CAACACC	kshv-miR-K12-10b	2.20891e+06	15.3615	49	6772
F11R	50848	UGGGAUC	kshv-miR-K12-7	53074	23.2694	66	4970
FADS1,CPSF7	3992,79869	GUAUUCU	kshv-miR-K12-4-3p	2648462	20.0094	49	5625
FADS1,CPSF7	3992,79869	AUUCUUU	hsa-miR-186	8909.33	20.0094	49	5625
FAM103A1	83640	CCUGUAA	kshv-miR-K12-1	3164516	44.6726	70	2190
FAM103A1	83640	UGCUGCU	hsa-miR-15	20103	20.439	61	5540
FAM103A1	83640	GUACUGU	hsa-miR-101	12606.3	44.6726	70	2190
FAM103A1	83640	AUGCUGC	hsa-miR-107	8382.67	44.6726	70	2190
FAM104A	84923	AGCAUUA	kshv-miR-K12-11	109780	29.9215	52	3797
FAM104A	84923	AGCAUUA	hsa-miR-155	9778	29.9215	52	3797
FAM105B	90268	UGUUUAC	hsa-miR-30	2.30529e+06	40.1044	41	2579
FAM105B	90268	GUUUAGC	kshv-miR-K12-4-5p	37464	40.1044	41	2579
FAM107B	83641	CCUGUAA	kshv-miR-K12-1	3164516	59.6912	65	1381
FAM107B	83641	UGAAUGU	hsa-miR-181	112182	68.5715	53	1089
FAM107B	83641	AACCAUC	kshv-miR-K12-6-3p	29304.7	59.6912	65	1381
FAM116A	201627	GUAUUCU	kshv-miR-K12-4-3p	2648462	15.3521	63	6775
FAM120A	23196	UUUGCAC	hsa-miR-19	702659	20.4111	46	5545
FAM160B1	57700	GUGCAAU	hsa-miR-25	18779.3	33.7896	56	3279
FAM168B	130074	UGGGAUC	kshv-miR-K12-7	53074	35.0714	41	3125
FAM172A	83989	GAAUGUG	kshv-miR-K12-3	3.40546e+06	7.4441	58	8919
FAM172A	83989	GGCCAGU	hsa-miR-193	24914.3	64.8781	78	1192
FAM177B	400823	GCCUGGU	kshv-miR-K12-12*	52821	21.1768	69	5386
FAM189A1	23359	GUGUCAU	hsa-miR-425	73736.3	2.19506	51	10376
FAM189A1,NDNL2	23359,56160	CAACACC	kshv-miR-K12-10b	2.20891e+06	22.1365	45	5198
FAM189B	10712	UGCUGCU	hsa-miR-15	20103	12.9997	50	7409
FAM189B	10712	UGCUGCU	hsa-miR-15	20103	12.9997	50	7409
FAM19A2	338811	GUAUUCU	kshv-miR-K12-4-3p	2648462	184.41	70	231
FAM46A	55603	UGGGAUC	kshv-miR-K12-7	53074	22.6245	45	5093
FAM46C	54855	GCACUUU	hsa-miR-17	184223	70.5453	112	1035
FAM46C	54855	GCACUUU	hsa-miR-17	184223	70.5453	112	1035
FAM46C	54855	UGGGAUC	kshv-miR-K12-7	53074	110.086	126	488
FAM48A	55578	GAAUGUG	kshv-miR-K12-3	3.40546e+06	96.0746	79	618
FAM48A	55578	UGAAUGU	hsa-miR-181	112182	96.0746	79	618
FAM49B	51571	ACUACCU	hsa-miR-196	20721.7	34.6183	61	3183
FAM49B	51571	CUACCUC	hsa-let-7	14311.3	34.6183	61	3183
FAM49B	51571	AUGCUGC	hsa-miR-107	8382.67	34.6183	61	3183
FAM5C	339479	GUGUCAU	hsa-miR-425	73736.3	85.1196	78	769
FAM5C	339479	UGGUGUU	hsa-miR-21s	9665.33	94.1812	68	638
FAM76A	199870	ACACUAC	hsa-miR-142-3p	962026	34.9312	41	3145
FAM83D	81610	UUUGCAC	hsa-miR-19	702659	21.9494	89	5229
FAM91A1	157769	UGUUUAC	hsa-miR-30	2.30529e+06	10.5735	79	8056
FAM91A2	57234	UGCUGCU	hsa-miR-15	20103	23.3904	61	4934
FANCI	55215	UGCUGCU	hsa-miR-15	20103	454.199	78	59
FAR1	84188	AGCAUUA	kshv-miR-K12-11	109780	58.7308	103	1431
FAR1	84188	AGCAUUA	hsa-miR-155	9778	58.7308	103	1431
FARSA	2193	UGCUGCU	hsa-miR-15	20103	81.8665	79	813
FARSA	2193	AUGCUGC	hsa-miR-107	8382.67	81.8665	79	813
FASN	2194	CUCCCCC	kshv-miR-K12-12	201835	4.90935	41	9613
FASN	2194	UGCUGCU	hsa-miR-15	20103	31.9833	79	3538
FASN	2194	UGGUGUU	hsa-miR-21s	9665.33	30.9381	72	3655
FASN	2194	UGGUGCU	hsa-miR-29	8448.33	30.9381	72	3655
FASN	2194	AUGCUGC	hsa-miR-107	8382.67	31.9833	79	3538
FAT1	2195	UACUUGA	hsa-miR-26	28806.3	46.3568	62	2066
FBN1	2200	GAAUGUG	kshv-miR-K12-3	3.40546e+06	89.9884	61	691
FBN1	2200	GAAUGUG	kshv-miR-K12-3	3.40546e+06	37.9683	58	2795
FBN1	2200	GAAUGUG	kshv-miR-K12-3	3.40546e+06	31.1468	72	3631
FBN1	2200	UGUUUAC	hsa-miR-30	2.30529e+06	81.4439	50	821
FBN1	2200	UGAAUGU	hsa-miR-181	112182	89.9884	61	691
FBN1	2200	UGAAUGU	hsa-miR-181	112182	37.9683	58	2795
FBN1	2200	UGGGAUC	kshv-miR-K12-7	53074	87.6592	60	720
FBN1	2200	UGGGAUC	kshv-miR-K12-7	53074	25.0093	94	4646
FBXL19	54620	CUCCCCC	kshv-miR-K12-12	201835	19.2308	41	5789
FBXL7	23194	AGUCCAG	hsa-miR-378	19288.3	21.4413	60	5340
FBXO11	80204	AGCAUUA	kshv-miR-K12-11	109780	134.632	130	358
FBXO11	80204	AGCAUUA	hsa-miR-155	9778	134.632	130	358
FBXO11	80204	GUGCCAU	hsa-miR-183	8264	15.8232	60	6654
FBXO21	23014	CCUGUAA	kshv-miR-K12-1	3164516	26.1168	53	4433
FBXO21	23014	GCACUUU	hsa-miR-17	184223	18.3607	66	5976
FBXO21	23014	AUUCUUU	hsa-miR-186	8909.33	26.1168	53	4433
FBXO21	23014	ACUUUAU	hsa-miR-142-5p	8819.33	18.3607	66	5976
FBXO33	254170	AGCAUUA	kshv-miR-K12-11	109780	14.1905	61	7076
FBXO33	254170	AGCAUUA	hsa-miR-155	9778	14.1905	61	7076
FBXO33	254170	AUUCUUU	hsa-miR-186	8909.33	14.1905	61	7076
FBXO5	26271	CCUGUAA	kshv-miR-K12-1	3164516	213.14	115	192
FBXW7	55294	UGCUGCU	hsa-miR-15	20103	31.0257	83	3646
FBXW7	55294	GUACUGU	hsa-miR-101	12606.3	31.0257	83	3646
FBXW7	55294	AUGCUGC	hsa-miR-107	8382.67	31.0257	83	3646
FDX1	2230	ACUUUAU	hsa-miR-142-5p	8819.33	44.3795	49	2219
FEM1B	10116	GUAUUCU	kshv-miR-K12-4-3p	2648462	92.9044	142	652
FEM1B	10116	GCACUUU	hsa-miR-17	184223	92.9044	142	652
FEM1B	10116	ACUGUGA	hsa-miR-27	132851	92.9044	142	652
FGD4	121512	UGCUGCU	hsa-miR-15	20103	38.7219	47	2714
FIZ1	84922	GAAUGUG	kshv-miR-K12-3	3.40546e+06	10.5102	72	8069
FIZ1	84922	UGAAUGU	hsa-miR-181	112182	10.5102	72	8069
FKBP11	51303	ACACUAC	hsa-miR-142-3p	962026	39.4837	61	2635
FKBP3	2287	AACCAUC	kshv-miR-K12-6-3p	29304.7	25.5566	84	4543
FLJ41757	440862	GUAUUCU	kshv-miR-K12-4-3p	2648462	7.10771	45	9001
FLJ41757	440862	AACCAUC	kshv-miR-K12-6-3p	29304.7	7.10771	45	9001
FNBP1	23048	GAAUGUG	kshv-miR-K12-3	3.40546e+06	51.2874	80	1746
FNBP1	23048	ACUGUGA	hsa-miR-27	132851	51.2874	80	1746
FNDC3A	22862	AACCAUC	kshv-miR-K12-6-3p	29304.7	41.6571	63	2433
FNDC3B	64778	GAAUGUG	kshv-miR-K12-3	3.40546e+06	110.645	77	484
FNDC3B	64778	UGCUGCU	hsa-miR-15	20103	110.645	77	484
FNDC3B	64778	UGCUGCU	hsa-miR-15	20103	110.645	77	484
FNIP1	96459	UAUUAUA	hsa-miR-374	28905.7	17.4507	69	6216
FNIP1	96459	GUGCAAU	hsa-miR-25	18779.3	17.4507	69	6216
FOXJ3	22887	GUGUCAU	hsa-miR-425	73736.3	43.1383	133	2311
FOXJ3	22887	AUUCUUU	hsa-miR-186	8909.33	45.5402	87	2120
FOXK1	221937	CCUGUAA	kshv-miR-K12-1	3164516	9.31254	58	8396
FOXK1	221937	AUUCUUU	hsa-miR-186	8909.33	42.9152	81	2328
FOXK1	221937	AUUCUUU	hsa-miR-186	8909.33	42.9152	81	2328
FOXK2	3607	CUCCCCC	kshv-miR-K12-12	201835	27.83	52	4134
FOXK2	3607	GCACUUU	hsa-miR-17	184223	18.227	46	6010
FOXK2	3607	AACCAUC	kshv-miR-K12-6-3p	29304.7	27.83	52	4134
FOXN3	1112	GGGGCAG	hsa-miR-324-3p	25041.7	50.8644	83	1768
FOXO1	2308	ACCAAAG	hsa-miR-9	8359.33	32.0933	41	3517
FOXO3	2309	GUGCAAU	hsa-miR-25	18779.3	9.05526	63	8457
FOXO3	2309	AUUCUUU	hsa-miR-186	8909.33	19.9154	76	5643
FOXRED2	80020	CUCCCCC	kshv-miR-K12-12	201835	6.3508	44	9224
FPGS	2356	AUUCUUU	hsa-miR-186	8909.33	11.2694	45	7879
FRA10AC1	118924	CUCCCCC	kshv-miR-K12-12	201835	16.2147	53	6557
FRYL	285527	CAACACU	kshv-miR-K12-10a	2.38819e+06	67.618	66	1111
FTH1,CPSF7	2495,79869	GACCGCG	kshv-miR-K12-3*	919256	4.57071	60	9683
FTL	2512	GACCGCG	kshv-miR-K12-3*	919256	84.9595	157	773
FTL	2512	GCCUGGU	kshv-miR-K12-12*	52821	237.806	250	168
FTL	2512	CUACCUC	hsa-let-7	14311.3	237.806	250	168
FUBP1	8880	CUCCCCC	kshv-miR-K12-12	201835	18.0939	52	6047
FUT8	2530	AUUCUUU	hsa-miR-186	8909.33	21.5449	73	5318
FXR1	8087	GUGCAAU	hsa-miR-25	18779.3	39.8271	42	2602
FYCO1	79443	ACUUUAU	hsa-miR-142-5p	8819.33	24.9543	52	4653
FZD5	7855	UUCCGUU	hsa-miR-191	51609	38.331	73	2753
FZD5	7855	UGGUGCU	hsa-miR-29	8448.33	38.331	73	2753
G3BP1	10146	UGAAUGU	hsa-miR-181	112182	22.2749	55	5176
G3BP1	10146	GGGGCAG	hsa-miR-324-3p	25041.7	15.9685	71	6618
G3BP2	9908	GAAUGUG	kshv-miR-K12-3	3.40546e+06	300.723	104	121
G3BP2	9908	GUAUUCU	kshv-miR-K12-4-3p	2648462	300.723	104	121
G3BP2	9908	UGAAUGU	hsa-miR-181	112182	300.723	104	121
G3BP2	9908	GUACUGU	hsa-miR-101	12606.3	47.4946	71	1980
G3BP2	9908	AUUCUUU	hsa-miR-186	8909.33	300.723	104	121
GAB1	2549	ACACUAC	hsa-miR-142-3p	962026	16.8243	43	6371
GALNT10	55568	AGUCCAG	hsa-miR-378	19288.3	17.9383	65	6093
GALNT7	51809	GAAUGUG	kshv-miR-K12-3	3.40546e+06	21.5003	54	5332
GANAB	23193	CAACACU	kshv-miR-K12-10a	2.38819e+06	42.6321	42	2356
GANAB	23193	UGGGAUC	kshv-miR-K12-7	53074	72.5997	45	992
GAPDH	2597	GCCUGGU	kshv-miR-K12-12*	52821	379.279	101	81
GAPDH	2597	GCACCUU	hsa-miR-18	11162	796.506	276	21
GARS	2617	GAAUGUG	kshv-miR-K12-3	3.40546e+06	42.5881	45	2362
GARS	2617	UGCUGCU	hsa-miR-15	20103	6.0148	42	9314
GARS	2617	AUGCUGC	hsa-miR-107	8382.67	6.0148	42	9314
GATAD2B	57459	UUUGCAC	hsa-miR-19	702659	49.836	68	1823
GATAD2B	57459	CUCCCCC	kshv-miR-K12-12	201835	258.5	75	151
GCNT2	2651	UGUUUAC	hsa-miR-30	2.30529e+06	31.6117	74	3578
GCNT2	2651	AUAAGCU	hsa-miR-21	734116	15.8806	73	6638
GCNT2	2651	GCACUUU	hsa-miR-17	184223	23.6412	71	4888
GCNT2	2651	ACUGUGA	hsa-miR-27	132851	49.3483	86	1851
GCNT2	2651	GCCUGGU	kshv-miR-K12-12*	52821	21.8687	81	5248
GCNT2	2651	AUUCUUU	hsa-miR-186	8909.33	49.3483	86	1851
GDI1	2664	GAAUGUG	kshv-miR-K12-3	3.40546e+06	49.5023	87	1842
GDI1	2664	UGAAUGU	hsa-miR-181	112182	49.5023	87	1842
GDI1	2664	GUGCCAU	hsa-miR-183	8264	28.8522	79	3966
GDI2	2665	GCACUUU	hsa-miR-17	184223	6.82726	43	9087
GGA2	23062	UGGGAUC	kshv-miR-K12-7	53074	37.2198	52	2882
GGA2	23062	ACUUUAU	hsa-miR-142-5p	8819.33	37.2198	52	2882
GGCT	79017	GAAUGUG	kshv-miR-K12-3	3.40546e+06	37.8497	48	2810
GGCT	79017	UGAAUGU	hsa-miR-181	112182	37.8497	48	2810
GGNBP2	79893	ACGCACA	hsa-miR-210	311304	28.7243	44	3983
GGT6,UBE2G1	124975,7326	GUAUUCU	kshv-miR-K12-4-3p	2648462	41.6728	76	2431
GGT6,UBE2G1	124975,7326	GCCUGGU	kshv-miR-K12-12*	52821	70.9359	49	1025
GHITM	27069	GAAUGUG	kshv-miR-K12-3	3.40546e+06	102.366	166	551
GHITM	27069	UGAAUGU	hsa-miR-181	112182	102.366	166	551
GHITM	27069	UGGGAUC	kshv-miR-K12-7	53074	29.0692	45	3927
GIGYF1	64599	CCUGUAA	kshv-miR-K12-1	3164516	49.0927	88	1869
GINS2	51659	CAACACC	kshv-miR-K12-10b	2.20891e+06	17.0579	76	6313
GK5	256356	UGAAUGU	hsa-miR-181	112182	75.5629	81	939
GLCCI1	113263	CCUGUAA	kshv-miR-K12-1	3164516	98.1849	78	598
GLCCI1	113263	UGUUUAC	hsa-miR-30	2.30529e+06	494.801	173	51
GLCCI1	113263	AUAAGCU	hsa-miR-21	734116	494.801	173	51
GLCCI1	113263	GUGUCAU	hsa-miR-425	73736.3	121.657	108	413
GLCCI1	113263	GCGCCUA	kshv-miR-K12-8	64198.7	21.9366	52	5232
GLCCI1	113263	GUACUGU	hsa-miR-101	12606.3	494.801	173	51
GLG1	2734	CCUGUAA	kshv-miR-K12-1	3164516	75.4222	62	943
GLG1	2734	CCUGUAA	kshv-miR-K12-1	3164516	16.3106	44	6528
GLRX5	51218	AUUCUUU	hsa-miR-186	8909.33	63.5078	89	1240
GLT25D1	79709	AGCAUUA	kshv-miR-K12-11	109780	88.9059	64	700
GLT25D1	79709	AGCAUUA	hsa-miR-155	9778	88.9059	64	700
GLUD1	2746	GACCGCG	kshv-miR-K12-3*	919256	27.6103	49	4175
GLUD2	2747	GACCGCG	kshv-miR-K12-3*	919256	27.6103	49	4176
GNA12	2768	AGCAUUA	kshv-miR-K12-11	109780	5.62388	89	9422
GNA12	2768	AGCAUUA	hsa-miR-155	9778	5.62388	89	9422
GNA13	10672	CCUGUAA	kshv-miR-K12-1	3164516	37.6768	73	2825
GNAI1	2770	ACCAAAG	hsa-miR-9	8359.33	30.3107	58	3731
GNB1	2782	CUGUUAC	hsa-miR-194	13087	61.7189	55	1304
GNB1	2782	UGGUGCU	hsa-miR-29	8448.33	53.6521	62	1645
GNB1L,C22orf29	54584,79680	UGGUGCU	hsa-miR-29	8448.33	5.67034	47	9413
GNB2	2783	UGCUGCU	hsa-miR-15	20103	64.7916	91	1199
GNB2L1	10399	UGGGAUC	kshv-miR-K12-7	53074	50.2792	60	1807
GNB2L1	10399	UGGUGCU	hsa-miR-29	8448.33	64.6797	87	1201
GNB2L1	10399	GUGCCAU	hsa-miR-183	8264	64.6797	87	1201
GNB5	10681	ACUACCU	hsa-miR-196	20721.7	21.086	48	5413
GNPDA1	10007	GAAUGUG	kshv-miR-K12-3	3.40546e+06	9.23661	53	8419
GOLGA4	2803	GUGUCAU	hsa-miR-425	73736.3	28.244	68	4063
GOLGA6L10	647042	UUCCGUU	hsa-miR-191	51609	2.84797	68	10140
GOLGA8A	23015	GAAUGUG	kshv-miR-K12-3	3.40546e+06	103.418	140	540
GOLGA8A	23015	GUAUUCU	kshv-miR-K12-4-3p	2648462	3.89474	57	9880
GOLGA8A	23015	UGAAUGU	hsa-miR-181	112182	103.418	140	540
GOLGA8A	23015	UGAAUGU	hsa-miR-181	112182	86.0285	99	754
GOLGA8A	23015	GUGCAAU	hsa-miR-25	18779.3	60.7588	45	1340
GOLM1	51280	CAACACC	kshv-miR-K12-10b	2.20891e+06	42.5691	58	2363
GOLM1	51280	GCACUUU	hsa-miR-17	184223	33.2507	83	3350
GOLM1	51280	CUGUUAC	hsa-miR-194	13087	30.5308	56	3707
GORASP2	26003	CCUGUAA	kshv-miR-K12-1	3164516	26.2733	42	4402
GORASP2	26003	GCAUCCU	kshv-miR-K12-5	51619.7	26.2733	42	4402
GOT2	2806	GCCUGGU	kshv-miR-K12-12*	52821	31.7943	53	3556
GOT2	2806	CUGUUAC	hsa-miR-194	13087	31.7943	53	3556
GPATCH2	55105	GAAUGUG	kshv-miR-K12-3	3.40546e+06	19.5405	68	5716
GPBP1	65056	UGAAUGU	hsa-miR-181	112182	13.7254	52	7205
GPI	2821	CAACACC	kshv-miR-K12-10b	2.20891e+06	66.9518	117	1136
GPI	2821	GCACUUU	hsa-miR-17	184223	16.0186	42	6601
GPI	2821	AGUCCAG	hsa-miR-378	19288.3	27.8819	42	4127
GPR158	57512	AGCAUUA	kshv-miR-K12-11	109780	100.108	83	571
GPR158	57512	AGCAUUA	hsa-miR-155	9778	100.108	83	571
GPR89A	653519	UGCUGCU	hsa-miR-15	20103	7.30486	67	8953
GPR89C	728932	UGCUGCU	hsa-miR-15	20103	7.30486	67	8955
GPSM3	63940	UGCUGCU	hsa-miR-15	20103	20.2722	67	5576
GRB2	2885	GUAUUCU	kshv-miR-K12-4-3p	2648462	80.7112	96	831
GRB2	2885	ACUGUGA	hsa-miR-27	132851	48.7181	116	1900
GRB2	2885	UGCUGCU	hsa-miR-15	20103	9.06818	47	8449
GRB2	2885	UGCUGCU	hsa-miR-15	20103	4.7575	67	9650
GRINL1A,GCOM1	81488,145781	GAAUGUG	kshv-miR-K12-3	3.40546e+06	15.4074	48	6762
GRN	2896	CUACAGU	kshv-miR-K12-2	131059	40.8123	63	2514
GRSF1	2926	UUUGCAC	hsa-miR-19	702659	36.6946	78	2940
GSPT1	2935	ACUUUAU	hsa-miR-142-5p	8819.33	16.875	49	6356
GSR	2936	UGCUGCU	hsa-miR-15	20103	3.82827	61	9898
GSTP1	2950	UGCUGCU	hsa-miR-15	20103	81.2803	59	823
GTF2B	2959	GAAUGUG	kshv-miR-K12-3	3.40546e+06	21.8214	43	5261
GTF2B	2959	UGAAUGU	hsa-miR-181	112182	21.8214	43	5261
GTF2IRD2,BAZ1B	84163,9031	GAAUGUG	kshv-miR-K12-3	3.40546e+06	8.90576	68	8505
GTF2IRD2,RFC2	84163,5982	UGAAUGU	hsa-miR-181	112182	4.81935	46	9639
GTSF1	121355	AACCAUC	kshv-miR-K12-6-3p	29304.7	131.086	106	369
GXYLT1	283464	GUAUUCU	kshv-miR-K12-4-3p	2648462	16.451	44	6476
GXYLT1	283464	CUACAGU	kshv-miR-K12-2	131059	16.451	44	6476
GXYLT2	727936	GACCGCG	kshv-miR-K12-3*	919256	17.3329	62	6241
H2AFX	3014	UGCUGCU	hsa-miR-15	20103	6.30403	64	9239
H2BFS	54145	UGCUGCU	hsa-miR-15	20103	50.827	73	1772
H2BFS	54145	UGCUGCU	hsa-miR-15	20103	2.184	79	10381
H3F3B	3021	GAGGGAG	kshv-miR-K12-8*	883599	14.2861	64	7062
H3F3B	3021	GUGCCAU	hsa-miR-183	8264	25.4585	60	4563
H3F3C	440093	UGUUUAC	hsa-miR-30	2.30529e+06	12.6664	64	7504
H3F3C	440093	GUGCCAU	hsa-miR-183	8264	25.4585	60	4564
H6PD	9563	CCUGUAA	kshv-miR-K12-1	3164516	95.3049	65	627
HACE1	57531	UAUUAUA	hsa-miR-374	28905.7	20.5804	51	5511
HACL1	26061	GAAUGUG	kshv-miR-K12-3	3.40546e+06	36.7127	54	2934
HACL1	26061	UGAAUGU	hsa-miR-181	112182	36.7127	54	2934
HAT1	8520	CUACAGU	kshv-miR-K12-2	131059	7.11077	44	8998
HAUS6	54801	UGAAUGU	hsa-miR-181	112182	35.0071	55	3137
HBS1L	10767	UUCCGUU	hsa-miR-191	51609	32.5579	50	3435
HBS1L	10767	UAUUAUA	hsa-miR-374	28905.7	88.0341	49	714
HBS1L	10767	CUACCUC	hsa-let-7	14311.3	51.0504	72	1754
HCFC1	3054	CUCCCCC	kshv-miR-K12-12	201835	4.89357	75	9616
HCFC1	3054	GCGCCUA	kshv-miR-K12-8	64198.7	87.358	118	725
HCFC1	3054	GCCUGGU	kshv-miR-K12-12*	52821	12.5075	68	7541
HCLS1	3059	GGCCAGU	hsa-miR-193	24914.3	24.4599	45	4740
HDAC7	51564	CUCCCCC	kshv-miR-K12-12	201835	8.167	43	8705
HDDC2	51020	CCUGUAA	kshv-miR-K12-1	3164516	21.8471	62	5253
HDLBP	3069	GUGUCAU	hsa-miR-425	73736.3	17.985	43	6081
HDLBP	3069	ACUUUAU	hsa-miR-142-5p	8819.33	17.985	43	6081
HDLBP	3069	UGGUGCU	hsa-miR-29	8448.33	82.4311	73	808
HECA	51696	GUGUCAU	hsa-miR-425	73736.3	56.1717	52	1552
HECW1	23072	GCGCCUA	kshv-miR-K12-8	64198.7	18.1201	89	6036
HIATL1	84641	GUAUUCU	kshv-miR-K12-4-3p	2648462	17.7391	47	6133
HIATL1	84641	AUUCUUU	hsa-miR-186	8909.33	17.7391	47	6133
HIATL2	84278	GUAUUCU	kshv-miR-K12-4-3p	2648462	17.7251	47	6137
HIATL2	84278	AUUCUUU	hsa-miR-186	8909.33	17.7251	47	6137
HIF1AN	55662	GAAUGUG	kshv-miR-K12-3	3.40546e+06	50.269	54	1809
HIGD2A	192286	UGAAUGU	hsa-miR-181	112182	131.338	140	368
HIGD2A	192286	AACCAUC	kshv-miR-K12-6-3p	29304.7	70.3743	107	1042
HIGD2A	192286	UGCUGCU	hsa-miR-15	20103	70.3743	107	1042
HIN1L	360227	CUCCCCC	kshv-miR-K12-12	201835	22.5574	46	5113
HIP1	3092	CAACACU	kshv-miR-K12-10a	2.38819e+06	95.7466	69	623
HIP1	3092	ACACUAC	hsa-miR-142-3p	962026	95.7466	69	623
HIP1	3092	UGGUGCU	hsa-miR-29	8448.33	14.9971	57	6858
HIST1H1C	3006	CCUGUAA	kshv-miR-K12-1	3164516	150.474	151	302
HIST1H1C	3006	GCCUGGU	kshv-miR-K12-12*	52821	490.458	280	54
HIST1H1C	3006	GGGGCAG	hsa-miR-324-3p	25041.7	490.458	280	54
HIST1H1C	3006	UGCUGCU	hsa-miR-15	20103	340.49	142	98
HIST1H1E	3008	GCCUGGU	kshv-miR-K12-12*	52821	25.6574	65	4529
HIST1H2AB	8335	UGCUGCU	hsa-miR-15	20103	41.7266	75	2425
HIST1H2AJ	8331	UGCUGCU	hsa-miR-15	20103	32.0407	78	3526
HIST1H2AL	8332	AACCAUC	kshv-miR-K12-6-3p	29304.7	39.008	82	2687
HIST1H2BC	8347	AUUCUUU	hsa-miR-186	8909.33	32.8966	68	3390
HIST1H2BG	8339	UGCUGCU	hsa-miR-15	20103	83.7972	126	786
HIST1H2BJ	8970	UGCUGCU	hsa-miR-15	20103	23.8793	70	4848
HIST1H2BK	85236	UGCUGCU	hsa-miR-15	20103	235.742	102	171
HIST1H2BK	85236	UGCUGCU	hsa-miR-15	20103	2.184	79	10382
HIST1H2BL	8340	UGCUGCU	hsa-miR-15	20103	32.1147	53	3514
HIST1H2BO	8348	UGCUGCU	hsa-miR-15	20103	4.77146	51	9646
HIST1H3B	8358	GCCUGGU	kshv-miR-K12-12*	52821	86.1891	135	748
HIST1H3C	8352	GCCUGGU	kshv-miR-K12-12*	52821	35.1773	159	3108
HIST1H3D	8351	GAAUGUG	kshv-miR-K12-3	3.40546e+06	54.0019	57	1635
HIST1H3D	8351	UGAAUGU	hsa-miR-181	112182	54.0019	57	1635
HIST1H3G	8355	GCCUGGU	kshv-miR-K12-12*	52821	211.986	106	193
HIST1H3G	8355	GUGCCAU	hsa-miR-183	8264	76.6747	153	917
HIST1H3H	8357	GCCUGGU	kshv-miR-K12-12*	52821	149.375	120	304
HIST1H3J	8356	GCCUGGU	kshv-miR-K12-12*	52821	33.1021	49	3367
HIST1H4A	8359	ACCAAAG	hsa-miR-9	8359.33	29.43	50	3875
HIST1H4C	8364	UGGUGCU	hsa-miR-29	8448.33	75.7449	137	935
HIST2H2AB,HIST2H2BE	317772,8349	GACCGCG	kshv-miR-K12-3*	919256	16.3708	57	6510
HIST2H2AC	8338	CUGUUAC	hsa-miR-194	13087	85.889	220	755
HIST2H2AC	8338	ACCAAAG	hsa-miR-9	8359.33	85.889	220	755
HIST2H2BE	8349	GUUUAGC	kshv-miR-K12-4-5p	37464	48.0397	63	1942
HIST2H2BE	8349	UGCUGCU	hsa-miR-15	20103	58.8973	131	1425
HIST2H2BE	8349	GUACUGU	hsa-miR-101	12606.3	43.8916	53	2250
HIST2H2BF	440689	UGCUGCU	hsa-miR-15	20103	44.1522	131	2230
HIVEP1	3096	GCACCUU	hsa-miR-18	11162	40.0648	74	2584
HIVEP1	3096	UGGUGCU	hsa-miR-29	8448.33	75.6823	77	937
HLA-C	3107	GAAUGUG	kshv-miR-K12-3	3.40546e+06	343.257	229	97
HLA-C	3107	UGAAUGU	hsa-miR-181	112182	343.257	229	97
HLA-E	3133	CCUGUAA	kshv-miR-K12-1	3164516	32.862	85	3398
HLA-E	3133	UGAAUGU	hsa-miR-181	112182	32.862	85	3398
HLA-E	3133	UGGGAUC	kshv-miR-K12-7	53074	74.7904	53	951
HLA-E	3133	GCCUGGU	kshv-miR-K12-12*	52821	208.685	117	195
HLA-E	3133	UGCUGCU	hsa-miR-15	20103	208.685	117	195
HLA-F	3134	UGCUGCU	hsa-miR-15	20103	7.73497	70	8846
HLA-H,LOC554223,HLA-G	3136,554223,3135	ACUUUAU	hsa-miR-142-5p	8819.33	10.9951	50	7956
HLTF	6596	GAAUGUG	kshv-miR-K12-3	3.40546e+06	26.651	45	4344
HLTF	6596	GUGCAAU	hsa-miR-25	18779.3	26.651	45	4344
HLTF	6596	AUUCUUU	hsa-miR-186	8909.33	26.651	45	4344
HMGA1	3159	UGGGAUC	kshv-miR-K12-7	53074	96.825	48	608
HMGA1	3159	UACUUGA	hsa-miR-26	28806.3	35.3101	66	3098
HMGA1	3159	ACCAAAG	hsa-miR-9	8359.33	16.5304	50	6446
HMGB1	3146	GAAUGUG	kshv-miR-K12-3	3.40546e+06	4.21748	73	9778
HMGB1	3146	ACACUAC	hsa-miR-142-3p	962026	4.21748	73	9778
HMGB1P6	645292	GAAUGUG	kshv-miR-K12-3	3.40546e+06	4.21748	73	9777
HMGB1P6	645292	ACACUAC	hsa-miR-142-3p	962026	4.21748	73	9777
HMGB2	3148	GAAUGUG	kshv-miR-K12-3	3.40546e+06	491.779	128	53
HMGB2	3148	UGAAUGU	hsa-miR-181	112182	35.5536	71	3069
HMGCR	3156	UGCUGCU	hsa-miR-15	20103	20.498	83	5528
HMGCR	3156	GUGCAAU	hsa-miR-25	18779.3	38.3232	62	2757
HMGCS1	3157	AGCAUUA	kshv-miR-K12-11	109780	33.9783	64	3252
HMGCS1	3157	CUACCUC	hsa-let-7	14311.3	53.6432	88	1647
HMGCS1	3157	AGCAUUA	hsa-miR-155	9778	33.9783	64	3252
HMGCS1	3157	UGGUGCU	hsa-miR-29	8448.33	73.4976	60	974
HMGXB4	10042	CCUGUAA	kshv-miR-K12-1	3164516	21.1771	62	5385
HMGXB4	10042	GUUUAGC	kshv-miR-K12-4-5p	37464	44.145	78	2232
HMGXB4	10042	AUUCUUU	hsa-miR-186	8909.33	44.145	78	2232
HN1	51155	GCACUUU	hsa-miR-17	184223	680.614	207	27
HN1	51155	AGUCCAG	hsa-miR-378	19288.3	680.614	207	27
HN1	51155	ACUUUAU	hsa-miR-142-5p	8819.33	680.614	207	27
HN1	51155	GUGCCAU	hsa-miR-183	8264	680.614	207	27
HNRNPC	3183	CAACACU	kshv-miR-K12-10a	2.38819e+06	10.1691	45	8152
HNRNPD	3184	GUGUCAU	hsa-miR-425	73736.3	62.4535	98	1271
HNRNPH2	3188	CCUGUAA	kshv-miR-K12-1	3164516	15.9108	43	6631
HNRNPL	3191	GAAUGUG	kshv-miR-K12-3	3.40546e+06	26.0209	63	4455
HNRNPL	3191	GUAUUCU	kshv-miR-K12-4-3p	2648462	19.6784	47	5691
HNRNPL	3191	UGAAUGU	hsa-miR-181	112182	26.0209	63	4455
HNRNPL	3191	UGAAUGU	hsa-miR-181	112182	7.65129	45	8869
HNRNPL	3191	GCCUGGU	kshv-miR-K12-12*	52821	57.5819	44	1482
HNRNPUL2,HNRNPUL2-BSCL2	221092,100534595	GAGGGAG	kshv-miR-K12-8*	883599	30.2761	73	3733
HNRPLL	92906	GAAUGUG	kshv-miR-K12-3	3.40546e+06	54.2322	47	1619
HSD17B10	3028	CAACACU	kshv-miR-K12-10a	2.38819e+06	52.2301	67	1697
HSP90AA1	3320	ACUGUGA	hsa-miR-27	132851	133.849	93	362
HSP90AA1	3320	GGCCAGU	hsa-miR-193	24914.3	133.849	93	362
HSP90AA1	3320	UGCUGCU	hsa-miR-15	20103	118.979	100	433
HSP90AA1	3320	GUACUGU	hsa-miR-101	12606.3	369.277	86	84
HSP90AA1	3320	ACCAAAG	hsa-miR-9	8359.33	43.7055	87	2264
HSP90AA4P	3323	GUACUGU	hsa-miR-101	12606.3	4.34605	61	9743
HSP90AA5P	730211	ACUGUGA	hsa-miR-27	132851	32.5637	81	3434
HSP90AB1	3326	CUCCCCC	kshv-miR-K12-12	201835	102.599	227	549
HSP90AB1	3326	UGCUGCU	hsa-miR-15	20103	110.965	57	482
HSP90AB1	3326	GUACUGU	hsa-miR-101	12606.3	50.8531	53	1770
HSP90AB1	3326	UGGUGUU	hsa-miR-21s	9665.33	78.4721	78	880
HSP90AB1	3326	UGGUGCU	hsa-miR-29	8448.33	110.965	57	482
HSP90AB1	3326	ACCAAAG	hsa-miR-9	8359.33	10.231	62	8141
HSP90AB2P	391634	ACCAAAG	hsa-miR-9	8359.33	10.231	62	8140
HSP90AB3P	3327	GCACUUU	hsa-miR-17	184223	13.648	43	7221
HSP90AB3P	3327	UGCUGCU	hsa-miR-15	20103	110.965	57	481
HSP90AB3P	3327	UGGUGCU	hsa-miR-29	8448.33	110.965	57	481
HSPA1B	3304	AUUCUUU	hsa-miR-186	8909.33	30.7144	55	3685
HSPA4	3308	CAACACU	kshv-miR-K12-10a	2.38819e+06	21.2738	70	5370
HSPA4	3308	UAUUAUA	hsa-miR-374	28905.7	21.2738	70	5370
HSPA5	3309	GAGGGAG	kshv-miR-K12-8*	883599	24.0227	62	4825
HSPA5	3309	CUCCCCC	kshv-miR-K12-12	201835	224.174	79	185
HSPA5	3309	GUGUCAU	hsa-miR-425	73736.3	20.8142	54	5466
HSPA5	3309	GCCUGGU	kshv-miR-K12-12*	52821	22.2218	78	5183
HSPA5	3309	AACCAUC	kshv-miR-K12-6-3p	29304.7	244.669	120	162
HSPA5	3309	UGCUGCU	hsa-miR-15	20103	244.669	120	162
HSPA5	3309	UGGUGUU	hsa-miR-21s	9665.33	24.0227	62	4825
HSPA5	3309	UGGUGCU	hsa-miR-29	8448.33	244.669	120	162
HSPA8	3312	GCACUUU	hsa-miR-17	184223	71.13	124	1018
HSPA8	3312	GCACUUU	hsa-miR-17	184223	58.9079	90	1423
HSPA8	3312	GUGUCAU	hsa-miR-425	73736.3	17.7293	88	6135
HSPA8	3312	GCCUGGU	kshv-miR-K12-12*	52821	60.3036	88	1356
HSPA8	3312	UACUUGA	hsa-miR-26	28806.3	71.13	124	1018
HSPA8	3312	GGCCAGU	hsa-miR-193	24914.3	105.831	111	515
HSPA8	3312	ACUACCU	hsa-miR-196	20721.7	60.3036	88	1356
HSPA8	3312	UGCUGCU	hsa-miR-15	20103	53.5795	60	1650
HSPA8	3312	ACUUUAU	hsa-miR-142-5p	8819.33	71.13	124	1018
HSPA8	3312	UGGUGCU	hsa-miR-29	8448.33	13.0434	72	7392
HSPA9	3313	GAAUGUG	kshv-miR-K12-3	3.40546e+06	37.9535	78	2798
HSPA9	3313	UGAAUGU	hsa-miR-181	112182	37.9535	78	2798
HSPA9	3313	UGCUGCU	hsa-miR-15	20103	55.1874	60	1584
HSPA9	3313	UGCUGCU	hsa-miR-15	20103	37.9535	78	2798
HSPD1	3329	AACCAUC	kshv-miR-K12-6-3p	29304.7	12.4861	46	7548
HSPD1	3329	UGCUGCU	hsa-miR-15	20103	3.80151	42	9909
HSPD1	3329	AUGCUGC	hsa-miR-107	8382.67	3.80151	42	9909
HSPH1	10808	GAAUGUG	kshv-miR-K12-3	3.40546e+06	7.74377	47	8844
HSPH1	10808	AGCAUUA	kshv-miR-K12-11	109780	50.373	49	1800
HSPH1	10808	GUGUCAU	hsa-miR-425	73736.3	13.6975	46	7214
HSPH1	10808	AGCAUUA	hsa-miR-155	9778	50.373	49	1800
HYOU1	10525	AUUCUUU	hsa-miR-186	8909.33	80.0847	66	841
IAH1	285148	UGUUUAC	hsa-miR-30	2.30529e+06	35.6017	87	3062
IAH1	285148	UACUUGA	hsa-miR-26	28806.3	35.6017	87	3062
IBTK	25998	UUUGCAC	hsa-miR-19	702659	208.025	94	198
IDS	3423	CCUGUAA	kshv-miR-K12-1	3164516	12.9741	64	7415
IER2	9592	GCACCUU	hsa-miR-18	11162	38.1396	44	2772
IER3	8870	GCAUCCU	kshv-miR-K12-5	51619.7	49.0715	43	1872
IFI30	10437	ACGCACA	hsa-miR-210	311304	24.1348	58	4801
IFI30	10437	UGCUGCU	hsa-miR-15	20103	29.595	60	3844
IFI30	10437	UGCUGCU	hsa-miR-15	20103	29.595	60	3844
IFI30	10437	UGCUGCU	hsa-miR-15	20103	29.595	60	3844
IFI30	10437	UGGUGCU	hsa-miR-29	8448.33	65.9581	94	1158
IFNAR2	3455	GCAUCCU	kshv-miR-K12-5	51619.7	79.1962	62	861
IGBP1	3476	UAUUAUA	hsa-miR-374	28905.7	12.3348	54	7588
IGF2BP3	10643	ACUUUAU	hsa-miR-142-5p	8819.33	47.4728	85	1982
IGHG2,IGHA2,IGHM,IGHG1	3501,3494,3507,3500	CCUGUAA	kshv-miR-K12-1	3164516	26.4102	73	4386
IKZF1	10320	CAACACU	kshv-miR-K12-10a	2.38819e+06	20.3195	48	5563
IL10RB	3588	GUGUCAU	hsa-miR-425	73736.3	33.7213	58	3289
IL2RB	3560	UGCUGCU	hsa-miR-15	20103	40.5741	62	2533
IL4I1,NUP62	259307,23636	CAACACC	kshv-miR-K12-10b	2.20891e+06	22.8586	45	5040
IL6ST	3572	AGCAUUA	kshv-miR-K12-11	109780	81.166	100	824
IL6ST	3572	GUGCAAU	hsa-miR-25	18779.3	81.166	100	824
IL6ST	3572	AGCAUUA	hsa-miR-155	9778	81.166	100	824
IL6ST	3572	ACUUUAU	hsa-miR-142-5p	8819.33	57.1013	96	1504
ILF2	3608	UGGGAUC	kshv-miR-K12-7	53074	77.1159	67	903
ILF3,QTRT1	3609,81890	UGAAUGU	hsa-miR-181	112182	13.0089	94	7405
IMP4	92856	ACUACCU	hsa-miR-196	20721.7	21.9167	44	5239
IMP4	92856	CUACCUC	hsa-let-7	14311.3	21.9167	44	5239
INPP5A	3632	ACACUAC	hsa-miR-142-3p	962026	19.4174	52	5743
INSIG1	3638	GUGUCAU	hsa-miR-425	73736.3	40.41	53	2549
INSIG1	3638	UGGUGCU	hsa-miR-29	8448.33	88.8708	82	701
INTS10	55174	AGCAUUA	kshv-miR-K12-11	109780	37.3175	49	2871
INTS10	55174	AGCAUUA	hsa-miR-155	9778	37.3175	49	2871
INTS10	55174	AGCAUUA	hsa-miR-155	9778	37.3175	49	2871
INTS7	25896	UGAAUGU	hsa-miR-181	112182	42.0055	48	2400
IPO5	3843	GAAUGUG	kshv-miR-K12-3	3.40546e+06	227.045	119	182
IPO5	3843	UGAAUGU	hsa-miR-181	112182	227.045	119	182
IPO5	3843	GUGUCAU	hsa-miR-425	73736.3	227.045	119	182
IPO7	10527	UGCUGCU	hsa-miR-15	20103	23.3797	56	4943
IQGAP1	8826	UGCUGCU	hsa-miR-15	20103	76.7806	41	913
IQGAP1	8826	AUGCUGC	hsa-miR-107	8382.67	76.7806	41	913
IQGAP1	8826	ACCAAAG	hsa-miR-9	8359.33	46.8018	74	2036
IQGAP2	10788	UGCUGCU	hsa-miR-15	20103	2.49039	58	10278
IQGAP2	10788	AUUCUUU	hsa-miR-186	8909.33	20.7233	69	5487
IREB2	3658	UGGUGCU	hsa-miR-29	8448.33	16.1585	63	6567
IRF2BP2	359948	AGCAUUA	kshv-miR-K12-11	109780	106.644	76	509
IRF2BP2	359948	AGCAUUA	hsa-miR-155	9778	106.644	76	509
IRF2BPL	64207	CUCCCCC	kshv-miR-K12-12	201835	14.0727	69	7111
IRF9	10379	GCACUUU	hsa-miR-17	184223	21.0663	54	5419
IRF9	10379	ACUUUAU	hsa-miR-142-5p	8819.33	21.0663	54	5419
ISCU	23479	ACGCACA	hsa-miR-210	311304	300.785	203	120
ITM2B	9445	UUUGCAC	hsa-miR-19	702659	30.8727	67	3663
ITM2B	9445	GCCUGGU	kshv-miR-K12-12*	52821	38.1895	68	2768
ITM2B	9445	UGGUGUU	hsa-miR-21s	9665.33	38.1895	68	2768
ITPKB	3707	CUGUUAC	hsa-miR-194	13087	25.7282	101	4517
IVNS1ABP	10625	CCUGUAA	kshv-miR-K12-1	3164516	6.37089	41	9214
IVNS1ABP	10625	GGCCAGU	hsa-miR-193	24914.3	28.4868	51	4027
JAK2	3717	AUAAGCU	hsa-miR-21	734116	2.37251	79	10320
JMJD1C	221037	GAAUGUG	kshv-miR-K12-3	3.40546e+06	616.716	107	35
JMJD6	23210	GAAUGUG	kshv-miR-K12-3	3.40546e+06	33.6061	62	3299
JUND	3727	CUCCCCC	kshv-miR-K12-12	201835	19.4816	59	5727
KATNAL1	84056	AGUCCAG	hsa-miR-378	19288.3	6.9092	58	9048
KBTBD2	25948	GAAUGUG	kshv-miR-K12-3	3.40546e+06	174.259	76	254
KBTBD2	25948	UGAAUGU	hsa-miR-181	112182	174.259	76	254
KCNAB2	8514	GACCGCG	kshv-miR-K12-3*	919256	46.5422	73	2058
KCNH1	3756	UGCUGCU	hsa-miR-15	20103	23.3547	56	4957
KCNQ5	56479	GUGCAAU	hsa-miR-25	18779.3	3.04567	43	10077
KCTD3	51133	UGUUUAC	hsa-miR-30	2.30529e+06	62.9214	82	1255
KCTD7	154881	GUGCAAU	hsa-miR-25	18779.3	11.7772	41	7732
KDELR2	11014	ACUGUGA	hsa-miR-27	132851	91.1865	111	677
KDELR2	11014	AGUCCAG	hsa-miR-378	19288.3	91.1865	111	677
KDELR2	11014	AUUCUUU	hsa-miR-186	8909.33	11.301	49	7867
KDM3A	55818	UGGGAUC	kshv-miR-K12-7	53074	74.9698	71	948
KDM3A	55818	UGGUGUU	hsa-miR-21s	9665.33	18.2901	50	5989
KDM3B	51780	CAACACU	kshv-miR-K12-10a	2.38819e+06	58.3994	82	1448
KDM3B	51780	GUACUGU	hsa-miR-101	12606.3	58.3994	82	1448
KDM3B	51780	UGGUGUU	hsa-miR-21s	9665.33	9.02472	78	8468
KDM3B	51780	AUGCUGC	hsa-miR-107	8382.67	76.723	49	916
KDM5A	5927	UGGUGUU	hsa-miR-21s	9665.33	32.0353	64	3529
KDM5B	10765	GAAUGUG	kshv-miR-K12-3	3.40546e+06	25.0241	43	4643
KDM5B	10765	UGAAUGU	hsa-miR-181	112182	25.0241	43	4643
KDM5B	10765	AGCAUUA	kshv-miR-K12-11	109780	45.3061	76	2144
KDM5B	10765	GCACCUU	hsa-miR-18	11162	45.3061	76	2144
KDM5B	10765	AGCAUUA	hsa-miR-155	9778	45.3061	76	2144
KDM5B	10765	UGGUGCU	hsa-miR-29	8448.33	22.8669	50	5037
KDM5C	8242	GUACUGU	hsa-miR-101	12606.3	43.5211	56	2277
KDM6B,MPDU1	23135,9526	CUCCCCC	kshv-miR-K12-12	201835	4.58744	70	9679
KDM6B,MPDU1	23135,9526	GUACUGU	hsa-miR-101	12606.3	59.1503	78	1409
KHDRBS1	10657	UACUUGA	hsa-miR-26	28806.3	48.4149	49	1916
KHDRBS1	10657	GGCCAGU	hsa-miR-193	24914.3	54.0078	88	1634
KHDRBS1	10657	UGGUGUU	hsa-miR-21s	9665.33	17.6174	46	6177
KHSRP	8570	UGGGAUC	kshv-miR-K12-7	53074	68.6638	95	1086
KHSRP	8570	GGCCAGU	hsa-miR-193	24914.3	11.6581	77	7763
KIAA0174	9798	GUAUUCU	kshv-miR-K12-4-3p	2648462	104.877	95	524
KIAA0174	9798	CAACACU	kshv-miR-K12-10a	2.38819e+06	31.49	103	3593
KIAA0174	9798	CUCCCCC	kshv-miR-K12-12	201835	32.8301	97	3402
KIAA0174	9798	UGCUGCU	hsa-miR-15	20103	31.49	103	3593
KIAA0430	9665	GUGUCAU	hsa-miR-425	73736.3	11.5171	63	7805
KIAA1244	57221	CUCCCCC	kshv-miR-K12-12	201835	26.431	60	4380
KIAA1245	149013	CCUGUAA	kshv-miR-K12-1	3164516	46.7904	73	2040
KIAA1245	149013	CAACACU	kshv-miR-K12-10a	2.38819e+06	46.7904	73	2040
KIAA1245,GPR89B	149013,51463	UGCUGCU	hsa-miR-15	20103	7.30486	67	8954
KIAA1245,NBPF16	149013,728936	AGUCCAG	hsa-miR-378	19288.3	13.5298	58	7254
KIAA1432	57589	UGCUGCU	hsa-miR-15	20103	15.6864	59	6688
KIAA1598	57698	CUACAGU	kshv-miR-K12-2	131059	18.6772	71	5910
KIAA1598	57698	GUACUGU	hsa-miR-101	12606.3	18.6772	71	5910
KIAA1826	84437	GAAUGUG	kshv-miR-K12-3	3.40546e+06	24.5064	97	4731
KIAA1826	84437	UGAAUGU	hsa-miR-181	112182	24.5064	97	4731
KIAA1919	91749	UGGUGCU	hsa-miR-29	8448.33	50.4203	68	1797
KIAA2013	90231	UACUUGA	hsa-miR-26	28806.3	18.9585	43	5846
KIF14	9928	CUACAGU	kshv-miR-K12-2	131059	6.35958	53	9220
KIF14	9928	UGCUGCU	hsa-miR-15	20103	6.35958	53	9220
KIF14	9928	AUGCUGC	hsa-miR-107	8382.67	6.35958	53	9220
KIF1B	23095	UGUUUAC	hsa-miR-30	2.30529e+06	88.0999	130	712
KIF1B	23095	CUACAGU	kshv-miR-K12-2	131059	88.0999	130	712
KIF1B	23095	GGCCAGU	hsa-miR-193	24914.3	88.0999	130	712
KIF1B	23095	UGCUGCU	hsa-miR-15	20103	88.0999	130	712
KIF1B	23095	UGCUGCU	hsa-miR-15	20103	88.0999	130	712
KIF1B	23095	UGCUGCU	hsa-miR-15	20103	23.559	50	4904
KIF1B	23095	GUGCAAU	hsa-miR-25	18779.3	2.19986	72	10374
KIF1B	23095	AUGCUGC	hsa-miR-107	8382.67	88.0999	130	712
KLF10	7071	UGUUUAC	hsa-miR-30	2.30529e+06	4.48053	51	9713
KLF10	7071	GCACUUU	hsa-miR-17	184223	57.8746	47	1468
KLF10	7071	ACUUUAU	hsa-miR-142-5p	8819.33	4.48053	51	9713
KLF13	51621	CUACAGU	kshv-miR-K12-2	131059	31.4034	64	3604
KLF6	1316	GUGCAAU	hsa-miR-25	18779.3	18.2787	54	5993
KLHDC2	23588	CCUGUAA	kshv-miR-K12-1	3164516	13.7731	74	7194
KLHDC3	116138	UGCUGCU	hsa-miR-15	20103	25.5015	54	4555
KLHL15	80311	UGCUGCU	hsa-miR-15	20103	83.7652	53	788
KLHL18	23276	CUCCCCC	kshv-miR-K12-12	201835	24.2075	62	4783
KLRAQ1	129285	CUACAGU	kshv-miR-K12-2	131059	64.6943	76	1200
KLRAQ1	129285	UGCUGCU	hsa-miR-15	20103	64.6943	76	1200
KLRAQ1	129285	UGGUGCU	hsa-miR-29	8448.33	64.6943	76	1200
KPNA2	3838	CCUGUAA	kshv-miR-K12-1	3164516	45.282	128	2147
KPNA2	3838	GCAUCCU	kshv-miR-K12-5	51619.7	45.282	128	2147
KPNB1	3837	CUACAGU	kshv-miR-K12-2	131059	22.8799	45	5034
LAMP2	3920	CAACACC	kshv-miR-K12-10b	2.20891e+06	102.985	108	543
LAMP2	3920	UGCUGCU	hsa-miR-15	20103	35.337	64	3093
LAMP2	3920	GUGCCAU	hsa-miR-183	8264	102.985	108	543
LANCL1	10314	GUGCCAU	hsa-miR-183	8264	15.217	53	6808
LAP3	51056	UGGGAUC	kshv-miR-K12-7	53074	12.7066	43	7493
LAPTM4A	9741	GUGCCAU	hsa-miR-183	8264	24.1268	74	4803
LARP1	23367	UGGUGCU	hsa-miR-29	8448.33	27.4019	41	4212
LARP4B	23185	CCUGUAA	kshv-miR-K12-1	3164516	56.7702	96	1523
LARP4B	23185	UAUUAUA	hsa-miR-374	28905.7	18.4914	42	5949
LARS	51520	GAAUGUG	kshv-miR-K12-3	3.40546e+06	8.58271	53	8600
LARS	51520	GUAUUCU	kshv-miR-K12-4-3p	2648462	26.702	55	4337
LARS	51520	UGAAUGU	hsa-miR-181	112182	8.58271	53	8600
LASP1	3927	GCACUUU	hsa-miR-17	184223	36.5811	77	2952
LASP1	3927	ACCAAAG	hsa-miR-9	8359.33	13.7604	44	7200
LASS6	253782	UACUUGA	hsa-miR-26	28806.3	42.3909	64	2372
LBR	3930	GAAUGUG	kshv-miR-K12-3	3.40546e+06	14.8421	76	6891
LBR	3930	CCUGUAA	kshv-miR-K12-1	3164516	19.3374	74	5760
LBR	3930	UGAAUGU	hsa-miR-181	112182	14.8421	76	6891
LCOR	84458	CUGUUAC	hsa-miR-194	13087	28.4183	75	4032
LCORL	254251	CCUGUAA	kshv-miR-K12-1	3164516	18.7705	57	5890
LCP1	3936	UGCUGCU	hsa-miR-15	20103	32.2177	70	3491
LCP1	3936	GUGCAAU	hsa-miR-25	18779.3	16.5119	60	6451
LCP1	3936	AUUCUUU	hsa-miR-186	8909.33	32.3954	75	3465
LDB1	8861	ACCAAAG	hsa-miR-9	8359.33	31.484	42	3595
LDHA	3939	UGUUUAC	hsa-miR-30	2.30529e+06	166.997	173	272
LDHA	3939	GAGGGAG	kshv-miR-K12-8*	883599	532.88	167	43
LDHA	3939	UGAAUGU	hsa-miR-181	112182	355.304	107	93
LDHA	3939	UUCCGUU	hsa-miR-191	51609	91.1638	165	678
LDHA	3939	UGGUGCU	hsa-miR-29	8448.33	120.386	133	423
LDHA	3939	ACCAAAG	hsa-miR-9	8359.33	20.5026	104	5526
LDHA	3939	GUGCCAU	hsa-miR-183	8264	120.386	133	423
LDHB	3945	GAAUGUG	kshv-miR-K12-3	3.40546e+06	33.2804	52	3347
LDHB	3945	UGAAUGU	hsa-miR-181	112182	33.2804	52	3347
LDLR	3949	UUUGCAC	hsa-miR-19	702659	92.0027	76	665
LDLR	3949	UUUGCAC	hsa-miR-19	702659	22.9492	72	5025
LDLR	3949	GCACUUU	hsa-miR-17	184223	92.0027	76	665
LDLR	3949	ACUGUGA	hsa-miR-27	132851	77.0545	67	905
LDLR	3949	UGAAUGU	hsa-miR-181	112182	77.0545	67	905
LETM1	3954	GCCUGGU	kshv-miR-K12-12*	52821	31.5552	69	3587
LGALS1	3956	CAACACC	kshv-miR-K12-10b	2.20891e+06	65.2745	90	1175
LHFPL3	375612	GAGGGAG	kshv-miR-K12-8*	883599	10.766	58	8007
LHFPL3	375612	UGCUGCU	hsa-miR-15	20103	10.766	58	8007
LHFPL3	375612	AUUCUUU	hsa-miR-186	8909.33	5.97406	49	9328
LHFPL3	375612	AUGCUGC	hsa-miR-107	8382.67	10.766	58	8007
LIMA1	51474	AUAAGCU	hsa-miR-21	734116	48.1164	55	1937
LIN28B	389421	UGUUUAC	hsa-miR-30	2.30529e+06	48.3472	79	1921
LIN28B	389421	UACUUGA	hsa-miR-26	28806.3	8.76291	56	8550
LIN7B	64130	GCACUUU	hsa-miR-17	184223	20.411	67	5546
LIN7B	64130	ACUUUAU	hsa-miR-142-5p	8819.33	20.411	67	5546
LLPH	84298	GCCUGGU	kshv-miR-K12-12*	52821	14.0206	75	7127
LMBR1L	55716	UGGUGCU	hsa-miR-29	8448.33	24.1292	71	4802
LMNB1	4001	ACUGUGA	hsa-miR-27	132851	24.3427	44	4756
LMNB2	84823	CAACACU	kshv-miR-K12-10a	2.38819e+06	30.2511	89	3738
LOC100128340	100128340	CUCCCCC	kshv-miR-K12-12	201835	5.9242	54	9344
LOC100130009	100130009	ACCAAAG	hsa-miR-9	8359.33	16.5304	50	6447
LOC100130701	100130701	GAGGGAG	kshv-miR-K12-8*	883599	12.2233	65	7623
LOC100132352	100132352	GUAUUCU	kshv-miR-K12-4-3p	2648462	5.76142	54	9390
LOC100134368	100134368	UGGGAUC	kshv-miR-K12-7	53074	23.6216	71	4890
LOC100134368	100134368	AGUCCAG	hsa-miR-378	19288.3	23.6216	71	4890
LOC100288142,FMO5	100288142,2330	GUAUUCU	kshv-miR-K12-4-3p	2648462	80.3628	61	836
LOC100290936	100290936	UGGUGCU	hsa-miR-29	8448.33	2.98111	65	10093
LOC100292653,POM121	100292653,9883	GAAUGUG	kshv-miR-K12-3	3.40546e+06	40.4927	90	2539
LOC100292653,POM121	100292653,9883	ACUGUGA	hsa-miR-27	132851	40.4927	90	2539
LOC100292653,POM121	100292653,9883	UGAAUGU	hsa-miR-181	112182	40.4927	90	2539
LOC100506127	100506127	GCACCUU	hsa-miR-18	11162	62.2402	55	1278
LOC100507691,LRRC37A3	100507691,374819	CAACACC	kshv-miR-K12-10b	2.20891e+06	3.72938	50	9927
LOC100508018	100508018	GAAUGUG	kshv-miR-K12-3	3.40546e+06	17.1241	71	6289
LOC100508018	100508018	GCACUUU	hsa-miR-17	184223	17.1241	71	6289
LOC100508018	100508018	UGAAUGU	hsa-miR-181	112182	17.1241	71	6289
LOC100508474,APOO,LOC100510447	100508474,79135,100510447	UUCCGUU	hsa-miR-191	51609	2.84797	68	10138
LOC100508663	100508663	CAACACC	kshv-miR-K12-10b	2.20891e+06	3.72938	50	9924
LOC100510327,HLA-J,HLA-G,HLA-A	100510327,3137,3135,3105	UGGUGCU	hsa-miR-29	8448.33	9.05198	60	8460
LOC100510436,HLA-C	100510436,3107	GAAUGUG	kshv-miR-K12-3	3.40546e+06	544.301	157	42
LOC100510436,HLA-C	100510436,3107	ACUGUGA	hsa-miR-27	132851	544.301	157	42
LOC100510436,HLA-C	100510436,3107	UGAAUGU	hsa-miR-181	112182	544.301	157	42
LOC100510436,HLA-C	100510436,3107	UGCUGCU	hsa-miR-15	20103	13.8105	54	7176
LOC146880	146880	CCUGUAA	kshv-miR-K12-1	3164516	45.0714	101	2163
LOC146880	146880	GCAUCCU	kshv-miR-K12-5	51619.7	45.0714	101	2163
LOC151162	151162	UUUGCAC	hsa-miR-19	702659	45.854	52	2100
LOC283624	283624	AGUCCAG	hsa-miR-378	19288.3	72.0316	81	1002
LOC286109	286109	UGUUUAC	hsa-miR-30	2.30529e+06	79.9036	145	846
LOC286109	286109	AGUCCAG	hsa-miR-378	19288.3	27.1424	64	4264
LOC338799	338799	CUCCCCC	kshv-miR-K12-12	201835	16.0238	45	6596
LOC348120	348120	ACGCACA	hsa-miR-210	311304	12.939	77	7430
LOC348120	348120	CUCCCCC	kshv-miR-K12-12	201835	6.52807	78	9175
LOC440926	440926	CCUGUAA	kshv-miR-K12-1	3164516	5.20179	56	9529
LOC441666	441666	GAAUGUG	kshv-miR-K12-3	3.40546e+06	6.96108	64	9033
LOC442459	442459	GCCUGGU	kshv-miR-K12-12*	52821	14.532	49	6979
LOC554223,HLA-A,HLA-G,LOC100510327	554223,3105,3135,100510327	GAAUGUG	kshv-miR-K12-3	3.40546e+06	9.83099	78	8247
LOC554223,HLA-A,HLA-G,LOC100510327	554223,3105,3135,100510327	GACCGCG	kshv-miR-K12-3*	919256	41.0112	62	2490
LOC554223,HLA-A,HLA-G,LOC100510327	554223,3105,3135,100510327	GCCUGGU	kshv-miR-K12-12*	52821	580.865	123	38
LOC554223,HLA-G	554223,3135	ACUUUAU	hsa-miR-142-5p	8819.33	15.9848	92	6613
LOC642335,EXOC2	642335,55770	ACUUUAU	hsa-miR-142-5p	8819.33	15.2424	49	6804
LOC642357	642357	GCACUUU	hsa-miR-17	184223	12.3207	85	7589
LOC642357	642357	GUGUCAU	hsa-miR-425	73736.3	11.4687	88	7821
LOC643454,PTPN14	643454,5784	CUACAGU	kshv-miR-K12-2	131059	8.45395	55	8636
LOC644714	644714	GUGGCGC	kshv-miR-K12-7*	34931	8.799	84	8544
LOC644714	644714	GGCCAGU	hsa-miR-193	24914.3	8.799	84	8544
LOC653203,PI4KA	653203,5297	AACCAUC	kshv-miR-K12-6-3p	29304.7	44.9329	51	2170
LOC730268	730268	GCAUCCU	kshv-miR-K12-5	51619.7	11.0254	69	7948
LOC730268	730268	GCAUCCU	kshv-miR-K12-5	51619.7	11.0254	69	7947
LONP2	83752	CCUGUAA	kshv-miR-K12-1	3164516	102.72	50	546
LONP2	83752	CAACACC	kshv-miR-K12-10b	2.20891e+06	102.72	50	546
LONP2	83752	GAGGGAG	kshv-miR-K12-8*	883599	102.72	50	546
LPHN3	23284	UGGUGCU	hsa-miR-29	8448.33	19.3843	55	5752
LPIN2	9663	GAAUGUG	kshv-miR-K12-3	3.40546e+06	12.7968	61	7476
LPIN2	9663	UGAAUGU	hsa-miR-181	112182	12.7968	61	7476
LPIN2	9663	UGCUGCU	hsa-miR-15	20103	12.7968	61	7476
LRP8	7804	UGGGAUC	kshv-miR-K12-7	53074	46.7922	77	2038
LRR1	122769	UGCUGCU	hsa-miR-15	20103	16.6173	51	6420
LRR1	122769	AUGCUGC	hsa-miR-107	8382.67	16.6173	51	6420
LRRC37A	9884	CAACACC	kshv-miR-K12-10b	2.20891e+06	3.72938	50	9926
LRRC37A2	474170	CAACACC	kshv-miR-K12-10b	2.20891e+06	3.72938	50	9925
LRRC39	127495	AUUCUUU	hsa-miR-186	8909.33	8.61757	54	8593
LRRC7	57554	UGCUGCU	hsa-miR-15	20103	3.29915	49	10029
LRRC8D	55144	UGUUUAC	hsa-miR-30	2.30529e+06	179.75	90	240
LRRC8D	55144	AUAAGCU	hsa-miR-21	734116	15.5341	47	6733
LRRC8D	55144	UGAAUGU	hsa-miR-181	112182	179.75	90	240
LRRC8D	55144	GGGGCAG	hsa-miR-324-3p	25041.7	44.988	47	2166
LRRC8D	55144	GGGGCAG	hsa-miR-324-3p	25041.7	15.5341	47	6733
LRRC8D	55144	AUGCUGC	hsa-miR-107	8382.67	179.75	90	240
LSM12	124801	GGGGCAG	hsa-miR-324-3p	25041.7	9.31477	72	8393
LSS	4047	CAACACU	kshv-miR-K12-10a	2.38819e+06	56.2233	88	1549
LTBP4	8425	CAACACC	kshv-miR-K12-10b	2.20891e+06	22.0606	59	5210
LUC7L2	51631	CCUGUAA	kshv-miR-K12-1	3164516	44.0905	82	2235
LUC7L2	51631	AUUCUUU	hsa-miR-186	8909.33	44.0905	82	2235
LY75	4065	UUUGCAC	hsa-miR-19	702659	58.6019	61	1440
LYPLA1	10434	CUACCUC	hsa-let-7	14311.3	14.9075	65	6875
LYPLA2	11313	GAAUGUG	kshv-miR-K12-3	3.40546e+06	22.8213	69	5049
LYPLA2	11313	UGAAUGU	hsa-miR-181	112182	22.8213	69	5049
MACF1	23499	GAAUGUG	kshv-miR-K12-3	3.40546e+06	15.1762	71	6816
MACF1	23499	UGAAUGU	hsa-miR-181	112182	15.1762	71	6816
MACROD2	140733	GUAUUCU	kshv-miR-K12-4-3p	2648462	11.1753	62	7899
MAD1L1	8379	AGUCCAG	hsa-miR-378	19288.3	19.0841	51	5819
MAEA,FGFRL1	10296,53834	ACGCACA	hsa-miR-210	311304	38.9454	70	2692
MAEA,FGFRL1	10296,53834	AUGCUGC	hsa-miR-107	8382.67	38.9454	70	2692
MAGI3	260425	UGUUUAC	hsa-miR-30	2.30529e+06	8.71081	46	8566
MAGI3	260425	GCCUGGU	kshv-miR-K12-12*	52821	46.8113	47	2035
MAML1	9794	CUCCCCC	kshv-miR-K12-12	201835	11.118	49	7917
MAN1A2	10905	ACACUAC	hsa-miR-142-3p	962026	22.1236	41	5201
MAN1A2	10905	UACUUGA	hsa-miR-26	28806.3	22.1236	41	5201
MANBAL	63905	ACACUAC	hsa-miR-142-3p	962026	14.3063	66	7056
MAP2K3,LOC100133591	5606,100133591	GAGGGAG	kshv-miR-K12-8*	883599	14.3253	62	7051
MAP2K3,LOC100133591	5606,100133591	GGGGCAG	hsa-miR-324-3p	25041.7	58.2704	103	1453
MAP2K4	6416	CCUGUAA	kshv-miR-K12-1	3164516	36.8906	43	2919
MAP2K4	6416	ACUUUAU	hsa-miR-142-5p	8819.33	12.4992	56	7546
MAP2K4	6416	UGGUGCU	hsa-miR-29	8448.33	36.8906	43	2919
MAP3K14	9020	AGCAUUA	kshv-miR-K12-11	109780	14.504	57	6988
MAP3K14	9020	AGCAUUA	hsa-miR-155	9778	14.504	57	6988
MAP3K3	4215	GGCCAGU	hsa-miR-193	24914.3	14.4161	69	7016
MAP3K4	4216	UGAAUGU	hsa-miR-181	112182	25.5564	54	4544
MAP7	9053	GUACUGU	hsa-miR-101	12606.3	21.0263	69	5427
MAPK1	5594	CAACACC	kshv-miR-K12-10b	2.20891e+06	38.6413	45	2724
MAPK1	5594	UGCUGCU	hsa-miR-15	20103	38.6413	45	2724
MAPK1IP1L	93487	ACUACCU	hsa-miR-196	20721.7	2.62764	48	10236
MAPK6	5597	ACUGUGA	hsa-miR-27	132851	16.7552	86	6385
MARCH6	10299	GAAUGUG	kshv-miR-K12-3	3.40546e+06	29.5946	79	3845
MARCH7	64844	ACUACCU	hsa-miR-196	20721.7	87.9791	87	715
MARCH7	64844	CUACCUC	hsa-let-7	14311.3	87.9791	87	715
MARS	4141	CUACCUC	hsa-let-7	14311.3	44.6367	41	2198
MASTL	84930	GCACUUU	hsa-miR-17	184223	37.2902	44	2874
MASTL	84930	AGCAUUA	kshv-miR-K12-11	109780	35.4526	52	3081
MASTL	84930	GUUUAGC	kshv-miR-K12-4-5p	37464	35.4526	52	3081
MASTL	84930	AGCAUUA	hsa-miR-155	9778	35.4526	52	3081
MASTL	84930	ACUUUAU	hsa-miR-142-5p	8819.33	37.2902	44	2874
MAT2A	4144	GAAUGUG	kshv-miR-K12-3	3.40546e+06	29.6839	83	3829
MAT2A	4144	CCUGUAA	kshv-miR-K12-1	3164516	29.6839	83	3829
MAT2A	4144	UGAAUGU	hsa-miR-181	112182	29.6839	83	3829
MAVS	57506	UGCUGCU	hsa-miR-15	20103	11.6377	63	7765
MBD6	114785	CUACCUC	hsa-let-7	14311.3	26.0233	47	4454
MBNL1	4154	CCUGUAA	kshv-miR-K12-1	3164516	29.107	47	3921
MBNL1	4154	CAACACU	kshv-miR-K12-10a	2.38819e+06	19.5123	67	5722
MBNL1	4154	GUGUCAU	hsa-miR-425	73736.3	47.2883	67	1996
MBNL1	4154	ACUACCU	hsa-miR-196	20721.7	29.107	47	3921
MBNL1	4154	ACCAAAG	hsa-miR-9	8359.33	42.6416	72	2355
MBOAT1	154141	AUGCUGC	hsa-miR-107	8382.67	22.0997	64	5204
MBP	4155	GGCCAGU	hsa-miR-193	24914.3	9.93704	47	8217
MBP	4155	UGCUGCU	hsa-miR-15	20103	32.4619	74	3451
MCL1	4170	UACUUGA	hsa-miR-26	28806.3	30.7005	51	3686
MCL1	4170	GGGGCAG	hsa-miR-324-3p	25041.7	36.1526	77	2996
MCL1	4170	GUACUGU	hsa-miR-101	12606.3	35.0312	47	3131
MCL1	4170	ACUUUAU	hsa-miR-142-5p	8819.33	30.7005	51	3686
MCL1	4170	UGGUGCU	hsa-miR-29	8448.33	23.7386	73	4869
MCM6	4175	GAGGGAG	kshv-miR-K12-8*	883599	11.8799	57	7708
MCM6	4175	ACUGUGA	hsa-miR-27	132851	52.8018	78	1668
MCM6	4175	AGCAUUA	kshv-miR-K12-11	109780	52.8018	78	1668
MCM6	4175	AGCAUUA	hsa-miR-155	9778	52.8018	78	1668
MCTP2	55784	UGCUGCU	hsa-miR-15	20103	24.1363	60	4800
MDH1	4190	UGGUGUU	hsa-miR-21s	9665.33	70.2085	91	1051
MDM2	4193	GUGCAAU	hsa-miR-25	18779.3	103.729	73	534
MDM2	4193	UGGUGCU	hsa-miR-29	8448.33	103.729	73	534
MED1	5469	GUAUUCU	kshv-miR-K12-4-3p	2648462	63.6504	64	1237
MED1	5469	GUAUUCU	kshv-miR-K12-4-3p	2648462	9.95187	50	8212
MED1	5469	UGCUGCU	hsa-miR-15	20103	63.6504	64	1237
MED13L	23389	CUACAGU	kshv-miR-K12-2	131059	20.5764	47	5512
MED28	80306	AUUCUUU	hsa-miR-186	8909.33	10.0796	59	8174
MEF2A	4205	CUCCCCC	kshv-miR-K12-12	201835	36.2246	97	2987
MEIS2	4212	UGGGAUC	kshv-miR-K12-7	53074	24.5477	72	4720
MEIS2	4212	GGCCAGU	hsa-miR-193	24914.3	24.5477	72	4720
MEPCE	56257	ACACUAC	hsa-miR-142-3p	962026	14.4395	57	7003
MEPCE	56257	ACUACCU	hsa-miR-196	20721.7	14.4395	57	7003
METAP1	23173	CUCCCCC	kshv-miR-K12-12	201835	137.784	88	345
METTL15	196074	ACUUUAU	hsa-miR-142-5p	8819.33	28.2783	82	4057
MFN2	9927	GCACUUU	hsa-miR-17	184223	10.8728	55	7978
MFN2	9927	ACUGUGA	hsa-miR-27	132851	55.0557	60	1587
MFN2	9927	UGCUGCU	hsa-miR-15	20103	10.8728	55	7978
MFN2	9927	AUGCUGC	hsa-miR-107	8382.67	10.8728	55	7978
MFSD2B	388931	UACUUGA	hsa-miR-26	28806.3	2.0945	62	10409
MGAT5	4249	UUUGCAC	hsa-miR-19	702659	35.9007	54	3030
MGAT5	4249	UGAAUGU	hsa-miR-181	112182	59.0819	53	1414
MGEA5	10724	CCUGUAA	kshv-miR-K12-1	3164516	90.8629	74	683
MGEA5	10724	GGGGCAG	hsa-miR-324-3p	25041.7	90.8629	74	683
MGST1	4257	GUAUUCU	kshv-miR-K12-4-3p	2648462	39.6563	127	2614
MGST1	4257	GCAUCCU	kshv-miR-K12-5	51619.7	29.1803	92	3908
MGST1	4257	AUUCUUU	hsa-miR-186	8909.33	29.1803	92	3908
MIB1	57534	UGAAUGU	hsa-miR-181	112182	34.6891	75	3174
MICA	100507436	UGCUGCU	hsa-miR-15	20103	98.4971	72	591
MICA	100507436	UGCUGCU	hsa-miR-15	20103	98.4971	72	591
MIDN	90007	AGCAUUA	kshv-miR-K12-11	109780	38.2722	43	2764
MIDN	90007	AGCAUUA	hsa-miR-155	9778	38.2722	43	2764
MINK1	50488	CUCCCCC	kshv-miR-K12-12	201835	57.0237	104	1507
MIR21	406991	CAACACC	kshv-miR-K12-10b	2.20891e+06	6.5517	102	9166
MKI67	4288	CCUGUAA	kshv-miR-K12-1	3164516	34.3747	72	3204
MKI67	4288	CAACACU	kshv-miR-K12-10a	2.38819e+06	34.3747	72	3204
MKI67	4288	GGGGCAG	hsa-miR-324-3p	25041.7	41.6788	137	2430
MKNK2	2872	GUAUUCU	kshv-miR-K12-4-3p	2648462	57.8069	79	1471
MKNK2	2872	GCACUUU	hsa-miR-17	184223	66.4442	97	1151
MKNK2	2872	ACUGUGA	hsa-miR-27	132851	13.2425	54	7337
MKRN3	7681	UGUUUAC	hsa-miR-30	2.30529e+06	26.4353	96	4379
MKRN3	7681	GUUUAGC	kshv-miR-K12-4-5p	37464	26.4353	96	4379
MKRN3	7681	UACUUGA	hsa-miR-26	28806.3	26.4353	96	4379
MLL	4297	ACACUAC	hsa-miR-142-3p	962026	106.034	57	513
MLL2	8085	CUCCCCC	kshv-miR-K12-12	201835	81.6146	118	817
MLL2	8085	GGGGCAG	hsa-miR-324-3p	25041.7	39.4392	68	2644
MLL2	8085	ACUUUAU	hsa-miR-142-5p	8819.33	81.6146	118	817
MLL3	58508	UACUUGA	hsa-miR-26	28806.3	20.7152	59	5490
MLL4	9757	GCACUUU	hsa-miR-17	184223	3.24848	74	10038
MLL5	55904	GUAUUCU	kshv-miR-K12-4-3p	2648462	46.2978	42	2071
MLL5	55904	CAACACU	kshv-miR-K12-10a	2.38819e+06	22.5633	77	5112
MLL5	55904	GCACCUU	hsa-miR-18	11162	22.5633	77	5112
MMADHC	27249	UGGUGCU	hsa-miR-29	8448.33	64.3279	60	1211
MMS22L	253714	GUAUUCU	kshv-miR-K12-4-3p	2648462	93.2632	60	647
MNAT1	4331	CCUGUAA	kshv-miR-K12-1	3164516	28.5301	52	4019
MNAT1	4331	CAACACC	kshv-miR-K12-10b	2.20891e+06	66.922	65	1138
MOBKL1B	55233	GCACUUU	hsa-miR-17	184223	46.1143	43	2080
MOBKL2A	126308	CUCCCCC	kshv-miR-K12-12	201835	251.298	74	158
MOBKL3	25843	UGCUGCU	hsa-miR-15	20103	17.9002	67	6097
MOGS	7841	GACCGCG	kshv-miR-K12-3*	919256	46.9546	72	2022
MORF4L2	9643	ACACUAC	hsa-miR-142-3p	962026	22.8345	69	5046
MPDU1	9526	ACUGUGA	hsa-miR-27	132851	8.42049	73	8642
MPDU1,KDM6B	9526,23135	CUCCCCC	kshv-miR-K12-12	201835	43.0204	84	2319
MPDU1,KDM6B	9526,23135	AUUCUUU	hsa-miR-186	8909.33	43.0204	84	2319
MPI	4351	UGUUUAC	hsa-miR-30	2.30529e+06	19.0813	47	5820
MPZL1	9019	CUCCCCC	kshv-miR-K12-12	201835	23.8853	51	4846
MRFAP1	93621	ACACUAC	hsa-miR-142-3p	962026	97.4739	67	604
MRFAP1L1	114932	ACCAAAG	hsa-miR-9	8359.33	38.8865	61	2697
MRPL10	124995	GAAUGUG	kshv-miR-K12-3	3.40546e+06	91.5824	49	670
MRPL10	124995	CUGUUAC	hsa-miR-194	13087	25.1826	46	4614
MRPL17	63875	UUUGCAC	hsa-miR-19	702659	96.5779	81	614
MRPL22	29093	UGGGAUC	kshv-miR-K12-7	53074	26.0164	64	4456
MRPL32	64983	GAAUGUG	kshv-miR-K12-3	3.40546e+06	9.31864	48	8388
MRPL32	64983	UGAAUGU	hsa-miR-181	112182	9.31864	48	8388
MRPL42	28977	GUAUUCU	kshv-miR-K12-4-3p	2648462	27.1039	43	4271
MRPS30	10884	CUGUUAC	hsa-miR-194	13087	42.711	93	2346
MRPS30	10884	CUGUUAC	hsa-miR-194	13087	42.711	93	2346
MRPS6,SLC5A3	64968,6526	UGGGAUC	kshv-miR-K12-7	53074	50.5496	85	1789
MSH6	2956	ACUUUAU	hsa-miR-142-5p	8819.33	32.6606	51	3421
MSL1	339287	GAAUGUG	kshv-miR-K12-3	3.40546e+06	29.1117	43	3920
MSL1	339287	CUCCCCC	kshv-miR-K12-12	201835	67.032	79	1128
MSL2	55167	GUAUUCU	kshv-miR-K12-4-3p	2648462	29.0479	49	3932
MSN	4478	UGCUGCU	hsa-miR-15	20103	18.2271	50	6009
MTHFD1	4522	UGGGAUC	kshv-miR-K12-7	53074	45.4873	59	2129
MTHFD1	4522	GUGCCAU	hsa-miR-183	8264	8.17456	43	8703
MTHFD1L	25902	AUGCUGC	hsa-miR-107	8382.67	5.74289	44	9394
MTHFD2	10797	CCUGUAA	kshv-miR-K12-1	3164516	29.5051	66	3860
MTIF3	219402	ACACUAC	hsa-miR-142-3p	962026	51.4306	49	1736
MTIF3	219402	AGUCCAG	hsa-miR-378	19288.3	56.2135	71	1550
MTMR12	54545	GAAUGUG	kshv-miR-K12-3	3.40546e+06	20.6758	63	5493
MTMR12	54545	CCUGUAA	kshv-miR-K12-1	3164516	30.78	43	3672
MTMR14	64419	UGGGAUC	kshv-miR-K12-7	53074	11.7979	42	7726
MTMR14	64419	ACUACCU	hsa-miR-196	20721.7	11.7979	42	7726
MTOR	2475	ACACUAC	hsa-miR-142-3p	962026	9.56421	52	8329
MTOR	2475	GCCUGGU	kshv-miR-K12-12*	52821	32.8625	56	3397
MTRNR2L3	100462983	UGUUUAC	hsa-miR-30	2.30529e+06	2.26929	65	10355
MTRNR2L3	100462983	AGCAUUA	kshv-miR-K12-11	109780	2.26929	65	10355
MTRNR2L3	100462983	AGCAUUA	hsa-miR-155	9778	2.26929	65	10355
MTX2	10651	UGAAUGU	hsa-miR-181	112182	54.9803	66	1592
MTX2	10651	UACUUGA	hsa-miR-26	28806.3	54.9803	66	1592
MTX3	345778	UGAAUGU	hsa-miR-181	112182	54.1722	66	1625
MUC13	56667	CUACCUC	hsa-let-7	14311.3	4.74398	60	9655
MUT	4594	GAAUGUG	kshv-miR-K12-3	3.40546e+06	12.6218	41	7518
MUT	4594	UGCUGCU	hsa-miR-15	20103	12.6218	41	7518
MXD4	10608	GUAUUCU	kshv-miR-K12-4-3p	2648462	31.6326	45	3575
MXI1	4601	AACCAUC	kshv-miR-K12-6-3p	29304.7	47.7143	85	1965
MYCBP2	23077	AUUCUUU	hsa-miR-186	8909.33	16.3395	69	6519
MYH9	4627	UGAAUGU	hsa-miR-181	112182	11.1509	59	7906
MYL6	4637	GAAUGUG	kshv-miR-K12-3	3.40546e+06	134.15	45	360
MYL6	4637	GCACUUU	hsa-miR-17	184223	134.15	45	360
MYL6	4637	UGAAUGU	hsa-miR-181	112182	134.15	45	360
MYO1D	4642	GCCUGGU	kshv-miR-K12-12*	52821	21.9106	66	5240
MYST2	11143	GAAUGUG	kshv-miR-K12-3	3.40546e+06	22.3123	57	5165
MYST3	7994	UAUUAUA	hsa-miR-374	28905.7	12.1289	74	7648
MYST3	7994	ACCAAAG	hsa-miR-9	8359.33	10.2141	69	8143
NAA15	80155	CUACCUC	hsa-let-7	14311.3	29.018	49	3943
NACC1	112939	ACUGUGA	hsa-miR-27	132851	231.112	73	177
NACC1	112939	GCAUCCU	kshv-miR-K12-5	51619.7	231.112	73	177
NACC1	112939	GUACUGU	hsa-miR-101	12606.3	231.112	73	177
NAF1	92345	CUACCUC	hsa-let-7	14311.3	17.0991	43	6301
NAP1L1	4673	ACUGUGA	hsa-miR-27	132851	68.626	125	1087
NAP1L1	4673	UGCUGCU	hsa-miR-15	20103	26.1892	65	4418
NAP1L1	4673	GUACUGU	hsa-miR-101	12606.3	68.626	125	1087
NARF	26502	UGCUGCU	hsa-miR-15	20103	37.5821	67	2833
NASP	4678	AUUCUUU	hsa-miR-186	8909.33	6.3513	50	9223
NBAS	51594	CAACACC	kshv-miR-K12-10b	2.20891e+06	23.887	61	4845
NBEAL1	65065	GUAUUCU	kshv-miR-K12-4-3p	2648462	22.6154	49	5100
NBEAL1	65065	UUUGCAC	hsa-miR-19	702659	22.6154	49	5100
NBEAL2	23218	ACUGUGA	hsa-miR-27	132851	14.4918	45	6990
NBEAP1	606	GUAUUCU	kshv-miR-K12-4-3p	2648462	4.56912	47	9686
NBN	4683	UGUUUAC	hsa-miR-30	2.30529e+06	14.0514	55	7118
NBN	4683	AGCAUUA	kshv-miR-K12-11	109780	14.0514	55	7118
NBN	4683	AGCAUUA	hsa-miR-155	9778	14.0514	55	7118
NBPF14,NBPF8,LOC100288142	25832,728841,100288142	UGGUGUU	hsa-miR-21s	9665.33	2.91911	72	10112
NBPF15,KIAA1245	284565,149013	AGUCCAG	hsa-miR-378	19288.3	13.5298	58	7255
NBPF9,NOTCH2NL	400818,388677	GAAUGUG	kshv-miR-K12-3	3.40546e+06	10.4648	65	8082
NBPF9,NOTCH2NL	400818,388677	AGCAUUA	kshv-miR-K12-11	109780	12.5321	56	7535
NBPF9,NOTCH2NL	400818,388677	AGCAUUA	hsa-miR-155	9778	12.5321	56	7535
NBR1	4077	GGGGCAG	hsa-miR-324-3p	25041.7	71.9999	67	1003
NBR1	4077	GGGGCAG	hsa-miR-324-3p	25041.7	71.9999	67	1003
NCAPD2	9918	CUCCCCC	kshv-miR-K12-12	201835	38.2173	45	2766
NCAPD2	9918	GCACUUU	hsa-miR-17	184223	58.3764	57	1449
NCAPD2	9918	UGCUGCU	hsa-miR-15	20103	40.4026	56	2552
NCAPD2	9918	AUGCUGC	hsa-miR-107	8382.67	58.3764	57	1449
NCAPD2	9918	AUGCUGC	hsa-miR-107	8382.67	6.18039	56	9272
NCAPG	64151	UGUUUAC	hsa-miR-30	2.30529e+06	37.0032	42	2909
NCEH1	57552	UGCUGCU	hsa-miR-15	20103	34.6855	72	3177
NCL	4691	CCUGUAA	kshv-miR-K12-1	3164516	77.528	68	895
NCOR2	9612	GUAUUCU	kshv-miR-K12-4-3p	2648462	23.6977	79	4880
NDRG1	10397	AGCAUUA	kshv-miR-K12-11	109780	4.43203	44	9720
NDRG1	10397	GCGCCUA	kshv-miR-K12-8	64198.7	86.9457	65	736
NDRG1	10397	AGCAUUA	hsa-miR-155	9778	4.43203	44	9720
NDUFA4	4697	GAAUGUG	kshv-miR-K12-3	3.40546e+06	65.6878	50	1162
NDUFA4	4697	CAACACU	kshv-miR-K12-10a	2.38819e+06	33.4735	65	3326
NDUFA4	4697	UGAAUGU	hsa-miR-181	112182	65.6878	50	1162
NDUFA7,CLEC4G	4701,339390	GAAUGUG	kshv-miR-K12-3	3.40546e+06	21.5718	45	5310
NDUFB3	4709	GUAUUCU	kshv-miR-K12-4-3p	2648462	4.13637	62	9804
NDUFB3	4709	AUUCUUU	hsa-miR-186	8909.33	4.13637	62	9804
NDUFC1	4717	GUAUUCU	kshv-miR-K12-4-3p	2648462	62.7484	112	1262
NDUFS5	4725	GAAUGUG	kshv-miR-K12-3	3.40546e+06	74.1735	89	960
NDUFS5	4725	AUAAGCU	hsa-miR-21	734116	23.5988	42	4897
NDUFV3	4731	CAACACU	kshv-miR-K12-10a	2.38819e+06	19.3858	62	5751
NDUFV3	4731	ACACUAC	hsa-miR-142-3p	962026	19.3858	62	5751
NDUFV3	4731	ACUACCU	hsa-miR-196	20721.7	19.3858	62	5751
NELL1	4745	GAGGGAG	kshv-miR-K12-8*	883599	7.75867	41	8842
NF1	4763	AGCAUUA	kshv-miR-K12-11	109780	50.9377	44	1763
NF1	4763	GCCUGGU	kshv-miR-K12-12*	52821	9.72729	41	8275
NF1	4763	AGCAUUA	hsa-miR-155	9778	50.9377	44	1763
NFE2L2	4780	CCUGUAA	kshv-miR-K12-1	3164516	23.1493	57	4993
NFE2L2	4780	ACACUAC	hsa-miR-142-3p	962026	255.426	81	155
NFE2L2	4780	ACUGUGA	hsa-miR-27	132851	548.902	204	41
NFE2L2	4780	GUUUAGC	kshv-miR-K12-4-5p	37464	46.1081	94	2081
NFE2L2	4780	UAUUAUA	hsa-miR-374	28905.7	548.902	204	41
NFE2L2	4780	ACUUUAU	hsa-miR-142-5p	8819.33	548.902	204	41
NFIB	4781	GUAUUCU	kshv-miR-K12-4-3p	2648462	65.1813	75	1180
NFIB	4781	UGUUUAC	hsa-miR-30	2.30529e+06	65.1813	75	1180
NFIB	4781	AUAAGCU	hsa-miR-21	734116	65.1813	75	1180
NFIB	4781	GCACUUU	hsa-miR-17	184223	92.6504	66	658
NFIB	4781	GCAUCCU	kshv-miR-K12-5	51619.7	13.4924	43	7267
NFIB	4781	UGGUGUU	hsa-miR-21s	9665.33	27.9452	69	4117
NFIC	4782	UUUGCAC	hsa-miR-19	702659	103.551	92	536
NFIC	4782	GCACUUU	hsa-miR-17	184223	85.4876	91	766
NFKB1	4790	UUCCGUU	hsa-miR-191	51609	50.2838	50	1806
NFKB1	4790	ACUACCU	hsa-miR-196	20721.7	50.2838	50	1806
NFKBIA	4792	CCUGUAA	kshv-miR-K12-1	3164516	366.117	120	86
NFKBIA	4792	CCUGUAA	kshv-miR-K12-1	3164516	66.4673	88	1150
NFKBIA	4792	ACUACCU	hsa-miR-196	20721.7	366.117	120	86
NFS1	9054	UGGGAUC	kshv-miR-K12-7	53074	2.52701	46	10267
NFS1	9054	CUACCUC	hsa-let-7	14311.3	2.52701	46	10267
NFYB	4801	GAAUGUG	kshv-miR-K12-3	3.40546e+06	84.9509	59	774
NHLRC2	374354	CCUGUAA	kshv-miR-K12-1	3164516	44.3524	54	2220
NHLRC2	374354	ACACUAC	hsa-miR-142-3p	962026	105.244	63	520
NHLRC2	374354	CUACAGU	kshv-miR-K12-2	131059	105.244	63	520
NHLRC2	374354	UGCUGCU	hsa-miR-15	20103	105.244	63	520
NHLRC2	374354	AUGCUGC	hsa-miR-107	8382.67	105.244	63	520
NHP2	55651	GAAUGUG	kshv-miR-K12-3	3.40546e+06	95.6245	69	625
NHP2	55651	GUGCCAU	hsa-miR-183	8264	95.6245	69	625
NHP2L1	4809	GAAUGUG	kshv-miR-K12-3	3.40546e+06	231.076	103	178
NHP2L1	4809	CUCCCCC	kshv-miR-K12-12	201835	23.3989	77	4931
NHP2L1	4809	GCAUCCU	kshv-miR-K12-5	51619.7	49.3158	45	1854
NISCH	11188	GAAUGUG	kshv-miR-K12-3	3.40546e+06	77.641	93	893
NISCH	11188	GUAUUCU	kshv-miR-K12-4-3p	2648462	67.7665	71	1108
NISCH	11188	UGCUGCU	hsa-miR-15	20103	4.13528	61	9806
NISCH	11188	AGUCCAG	hsa-miR-378	19288.3	137.14	119	348
NISCH	11188	AUUCUUU	hsa-miR-186	8909.33	77.641	93	893
NOMO1,NPIP	23420,9284	GAAUGUG	kshv-miR-K12-3	3.40546e+06	16.4262	55	6487
NOMO2	283820	GAAUGUG	kshv-miR-K12-3	3.40546e+06	16.4262	55	6488
NOMO2	283820	ACUGUGA	hsa-miR-27	132851	22.539	78	5120
NOMO3	408050	GAAUGUG	kshv-miR-K12-3	3.40546e+06	16.4262	55	6486
NOMO3	408050	ACUGUGA	hsa-miR-27	132851	22.539	78	5119
NOTCH2	4853	GAAUGUG	kshv-miR-K12-3	3.40546e+06	10.4648	65	8083
NOTCH2	4853	CAACACU	kshv-miR-K12-10a	2.38819e+06	40.1194	87	2577
NOTCH2	4853	ACUGUGA	hsa-miR-27	132851	115.816	72	452
NOTCH2	4853	AGCAUUA	kshv-miR-K12-11	109780	12.5601	56	7527
NOTCH2	4853	UAUUAUA	hsa-miR-374	28905.7	119.428	75	431
NOTCH2	4853	UGCUGCU	hsa-miR-15	20103	36.2267	74	2986
NOTCH2	4853	AGCAUUA	hsa-miR-155	9778	12.5601	56	7527
NOTCH2	4853	AUGCUGC	hsa-miR-107	8382.67	36.2267	74	2986
NPAT	4863	UGAAUGU	hsa-miR-181	112182	19.5257	74	5720
NPAT	4863	ACCAAAG	hsa-miR-9	8359.33	19.5257	74	5720
NPEPPS	9520	GAAUGUG	kshv-miR-K12-3	3.40546e+06	6.05045	66	9308
NPEPPS	9520	UGAAUGU	hsa-miR-181	112182	6.05045	66	9308
NPIP,NOMO1	9284,23420	ACUGUGA	hsa-miR-27	132851	22.5156	78	5123
NPM1	4869	GAAUGUG	kshv-miR-K12-3	3.40546e+06	7.4441	58	8920
NPM1	4869	GGCCAGU	hsa-miR-193	24914.3	64.8656	75	1195
NPTN	27020	CCUGUAA	kshv-miR-K12-1	3164516	35.1467	69	3112
NPTN	27020	CAACACC	kshv-miR-K12-10b	2.20891e+06	35.1467	69	3112
NPTN	27020	GUGCAAU	hsa-miR-25	18779.3	25.6633	64	4527
NR1D1	9572	CUCCCCC	kshv-miR-K12-12	201835	20.9803	73	5433
NR2F6	2063	ACACUAC	hsa-miR-142-3p	962026	64.9449	74	1191
NRBP1	29959	UGCUGCU	hsa-miR-15	20103	57.4808	54	1483
NRIP1	8204	ACUUUAU	hsa-miR-142-5p	8819.33	11.3164	41	7859
NSD1	64324	CAACACU	kshv-miR-K12-10a	2.38819e+06	17.1255	68	6288
NSF	4905	UACUUGA	hsa-miR-26	28806.3	11.5249	74	7801
NT5C2	22978	GUAUUCU	kshv-miR-K12-4-3p	2648462	33.0648	47	3371
NUCKS1	64710	ACACUAC	hsa-miR-142-3p	962026	2.74956	75	10186
NUDCD1	84955	UGCUGCU	hsa-miR-15	20103	54.9353	78	1593
NUDCD1	84955	AUGCUGC	hsa-miR-107	8382.67	54.9353	78	1593
NUDT19	390916	UGAAUGU	hsa-miR-181	112182	38.58	70	2734
NUDT19	390916	AACCAUC	kshv-miR-K12-6-3p	29304.7	38.58	70	2734
NUDT21	11051	ACUUUAU	hsa-miR-142-5p	8819.33	32.6319	78	3425
NUP133	55746	ACUGUGA	hsa-miR-27	132851	20.897	68	5452
NUP153	9972	AGCAUUA	kshv-miR-K12-11	109780	106.662	63	508
NUP153	9972	AGCAUUA	hsa-miR-155	9778	106.662	63	508
NUP160	23279	UGCUGCU	hsa-miR-15	20103	25.2617	75	4598
NUP160	23279	CUACCUC	hsa-let-7	14311.3	134.441	69	359
NUP160	23279	AUGCUGC	hsa-miR-107	8382.67	25.2617	75	4598
NUP35	129401	GUAUUCU	kshv-miR-K12-4-3p	2648462	16.6442	61	6414
NUTF2	10204	UUUGCAC	hsa-miR-19	702659	13.0628	55	7384
NXF1	10482	GCACUUU	hsa-miR-17	184223	11.8881	80	7706
OAZ1,SPPL2B	4946,56928	AGUCCAG	hsa-miR-378	19288.3	70.6753	82	1029
OBSCN,DUSP5P,LOC100510122	84033,574029,100510122	GCCUGGU	kshv-miR-K12-12*	52821	26.6126	57	4351
OBSCN,HIST3H2BB	84033,128312	ACACUAC	hsa-miR-142-3p	962026	33.2345	149	3352
OBSCN,HIST3H2BB	84033,128312	UGCUGCU	hsa-miR-15	20103	33.2345	149	3352
OCRL	4952	CCUGUAA	kshv-miR-K12-1	3164516	5.8091	43	9378
ODC1	4953	UGCUGCU	hsa-miR-15	20103	28.5106	57	4024
OIP5	11339	GUAUUCU	kshv-miR-K12-4-3p	2648462	26.9638	69	4301
OIP5	11339	AUGCUGC	hsa-miR-107	8382.67	26.9638	69	4301
OIP5	11339	ACCAAAG	hsa-miR-9	8359.33	30.1437	70	3760
OPA1	4976	AACCAUC	kshv-miR-K12-6-3p	29304.7	77.642	53	892
OPHN1	4983	GAGGGAG	kshv-miR-K12-8*	883599	29.0338	180	3938
OS9	10956	UGGGAUC	kshv-miR-K12-7	53074	45.1743	69	2156
OST4	100128731	CUCCCCC	kshv-miR-K12-12	201835	46.9667	65	2021
OST4	100128731	GUGGCGC	kshv-miR-K12-7*	34931	76.4271	105	922
OTUD1	220213	GCACUUU	hsa-miR-17	184223	18.6545	60	5919
OTUD4	54726	CUCCCCC	kshv-miR-K12-12	201835	22.5574	46	5114
OTUD4	54726	UGAAUGU	hsa-miR-181	112182	25.9757	102	4469
OTUD4	54726	GUACUGU	hsa-miR-101	12606.3	2.59024	43	10250
OTUD4	54726	AUGCUGC	hsa-miR-107	8382.67	25.9757	102	4469
OTUD7B	56957	GAAUGUG	kshv-miR-K12-3	3.40546e+06	37.8355	52	2811
OTUD7B	56957	UGAAUGU	hsa-miR-181	112182	37.8355	52	2811
OXR1	55074	GUAUUCU	kshv-miR-K12-4-3p	2648462	23.3934	55	4932
OXR1	55074	GUGCCAU	hsa-miR-183	8264	52.5487	47	1687
OXSR1	9943	GCCUGGU	kshv-miR-K12-12*	52821	25.9753	49	4470
P4HA1,CAMK2G	5033,818	CCUGUAA	kshv-miR-K12-1	3164516	70.2981	46	1045
P4HA1,CAMK2G	5033,818	ACCAAAG	hsa-miR-9	8359.33	18.6695	52	5912
P4HB	5034	UGGGAUC	kshv-miR-K12-7	53074	36.3716	74	2968
PABPC1	26986	UGUUUAC	hsa-miR-30	2.30529e+06	24.1789	78	4790
PABPC1	26986	AUUCUUU	hsa-miR-186	8909.33	41.6873	60	2427
PABPC3	5042	UGUUUAC	hsa-miR-30	2.30529e+06	4.17324	104	9795
PABPC4	8761	UGCUGCU	hsa-miR-15	20103	30.2333	65	3744
PABPC4	8761	UGCUGCU	hsa-miR-15	20103	30.2333	65	3744
PABPC4	8761	UGCUGCU	hsa-miR-15	20103	30.2333	65	3744
PAFAH1B1	5048	GUAUUCU	kshv-miR-K12-4-3p	2648462	24.8473	70	4667
PAN2	9924	GAAUGUG	kshv-miR-K12-3	3.40546e+06	44.2197	69	2226
PAN2	9924	GAGGGAG	kshv-miR-K12-8*	883599	44.2197	69	2226
PAN3	255967	UGAAUGU	hsa-miR-181	112182	27.2297	58	4242
PANK3	79646	UGGUGCU	hsa-miR-29	8448.33	14.1014	59	7104
PANK4	55229	GAAUGUG	kshv-miR-K12-3	3.40546e+06	32.3539	73	3469
PARP16	54956	UGCUGCU	hsa-miR-15	20103	18.2407	63	6004
PARP16	54956	UGCUGCU	hsa-miR-15	20103	18.2407	63	6004
PARP16	54956	UGCUGCU	hsa-miR-15	20103	18.2407	63	6004
PARP4	143	GAAUGUG	kshv-miR-K12-3	3.40546e+06	45.4622	73	2132
PBOV1,PERP	59351,64065	GAAUGUG	kshv-miR-K12-3	3.40546e+06	139.29	134	339
PBOV1,PERP	59351,64065	UGAAUGU	hsa-miR-181	112182	139.29	134	339
PBOV1,PERP	59351,64065	UGCUGCU	hsa-miR-15	20103	139.29	134	339
PBRM1	55193	GUAUUCU	kshv-miR-K12-4-3p	2648462	6.44971	52	9193
PBRM1	55193	GAGGGAG	kshv-miR-K12-8*	883599	82.1098	73	809
PBRM1	55193	CUACCUC	hsa-let-7	14311.3	16.5043	58	6455
PBXIP1	57326	ACUUUAU	hsa-miR-142-5p	8819.33	92.7426	67	657
PCBD2	84105	GAAUGUG	kshv-miR-K12-3	3.40546e+06	8.65071	45	8583
PCBD2	84105	CCUGUAA	kshv-miR-K12-1	3164516	8.65071	45	8583
PCBP1	5093	CUCCCCC	kshv-miR-K12-12	201835	48.2325	77	1929
PCBP1	5093	GCCUGGU	kshv-miR-K12-12*	52821	71.9196	119	1005
PCBP1	5093	AUGCUGC	hsa-miR-107	8382.67	71.9196	119	1005
PCDH10	57575	UUUGCAC	hsa-miR-19	702659	33.8181	47	3274
PCDH11X	27328	GUGCAAU	hsa-miR-25	18779.3	17.0271	53	6323
PCDH11X	27328	AUUCUUU	hsa-miR-186	8909.33	14.7534	64	6920
PCDH11Y	83259	GUGCAAU	hsa-miR-25	18779.3	17.0271	53	6324
PCDH11Y	83259	AUUCUUU	hsa-miR-186	8909.33	14.7534	64	6921
PCGF5	84333	UGGGAUC	kshv-miR-K12-7	53074	29.9916	62	3789
PCM1	5108	ACUACCU	hsa-miR-196	20721.7	13.2629	56	7330
PCNA	5111	UUUGCAC	hsa-miR-19	702659	62.9513	80	1253
PDCD4	27250	AUAAGCU	hsa-miR-21	734116	24.6534	60	4702
PDCD4	27250	GUGCCAU	hsa-miR-183	8264	24.6534	60	4702
PDE7A	5150	GAAUGUG	kshv-miR-K12-3	3.40546e+06	32.994	65	3379
PDGFC	56034	GAAUGUG	kshv-miR-K12-3	3.40546e+06	28.7217	56	3985
PDGFC	56034	UGAAUGU	hsa-miR-181	112182	28.7217	56	3985
PDHB	5162	GCCUGGU	kshv-miR-K12-12*	52821	38.7356	84	2709
PDIA3	2923	CCUGUAA	kshv-miR-K12-1	3164516	35.3765	49	3090
PDIA3	2923	CAACACU	kshv-miR-K12-10a	2.38819e+06	35.3765	49	3090
PDIA6	10130	GUAUUCU	kshv-miR-K12-4-3p	2648462	84.8675	114	775
PDIA6	10130	GACCGCG	kshv-miR-K12-3*	919256	2.8602	42	10134
PDIA6	10130	UGAAUGU	hsa-miR-181	112182	84.8675	114	775
PDIA6	10130	UACUUGA	hsa-miR-26	28806.3	57.352	108	1494
PDIA6	10130	UGCUGCU	hsa-miR-15	20103	84.8675	114	775
PDIA6	10130	UGGUGCU	hsa-miR-29	8448.33	19.3629	44	5756
PDIA6	10130	AUGCUGC	hsa-miR-107	8382.67	357.933	88	91
PDIK1L	149420	UGGUGCU	hsa-miR-29	8448.33	24.5495	67	4718
PDK1	5163	UAUUAUA	hsa-miR-374	28905.7	4.48013	56	9714
PDK3	5165	GUAUUCU	kshv-miR-K12-4-3p	2648462	31.5973	70	3580
PDS5B	23047	UGCUGCU	hsa-miR-15	20103	18.3047	69	5985
PDXK	8566	UGCUGCU	hsa-miR-15	20103	11.1789	71	7898
PDZD11	51248	AACCAUC	kshv-miR-K12-6-3p	29304.7	9.72174	52	8280
PEBP1	5037	CUACAGU	kshv-miR-K12-2	131059	10.1506	63	8164
PER1	5187	CUGUUAC	hsa-miR-194	13087	15.8306	59	6652
PEX1	5189	GCCUGGU	kshv-miR-K12-12*	52821	2.18838	46	10379
PEX13	5194	CAACACU	kshv-miR-K12-10a	2.38819e+06	25.9831	45	4467
PEX13	5194	AUUCUUU	hsa-miR-186	8909.33	25.9831	45	4467
PFDN5	5204	GGGGCAG	hsa-miR-324-3p	25041.7	142.749	50	327
PFKFB4	5210	CCUGUAA	kshv-miR-K12-1	3164516	122.478	119	408
PFKFB4	5210	CAACACU	kshv-miR-K12-10a	2.38819e+06	48.3229	59	1922
PFKFB4	5210	UGCUGCU	hsa-miR-15	20103	10.028	71	8188
PFKFB4	5210	CUACCUC	hsa-let-7	14311.3	86.8196	42	737
PFKFB4	5210	CUACCUC	hsa-let-7	14311.3	8.06226	67	8736
PFKFB4	5210	UGGUGUU	hsa-miR-21s	9665.33	122.478	119	408
PFKFB4	5210	AUUCUUU	hsa-miR-186	8909.33	48.3229	59	1922
PFKP	5214	GCACUUU	hsa-miR-17	184223	28.6414	56	4002
PFKP	5214	ACUUUAU	hsa-miR-142-5p	8819.33	28.6414	56	4002
PFN1	5216	CUCCCCC	kshv-miR-K12-12	201835	311.22	192	111
PGAM1	5223	UGUUUAC	hsa-miR-30	2.30529e+06	23.4716	81	4918
PGAM1	5223	UGGGAUC	kshv-miR-K12-7	53074	38.6996	133	2718
PGAM1	5223	GGGGCAG	hsa-miR-324-3p	25041.7	4.96668	45	9589
PGAM1	5223	GUGCAAU	hsa-miR-25	18779.3	44.296	119	2222
PGAM1	5223	UGGUGCU	hsa-miR-29	8448.33	2.98111	65	10092
PGAM4	441531	UGGGAUC	kshv-miR-K12-7	53074	4.16081	60	9799
PGAM4	441531	GGGGCAG	hsa-miR-324-3p	25041.7	4.96668	45	9585
PGK1	5230	GAGGGAG	kshv-miR-K12-8*	883599	295.055	132	124
PGK1	5230	ACCAAAG	hsa-miR-9	8359.33	43.5795	85	2272
PGRMC2	10424	GAAUGUG	kshv-miR-K12-3	3.40546e+06	59.9454	96	1364
PGRMC2	10424	UGAAUGU	hsa-miR-181	112182	59.9454	96	1364
PHB	5245	ACUGUGA	hsa-miR-27	132851	7.90239	72	8786
PHF1	5252	GAGGGAG	kshv-miR-K12-8*	883599	98.2306	80	596
PHF1	5252	GGGGCAG	hsa-miR-324-3p	25041.7	98.2306	80	596
PHF17	79960	CUCCCCC	kshv-miR-K12-12	201835	38.6217	49	2727
PHF17	79960	UGCUGCU	hsa-miR-15	20103	38.6217	49	2727
PHF19	26147	UGCUGCU	hsa-miR-15	20103	6.29675	51	9241
PHF3	23469	UGCUGCU	hsa-miR-15	20103	144.994	75	318
PHLDB2	90102	UAUUAUA	hsa-miR-374	28905.7	16.4017	59	6493
PHLPP2	23035	CUACAGU	kshv-miR-K12-2	131059	27.1344	57	4265
PHTF2	57157	GCACUUU	hsa-miR-17	184223	15.0393	63	6846
PHTF2	57157	UGGGAUC	kshv-miR-K12-7	53074	15.0393	63	6846
PI16	221476	UGGGAUC	kshv-miR-K12-7	53074	12.7066	43	7494
PI16,CDKN1A	221476,1026	CUCCCCC	kshv-miR-K12-12	201835	34.8701	108	3154
PI16,CDKN1A	221476,1026	UGCUGCU	hsa-miR-15	20103	34.8701	108	3154
PIAS3	10401	UGAAUGU	hsa-miR-181	112182	53.2161	53	1660
PIAS3	10401	AUGCUGC	hsa-miR-107	8382.67	21.0084	65	5428
PIAS4	51588	GUAUUCU	kshv-miR-K12-4-3p	2648462	39.5103	66	2631
PICALM	8301	AGCAUUA	kshv-miR-K12-11	109780	54.2033	79	1620
PICALM	8301	AGCAUUA	hsa-miR-155	9778	54.2033	79	1620
PIGS	94005	AGUCCAG	hsa-miR-378	19288.3	57.3866	98	1492
PIGS	94005	UGGUGCU	hsa-miR-29	8448.33	57.3866	98	1492
PIK3IP1	113791	UGGGAUC	kshv-miR-K12-7	53074	80.8452	53	829
PIK3R3	8503	UGGUGUU	hsa-miR-21s	9665.33	27.9751	44	4112
PIK3R3	8503	UGGUGCU	hsa-miR-29	8448.33	27.9751	44	4112
PIKFYVE	200576	AGUCCAG	hsa-miR-378	19288.3	204.272	88	206
PIP4K2A	5305	GUACUGU	hsa-miR-101	12606.3	61.8948	60	1296
PIP5K1A	8394	CCUGUAA	kshv-miR-K12-1	3164516	34.6866	99	3175
PITPNB	23760	AUAAGCU	hsa-miR-21	734116	22.0432	68	5212
PKM2	5315	GAAUGUG	kshv-miR-K12-3	3.40546e+06	602.661	96	37
PKM2	5315	GAAUGUG	kshv-miR-K12-3	3.40546e+06	197.688	117	213
PKM2	5315	UGAAUGU	hsa-miR-181	112182	602.661	96	37
PKM2	5315	UGGGAUC	kshv-miR-K12-7	53074	305.162	119	117
PKM2	5315	GGCCAGU	hsa-miR-193	24914.3	305.162	119	117
PKM2	5315	AGUCCAG	hsa-miR-378	19288.3	129.039	144	378
PLCL1	5334	AGUCCAG	hsa-miR-378	19288.3	40.6286	49	2530
PLCL2	23228	UGCUGCU	hsa-miR-15	20103	2.6367	48	10228
PLD3	23646	ACUACCU	hsa-miR-196	20721.7	48.2724	69	1924
PLEKHA7	144100	GUGUCAU	hsa-miR-425	73736.3	3.16082	78	10056
PLEKHA8	84725	ACUACCU	hsa-miR-196	20721.7	28.8269	53	3971
PLEKHA8	84725	CUACCUC	hsa-let-7	14311.3	28.8269	53	3971
PLEKHB2	55041	GUAUUCU	kshv-miR-K12-4-3p	2648462	60.6019	62	1350
PLEKHB2	55041	AGCAUUA	kshv-miR-K12-11	109780	32.9117	55	3388
PLEKHB2	55041	UGCUGCU	hsa-miR-15	20103	55.2049	62	1583
PLEKHB2	55041	UGCUGCU	hsa-miR-15	20103	55.2049	62	1583
PLEKHB2	55041	UGCUGCU	hsa-miR-15	20103	55.2049	62	1583
PLEKHB2	55041	AGCAUUA	hsa-miR-155	9778	32.9117	55	3388
PLOD2	5352	CUACCUC	hsa-let-7	14311.3	52.1572	79	1703
PNISR	25957	CCUGUAA	kshv-miR-K12-1	3164516	8.74503	43	8556
PNN	5411	ACUACCU	hsa-miR-196	20721.7	43.9866	88	2243
PNPLA8,THAP5	50640,168451	CCUGUAA	kshv-miR-K12-1	3164516	19.2074	49	5795
PNRC1	10957	UUUGCAC	hsa-miR-19	702659	189.348	187	222
POGZ	23126	UGGUGCU	hsa-miR-29	8448.33	28.9083	60	3960
POLD2	5425	CAACACC	kshv-miR-K12-10b	2.20891e+06	13.4066	46	7288
POLR1E	64425	CAACACC	kshv-miR-K12-10b	2.20891e+06	24.0875	44	4809
POLR1E	64425	GCACUUU	hsa-miR-17	184223	24.0875	44	4809
POLR2A	5430	GAAUGUG	kshv-miR-K12-3	3.40546e+06	363.5	130	88
POLR2A	5430	CUCCCCC	kshv-miR-K12-12	201835	16.4118	62	6490
POLR2B	5431	GCCUGGU	kshv-miR-K12-12*	52821	128.957	128	379
POLR2B	5431	UGGUGUU	hsa-miR-21s	9665.33	128.957	128	379
POLR3A	11128	UACUUGA	hsa-miR-26	28806.3	45.286	60	2146
POM121C	100101267	GAAUGUG	kshv-miR-K12-3	3.40546e+06	40.4927	90	2540
POM121C	100101267	UGUUUAC	hsa-miR-30	2.30529e+06	167.955	156	269
POM121C	100101267	ACUGUGA	hsa-miR-27	132851	40.4927	90	2540
POM121C	100101267	UGAAUGU	hsa-miR-181	112182	40.4927	90	2540
POTEB	339010	GUAUUCU	kshv-miR-K12-4-3p	2648462	4.56912	47	9685
POTEF	728378	CAACACC	kshv-miR-K12-10b	2.20891e+06	5.94436	100	9337
POU2F1	5451	CAACACU	kshv-miR-K12-10a	2.38819e+06	34.2717	76	3217
POU2F1	5451	UGAAUGU	hsa-miR-181	112182	34.2717	76	3217
PPAP2B	8613	GUGCAAU	hsa-miR-25	18779.3	68.3376	122	1093
PPCS	79717	GUGCAAU	hsa-miR-25	18779.3	41.0224	47	2487
PPIF	10105	CCUGUAA	kshv-miR-K12-1	3164516	32.9368	91	3385
PPIH	10465	UGCUGCU	hsa-miR-15	20103	20.8007	46	5471
PPIL2	23759	AGCAUUA	kshv-miR-K12-11	109780	33.5302	70	3317
PPIL2	23759	AGCAUUA	hsa-miR-155	9778	33.5302	70	3317
PPM1G	5496	CAACACU	kshv-miR-K12-10a	2.38819e+06	30.9098	103	3659
PPM1H	57460	ACCAAAG	hsa-miR-9	8359.33	27.129	86	4267
PPP1CC	5501	GCCUGGU	kshv-miR-K12-12*	52821	35.6121	58	3061
PPP1R2	5504	UGUUUAC	hsa-miR-30	2.30529e+06	62.568	72	1268
[truncated: 1,044 more rows]

## Sheet: B) BC-3 3of3
Supplementary Table S4B
Targetlist of top 16 KSHV miRNAs and top 30 human miRNAs in BC-3 for clusters present in 3 of 3 biological replicates. Listed are all clusters that passed the following filtering criteria: align to annotated human transcripts; coverage of at least 2 copies/cluster per 10e6 sequencing reads; cluster width is 41-300 nt; contain top 16 KSHV or top 30 human miRNA seed matches (nt 2-8) or both; column…
gene name	gene ID	SM	miRNA	miR counts	cluster width	copies/cluster	cluster ID
AARS	16	GUGCAAU	hsa-miR-25	18779.3	68	37.1055	1686
ABCC5	10057	UGCUGCU	hsa-miR-15	20103	165	8.32479	2825
ABCC5	10057	UGGUGUU	hsa-miR-21s	9665.33	165	8.32479	2825
ABL1	25	UGUUUAC	hsa-miR-30	2.30529e+06	57	27.7973	1991
ACOT13	55856	UGCUGCU	hsa-miR-15	20103	49	45.9114	1417
ACTB	60	GACCGCG	kshv-miR-K12-3*	919256	79	31.6788	1868
ACTB	60	ACUACCU	hsa-miR-196	20721.7	113	87.3101	667
ACTB	60	UGCUGCU	hsa-miR-15	20103	99	27.2814	2021
ACTG1	71	CAACACC	kshv-miR-K12-10b	2.20891e+06	123	230.387	179
ACTG1	71	CUCCCCC	kshv-miR-K12-12	201835	194	138.322	336
ACTG1	71	GCAUCCU	kshv-miR-K12-5	51619.7	76	75.4924	811
ACTG1	71	ACUACCU	hsa-miR-196	20721.7	194	138.322	336
ACTG1	71	UGCUGCU	hsa-miR-15	20103	59	48.2009	1348
ACTG1	71	CUACCUC	hsa-let-7	14311.3	194	138.322	336
ACTG1	71	AUUCUUU	hsa-miR-186	8909.33	72	96.6395	577
ACTR1A	10121	GCCUGGU	kshv-miR-K12-12*	52821	82	49.1669	1316
ACVR2B	93	AUGCUGC	hsa-miR-107	8382.67	51	12.0227	2639
ADNP	23394	GGCCAGU	hsa-miR-193	24914.3	80	119.703	417
ADRB1	153	GUGCAAU	hsa-miR-25	18779.3	170	283.59	132
ADRBK1	156	GAAUGUG	kshv-miR-K12-3	3.40546e+06	97	177.928	248
ADRBK1	156	UGAAUGU	hsa-miR-181	112182	97	177.928	248
AHNAK	79026	GAAUGUG	kshv-miR-K12-3	3.40546e+06	133	197.052	214
AHNAK	79026	GCACUUU	hsa-miR-17	184223	78	73.6519	827
AHNAK	79026	UGAAUGU	hsa-miR-181	112182	133	197.052	214
AHNAK	79026	UGAAUGU	hsa-miR-181	112182	150	82.5002	727
AHNAK	79026	UGAAUGU	hsa-miR-181	112182	55	23.1104	2172
AHNAK	79026	ACCAAAG	hsa-miR-9	8359.33	55	23.1104	2172
AK5	26289	UUUGCAC	hsa-miR-19	702659	44	11.928	2644
AK5	26289	GCACUUU	hsa-miR-17	184223	44	11.928	2644
ALAS1	211	ACUGUGA	hsa-miR-27	132851	88	42.5987	1503
ALDOA	226	CAACACU	kshv-miR-K12-10a	2.38819e+06	273	329.599	102
ALDOA	226	GACCGCG	kshv-miR-K12-3*	919256	115	128.165	381
ALDOA	226	GCAUCCU	kshv-miR-K12-5	51619.7	148	165.724	276
ALDOA	226	UGCUGCU	hsa-miR-15	20103	115	128.165	381
ALDOA	226	GCACCUU	hsa-miR-18	11162	188	170.993	262
ALDOC	230	UGGGAUC	kshv-miR-K12-7	53074	104	55.2345	1185
ALG13	79868	GAAUGUG	kshv-miR-K12-3	3.40546e+06	102	114.49	444
AMMECR1	9949	AGCAUUA	kshv-miR-K12-11	109780	77	3.09994	3099
AMMECR1	9949	AGCAUUA	hsa-miR-155	9778	77	3.09994	3099
ANKRD11	29123	ACACUAC	hsa-miR-142-3p	962026	63	27.3245	2018
ANKRD27	84079	ACUUUAU	hsa-miR-142-5p	8819.33	92	52.6492	1236
ANKRD50	57182	CUACAGU	kshv-miR-K12-2	131059	76	61.8988	1031
ANLN	54443	CCUGUAA	kshv-miR-K12-1	3164516	72	25.9786	2063
ANLN	54443	UAUUAUA	hsa-miR-374	28905.7	72	25.9786	2063
ANXA2	302	CCUGUAA	kshv-miR-K12-1	3164516	243	294.85	125
ANXA2	302	AGCAUUA	kshv-miR-K12-11	109780	243	294.85	125
ANXA2	302	GUGUCAU	hsa-miR-425	73736.3	243	294.85	125
ANXA2	302	GUACUGU	hsa-miR-101	12606.3	243	294.85	125
ANXA2	302	AGCAUUA	hsa-miR-155	9778	243	294.85	125
ANXA5	308	GACCGCG	kshv-miR-K12-3*	919256	64	48.7329	1333
AP1AR	55435	UAUUAUA	hsa-miR-374	28905.7	71	4.1884	3047
AP2M1,EIF2B5	1173,8893	CUCCCCC	kshv-miR-K12-12	201835	79	59.3504	1090
AP3B1	8546	UUUGCAC	hsa-miR-19	702659	92	107.758	478
AP3D1	8943	GAAUGUG	kshv-miR-K12-3	3.40546e+06	61	989.02	12
AP3D1	8943	UGAAUGU	hsa-miR-181	112182	61	989.02	12
APP	351	GUACUGU	hsa-miR-101	12606.3	77	86.4771	677
ARF3	377	ACUGUGA	hsa-miR-27	132851	90	36.6635	1702
ARF3	377	ACUGUGA	hsa-miR-27	132851	44	27.3984	2011
ARHGAP11A	9824	GUGUCAU	hsa-miR-425	73736.3	69	22.1452	2222
ARHGAP11B	89839	GUGUCAU	hsa-miR-425	73736.3	69	22.1452	2223
ARHGEF18	23370	UUCCGUU	hsa-miR-191	51609	98	7.60814	2877
ARID1A	8289	GUACUGU	hsa-miR-101	12606.3	86	362.49	90
ARID3B	10620	GUAUUCU	kshv-miR-K12-4-3p	2648462	85	24.7181	2108
ARL6IP5	10550	AGCAUUA	kshv-miR-K12-11	109780	91	116.277	436
ARL6IP5	10550	AGCAUUA	hsa-miR-155	9778	91	116.277	436
ARNT	405	CCUGUAA	kshv-miR-K12-1	3164516	52	20.3429	2289
ARPC1A	10552	GAAUGUG	kshv-miR-K12-3	3.40546e+06	73	16.7026	2450
ARPC1A	10552	GAGGGAG	kshv-miR-K12-8*	883599	73	16.7026	2450
ARPC1A	10552	UGAAUGU	hsa-miR-181	112182	73	16.7026	2450
ARPP19	10776	GUAUUCU	kshv-miR-K12-4-3p	2648462	218	348.499	95
ARPP19	10776	CUGUUAC	hsa-miR-194	13087	218	348.499	95
ASH1L	55870	UGCUGCU	hsa-miR-15	20103	82	12.7674	2605
ASH1L	55870	AUGCUGC	hsa-miR-107	8382.67	82	12.7674	2605
ATF7	11016	AUGCUGC	hsa-miR-107	8382.67	58	126.115	387
ATMIN	23300	GUAUUCU	kshv-miR-K12-4-3p	2648462	53	19.2654	2328
ATP1B3	483	ACUUUAU	hsa-miR-142-5p	8819.33	112	90.793	632
ATP5B	506	AUAAGCU	hsa-miR-21	734116	111	149.037	305
ATP5B	506	AGCAUUA	kshv-miR-K12-11	109780	150	240.467	166
ATP5B	506	GUACUGU	hsa-miR-101	12606.3	150	240.467	166
ATP5B	506	AGCAUUA	hsa-miR-155	9778	150	240.467	166
ATP5B	506	UGGUGUU	hsa-miR-21s	9665.33	84	170.845	263
ATP5B	506	AUUCUUU	hsa-miR-186	8909.33	56	55.4951	1178
ATP5B	506	UGGUGCU	hsa-miR-29	8448.33	61	121.913	404
ATP5B	506	UGGUGCU	hsa-miR-29	8448.33	57	76.2793	800
ATP5B	506	GUGCCAU	hsa-miR-183	8264	150	240.467	166
ATP5H	10476	AGUCCAG	hsa-miR-378	19288.3	61	13.4404	2578
ATXN7L3B	552889	GCACUUU	hsa-miR-17	184223	67	32.0101	1858
AVL9	23080	UGUUUAC	hsa-miR-30	2.30529e+06	47	10.0177	2720
AVL9	23080	UGAAUGU	hsa-miR-181	112182	47	10.0177	2720
AZIN1	51582	GAAUGUG	kshv-miR-K12-3	3.40546e+06	92	105.022	500
AZIN1	51582	UGAAUGU	hsa-miR-181	112182	92	105.022	500
BAZ2A	11176	GAAUGUG	kshv-miR-K12-3	3.40546e+06	134	108.813	473
BAZ2A	11176	UGAAUGU	hsa-miR-181	112182	134	108.813	473
BAZ2A	11176	GGCCAGU	hsa-miR-193	24914.3	134	108.813	473
BAZ2A	11176	GUACUGU	hsa-miR-101	12606.3	134	108.813	473
BBX	56987	GUUUAGC	kshv-miR-K12-4-5p	37464	72	53.9808	1217
BCAS3	54828	UGGGAUC	kshv-miR-K12-7	53074	104	44.9058	1443
BCAS3	54828	AGUCCAG	hsa-miR-378	19288.3	104	44.9058	1443
BCL2	596	GAAUGUG	kshv-miR-K12-3	3.40546e+06	63	91.9208	618
BCL7A	605	GUGUCAU	hsa-miR-425	73736.3	75	37.8797	1655
BCLAF1	9774	CUACAGU	kshv-miR-K12-2	131059	50	91.0226	628
BDP1	55814	GCCUGGU	kshv-miR-K12-12*	52821	72	27.2576	2022
BET1L	51272	CCUGUAA	kshv-miR-K12-1	3164516	42	20.2693	2292
BICD2	23299	GUACUGU	hsa-miR-101	12606.3	61	30.9173	1880
BIRC2	329	UAUUAUA	hsa-miR-374	28905.7	77	79.4056	758
BNIP3	664	AUGCUGC	hsa-miR-107	8382.67	54	51.2576	1268
BSDC1	55108	AGCAUUA	kshv-miR-K12-11	109780	59	55.2985	1183
BSDC1	55108	AGCAUUA	hsa-miR-155	9778	59	55.2985	1183
BSG	682	GCCUGGU	kshv-miR-K12-12*	52821	59	104.578	503
BTAF1	9044	UGAAUGU	hsa-miR-181	112182	77	16.9602	2436
BTBD3	22903	UGAAUGU	hsa-miR-181	112182	96	137.412	341
BTBD3	22903	AGCAUUA	kshv-miR-K12-11	109780	96	137.412	341
BTBD3	22903	GUACUGU	hsa-miR-101	12606.3	96	137.412	341
BTBD3	22903	AGCAUUA	hsa-miR-155	9778	96	137.412	341
BTBD7	55727	ACUUUAU	hsa-miR-142-5p	8819.33	48	11.8842	2646
BTG1	694	UGGUGUU	hsa-miR-21s	9665.33	79	28.7223	1954
BTG2	7832	GUGCAAU	hsa-miR-25	18779.3	100	79.1542	759
BTG3	10950	GCACCUU	hsa-miR-18	11162	67	84.9662	701
BUB3	9184	GAAUGUG	kshv-miR-K12-3	3.40546e+06	143	231.515	176
BUB3	9184	UGAAUGU	hsa-miR-181	112182	143	231.515	176
BUB3	9184	UGGGAUC	kshv-miR-K12-7	53074	143	231.515	176
C10orf122	387718	UGGGAUC	kshv-miR-K12-7	53074	68	158.19	291
C10orf122	387718	GCAUCCU	kshv-miR-K12-5	51619.7	67	22.6899	2189
C11orf30	56946	GAAUGUG	kshv-miR-K12-3	3.40546e+06	67	148.913	306
C13orf23	80209	CCUGUAA	kshv-miR-K12-1	3164516	50	87.9107	657
C14orf1	11161	GAAUGUG	kshv-miR-K12-3	3.40546e+06	55	36.849	1697
C14orf1	11161	UGAAUGU	hsa-miR-181	112182	55	36.849	1697
C14orf156	81892	UAUUAUA	hsa-miR-374	28905.7	44	21.2388	2253
C16orf13	84326	CUCCCCC	kshv-miR-K12-12	201835	42	20.9043	2263
C16orf75	116028	CUACCUC	hsa-let-7	14311.3	51	24.2001	2129
C20orf177	63939	GUGCCAU	hsa-miR-183	8264	57	67.9442	918
C2CD2	25966	GAGGGAG	kshv-miR-K12-8*	883599	43	6.3638	2939
C2orf69	205327	UGAAUGU	hsa-miR-181	112182	50	61.8814	1032
C5orf24	134553	UGGUGCU	hsa-miR-29	8448.33	63	83.7489	714
C5orf34	375444	GAAUGUG	kshv-miR-K12-3	3.40546e+06	73	28.604	1958
C9orf78	51759	AGCAUUA	kshv-miR-K12-11	109780	62	32.7099	1832
C9orf78	51759	AGCAUUA	hsa-miR-155	9778	62	32.7099	1832
C9orf80	58493	GAAUGUG	kshv-miR-K12-3	3.40546e+06	79	32.1833	1851
C9orf80	58493	ACUGUGA	hsa-miR-27	132851	79	32.1833	1851
CAGE1	285782	GUAUUCU	kshv-miR-K12-4-3p	2648462	75	62.8157	1011
CALM1	801	GUUUAGC	kshv-miR-K12-4-5p	37464	82	179.617	241
CALM3	808	CAACACU	kshv-miR-K12-10a	2.38819e+06	107	63.5575	999
CALM3	808	ACUACCU	hsa-miR-196	20721.7	80	58.2874	1121
CALR	811	GUAUUCU	kshv-miR-K12-4-3p	2648462	128	136.508	347
CALR	811	CAACACC	kshv-miR-K12-10b	2.20891e+06	74	40.4678	1567
CALR	811	UGCUGCU	hsa-miR-15	20103	82	74.279	818
CALR	811	AUGCUGC	hsa-miR-107	8382.67	82	74.279	818
CAMK2G	818	AGCAUUA	kshv-miR-K12-11	109780	84	7.12979	2899
CAMK2G	818	AGCAUUA	hsa-miR-155	9778	84	7.12979	2899
CAMK2G,ANXA7	818,310	CCUGUAA	kshv-miR-K12-1	3164516	63	1340.97	6
CANT1	124583	GAGGGAG	kshv-miR-K12-8*	883599	97	165.571	277
CANT1	124583	UGGGAUC	kshv-miR-K12-7	53074	97	165.571	277
CAP1	10487	UGAAUGU	hsa-miR-181	112182	41	8.80981	2787
CBX4	8535	UGAAUGU	hsa-miR-181	112182	48	50.6342	1281
CCDC141	285025	UGGUGUU	hsa-miR-21s	9665.33	71	78.6232	763
CCNA2	890	CCUGUAA	kshv-miR-K12-1	3164516	58	38.0626	1650
CCND2	894	GACCGCG	kshv-miR-K12-3*	919256	113	54.6579	1204
CCND2	894	UUUGCAC	hsa-miR-19	702659	87	1028.7	11
CCND2	894	CUACAGU	kshv-miR-K12-2	131059	133	98.4126	560
CCND2	894	CUGUUAC	hsa-miR-194	13087	133	98.4126	560
CCNDBP1	23582	AUGCUGC	hsa-miR-107	8382.67	73	44.0427	1463
CCNG2	901	GUAUUCU	kshv-miR-K12-4-3p	2648462	97	34.6925	1771
CCNG2	901	UGAAUGU	hsa-miR-181	112182	97	34.6925	1771
CD2AP	23607	UAUUAUA	hsa-miR-374	28905.7	47	57.1545	1149
CD59	966	GCAUCCU	kshv-miR-K12-5	51619.7	90	270.829	143
CD70	970	GGGGCAG	hsa-miR-324-3p	25041.7	92	78.9225	761
CDK14	5218	CUACAGU	kshv-miR-K12-2	131059	52	287.395	128
CDK16	5127	UUUGCAC	hsa-miR-19	702659	48	22.5506	2201
CDK16	5127	GGCCAGU	hsa-miR-193	24914.3	48	22.5506	2201
CDK19	23097	GUGUCAU	hsa-miR-425	73736.3	76	99.2394	553
CDKN1A,PI16	1026,221476	CCUGUAA	kshv-miR-K12-1	3164516	299	312.316	110
CDKN1A,PI16	1026,221476	GCACUUU	hsa-miR-17	184223	98	96.0232	583
CDKN1A,PI16	1026,221476	GUACUGU	hsa-miR-101	12606.3	299	312.316	110
CDKN1B	1027	AGCAUUA	kshv-miR-K12-11	109780	205	509.858	49
CDKN1B	1027	AGCAUUA	hsa-miR-155	9778	205	509.858	49
CELF1	10658	ACGCACA	hsa-miR-210	311304	160	64.3783	986
CFL1	1072	CUCCCCC	kshv-miR-K12-12	201835	86	69.5757	899
CFL1	1072	GCAUCCU	kshv-miR-K12-5	51619.7	120	112.719	453
CFL1	1072	AUGCUGC	hsa-miR-107	8382.67	120	112.719	453
CFL1	1072	AUGCUGC	hsa-miR-107	8382.67	86	69.5757	899
CHAF1A	10036	AGCAUUA	kshv-miR-K12-11	109780	88	58.6216	1111
CHAF1A	10036	AGCAUUA	hsa-miR-155	9778	88	58.6216	1111
CHCHD10	400916	CAACACC	kshv-miR-K12-10b	2.20891e+06	159	118.567	425
CHCHD10	400916	GGCCAGU	hsa-miR-193	24914.3	159	118.567	425
CHCHD10	400916	GUGCAAU	hsa-miR-25	18779.3	159	118.567	425
CHCHD3	54927	GCACUUU	hsa-miR-17	184223	114	37.0382	1689
CHCHD3	54927	GUGUCAU	hsa-miR-425	73736.3	88	51.359	1264
CHCHD3	54927	UACUUGA	hsa-miR-26	28806.3	87	14.8295	2520
CHCHD5,SLC20A1	84269,6574	GAAUGUG	kshv-miR-K12-3	3.40546e+06	114	103.775	509
CHCHD5,SLC20A1	84269,6574	GCCUGGU	kshv-miR-K12-12*	52821	114	103.775	509
CHDH	55349	CCUGUAA	kshv-miR-K12-1	3164516	44	54.0618	1216
CHORDC1	26973	GAAUGUG	kshv-miR-K12-3	3.40546e+06	62	21.5144	2245
CHORDC1	26973	UGAAUGU	hsa-miR-181	112182	62	21.5144	2245
CHORDC1	26973	UGCUGCU	hsa-miR-15	20103	62	21.5144	2245
CIC	23152	GUGCAAU	hsa-miR-25	18779.3	77	73.8571	821
CKAP5	9793	GUAUUCU	kshv-miR-K12-4-3p	2648462	106	39.4075	1608
CKAP5	9793	UGAAUGU	hsa-miR-181	112182	67	59.812	1076
CLEC2D	29121	AUGCUGC	hsa-miR-107	8382.67	57	119.2	421
CLEC4G,ELAVL1	339390,1994	CAACACC	kshv-miR-K12-10b	2.20891e+06	77	67.9994	917
CLIC5	53405	GUGUCAU	hsa-miR-425	73736.3	75	33.0097	1825
CLIC5	53405	AUUCUUU	hsa-miR-186	8909.33	75	33.0097	1825
CLPTM1	1209	AUGCUGC	hsa-miR-107	8382.67	64	26.1923	2053
CLTC	1213	UGCUGCU	hsa-miR-15	20103	81	48.0128	1353
CLTC	1213	UGGUGCU	hsa-miR-29	8448.33	112	72.7073	844
CLTC	1213	AUGCUGC	hsa-miR-107	8382.67	81	48.0128	1353
CMPK1	51727	AACCAUC	kshv-miR-K12-6-3p	29304.7	45	16.3096	2470
CNIH	10175	AACCAUC	kshv-miR-K12-6-3p	29304.7	58	31.639	1869
CNIH	10175	GUGCAAU	hsa-miR-25	18779.3	58	31.639	1869
CNIH4	29097	ACACUAC	hsa-miR-142-3p	962026	72	43.7472	1471
CNIH4	29097	CUACAGU	kshv-miR-K12-2	131059	72	43.7472	1471
CNN2	1265	UGGGAUC	kshv-miR-K12-7	53074	102	93.3443	602
CORO1C	23603	GAAUGUG	kshv-miR-K12-3	3.40546e+06	57	48.7387	1332
COX6A1	1337	GAAUGUG	kshv-miR-K12-3	3.40546e+06	131	54.8531	1199
COX6A1	1337	UGAAUGU	hsa-miR-181	112182	131	54.8531	1199
CPEB3	22849	ACUGUGA	hsa-miR-27	132851	138	56.2441	1167
CPNE8	144402	CAACACU	kshv-miR-K12-10a	2.38819e+06	67	34.8201	1767
CRKL,TMEM191C	1399,645426	UGCUGCU	hsa-miR-15	20103	56	87.0606	670
CTNNA1	1495	CAACACU	kshv-miR-K12-10a	2.38819e+06	51	73.6121	828
CTSS	1520	GAAUGUG	kshv-miR-K12-3	3.40546e+06	93	76.8281	791
CTSS	1520	AACCAUC	kshv-miR-K12-6-3p	29304.7	93	76.8281	791
CXCR4	7852	UGGGAUC	kshv-miR-K12-7	53074	80	125.373	390
CXXC5	51523	AGUCCAG	hsa-miR-378	19288.3	49	60.0634	1066
CYB5R3	1727	UGGUGCU	hsa-miR-29	8448.33	82	43.6351	1474
DAD1	1603	UUUGCAC	hsa-miR-19	702659	81	165.544	278
DDIT4	54541	UGUUUAC	hsa-miR-30	2.30529e+06	64	157.324	292
DDIT4	54541	GAGGGAG	kshv-miR-K12-8*	883599	97	16.6522	2453
DDIT4	54541	GUACUGU	hsa-miR-101	12606.3	105	82.6083	724
DDIT4	54541	GUGCCAU	hsa-miR-183	8264	64	157.324	292
DDX17	10521	CCUGUAA	kshv-miR-K12-1	3164516	90	87.7227	659
DDX17	10521	CUCCCCC	kshv-miR-K12-12	201835	88	493.846	52
DDX17	10521	UGGGAUC	kshv-miR-K12-7	53074	102	64.8716	977
DDX17	10521	AUUCUUU	hsa-miR-186	8909.33	90	87.7227	659
DDX5	1655	UGUUUAC	hsa-miR-30	2.30529e+06	47	37.506	1666
DEF8	54849	CUCCCCC	kshv-miR-K12-12	201835	49	19.8584	2304
DEF8	54849	UGCUGCU	hsa-miR-15	20103	80	102.366	527
DEF8	54849	AUGCUGC	hsa-miR-107	8382.67	80	102.366	527
DHFR	1719	CCUGUAA	kshv-miR-K12-1	3164516	291	2.61897	3143
DHFR	1719	ACCAAAG	hsa-miR-9	8359.33	291	2.61897	3143
DHX36	170506	GCCUGGU	kshv-miR-K12-12*	52821	51	3.36568	3083
DHX38	9785	CUACAGU	kshv-miR-K12-2	131059	53	33.0122	1823
DHX38	9785	GUGCCAU	hsa-miR-183	8264	53	33.0122	1823
DICER1	23405	ACUUUAU	hsa-miR-142-5p	8819.33	91	441.832	61
DNAJA1	3301	GAAUGUG	kshv-miR-K12-3	3.40546e+06	57	39.2739	1611
DNAJB1	3337	AGCAUUA	kshv-miR-K12-11	109780	96	9.70023	2736
DNAJB1	3337	AGCAUUA	hsa-miR-155	9778	96	9.70023	2736
DNAJB1	3337	ACCAAAG	hsa-miR-9	8359.33	96	9.70023	2736
DNAJC5	80331	UGAAUGU	hsa-miR-181	112182	71	45.0845	1438
DNAJC8	22826	CCUGUAA	kshv-miR-K12-1	3164516	98	60.833	1053
DNAJC8	22826	UGGUGCU	hsa-miR-29	8448.33	98	60.833	1053
DNM2	1785	GUAUUCU	kshv-miR-K12-4-3p	2648462	85	69.7192	896
DOCK10	55619	GUGUCAU	hsa-miR-425	73736.3	81	13.5518	2577
DOT1L	84444	ACGCACA	hsa-miR-210	311304	78	86.1447	685
DPY19L4	286148	ACACUAC	hsa-miR-142-3p	962026	74	31.8741	1863
DPY19L4	286148	UUCCGUU	hsa-miR-191	51609	74	31.8741	1863
DYNLT1	6993	ACUUUAU	hsa-miR-142-5p	8819.33	88	34.8896	1764
ECH1	1891	ACUUUAU	hsa-miR-142-5p	8819.33	76	34.1493	1786
EDARADD	128178	UGGUGCU	hsa-miR-29	8448.33	74	55.1609	1188
EEF1A1	1915	GAAUGUG	kshv-miR-K12-3	3.40546e+06	73	28.604	1959
EEF1A1	1915	AACCAUC	kshv-miR-K12-6-3p	29304.7	80	31.2024	1876
EEF1A1	1915	UGGUGUU	hsa-miR-21s	9665.33	82	29.2173	1940
EEF1A1	1915	AUGCUGC	hsa-miR-107	8382.67	101	27.655	2002
EEF1A1P9	441032	GAAUGUG	kshv-miR-K12-3	3.40546e+06	115	20.2624	2293
EEF1A1P9	441032	AUAAGCU	hsa-miR-21	734116	115	20.2624	2293
EEF1A1P9	441032	GUGUCAU	hsa-miR-425	73736.3	156	24.6103	2111
EEF1A1P9	441032	UGCUGCU	hsa-miR-15	20103	127	20.2207	2294
EEF1A1P9	441032	AUGCUGC	hsa-miR-107	8382.67	156	24.6103	2111
EEF1B2	1933	ACACUAC	hsa-miR-142-3p	962026	49	19.9138	2302
EEF1G	1937	GCACUUU	hsa-miR-17	184223	114	37.0382	1690
EEF1G	1937	UACUUGA	hsa-miR-26	28806.3	87	14.8295	2521
EEF2	1938	CUCCCCC	kshv-miR-K12-12	201835	149	147.938	309
EEF2	1938	GCACCUU	hsa-miR-18	11162	53	2.62866	3140
EEF2	1938	GUGCCAU	hsa-miR-183	8264	135	434.246	62
EEF2	1938	GUGCCAU	hsa-miR-183	8264	150	213.951	191
EFTUD2	9343	ACACUAC	hsa-miR-142-3p	962026	45	52.4078	1246
EIF1	10209	GUACUGU	hsa-miR-101	12606.3	41	47.1705	1385
EIF2B5	8893	GUAUUCU	kshv-miR-K12-4-3p	2648462	95	76.1529	801
EIF3A	8661	CAACACC	kshv-miR-K12-10b	2.20891e+06	60	82.8323	723
EIF4A2	1974	CUACAGU	kshv-miR-K12-2	131059	83	47.2308	1380
EIF4A2	1974	UGAAUGU	hsa-miR-181	112182	80	100.039	545
EIF4A2	1974	UGAAUGU	hsa-miR-181	112182	83	47.2308	1380
EIF4E3	317649	AACCAUC	kshv-miR-K12-6-3p	29304.7	62	39.5192	1602
EIF5	1983	GAAUGUG	kshv-miR-K12-3	3.40546e+06	53	10.1526	2714
EIF5	1983	UGAAUGU	hsa-miR-181	112182	53	10.1526	2714
EIF5A	1984	AGCAUUA	kshv-miR-K12-11	109780	91	105.979	492
EIF5A	1984	AGCAUUA	hsa-miR-155	9778	91	105.979	492
EIF5A	1984	UGGUGCU	hsa-miR-29	8448.33	91	105.979	492
EIF5AL1	143244	AGCAUUA	kshv-miR-K12-11	109780	91	18.9335	2341
EIF5AL1	143244	AGCAUUA	hsa-miR-155	9778	91	18.9335	2341
EIF5AL1	143244	UGGUGCU	hsa-miR-29	8448.33	91	18.9335	2341
ELAC2	60528	UGCUGCU	hsa-miR-15	20103	60	77.12	784
ELAC2	60528	GUGCCAU	hsa-miR-183	8264	60	77.12	784
ELF1	1997	AACCAUC	kshv-miR-K12-6-3p	29304.7	51	34.1013	1788
ELF1	1997	UGGUGCU	hsa-miR-29	8448.33	60	22.7387	2188
ELF2	1998	CCUGUAA	kshv-miR-K12-1	3164516	65	34.2805	1781
ELK1	2002	CCUGUAA	kshv-miR-K12-1	3164516	62	25.7522	2070
ENDOG	2021	UGCUGCU	hsa-miR-15	20103	75	24.2387	2127
ENO1	2023	CAACACU	kshv-miR-K12-10a	2.38819e+06	170	78.5232	767
ENO1	2023	UGGGAUC	kshv-miR-K12-7	53074	69	28.1102	1978
ENO1	2023	UGGUGCU	hsa-miR-29	8448.33	55	22.855	2183
EP400	57634	UGCUGCU	hsa-miR-15	20103	64	73.5519	829
EPB41	2035	UGAAUGU	hsa-miR-181	112182	71	109.123	472
EPB41	2035	GGCCAGU	hsa-miR-193	24914.3	60	40.0299	1582
EPHA6	285220	GAAUGUG	kshv-miR-K12-3	3.40546e+06	65	86.3936	678
EPT1	85465	UGUUUAC	hsa-miR-30	2.30529e+06	79	120.909	409
ERO1L	30001	GAAUGUG	kshv-miR-K12-3	3.40546e+06	61	97.7231	569
ESYT1	23344	UUUGCAC	hsa-miR-19	702659	76	60.604	1059
ESYT1	23344	GCCUGGU	kshv-miR-K12-12*	52821	72	107.983	476
ESYT1	23344	UGGUGCU	hsa-miR-29	8448.33	72	107.983	476
EYA1	2138	GUGUCAU	hsa-miR-425	73736.3	102	132.022	361
EZH1	2145	GCACUUU	hsa-miR-17	184223	61	66.7408	942
FAM104A	84923	AGCAUUA	kshv-miR-K12-11	109780	52	29.9215	1912
FAM104A	84923	AGCAUUA	hsa-miR-155	9778	52	29.9215	1912
FAM107B	83641	CCUGUAA	kshv-miR-K12-1	3164516	65	59.6912	1081
FAM107B	83641	AACCAUC	kshv-miR-K12-6-3p	29304.7	65	59.6912	1081
FAM172A	83989	GGCCAGU	hsa-miR-193	24914.3	78	64.8781	976
FAM19A2	338811	GUAUUCU	kshv-miR-K12-4-3p	2648462	70	184.41	231
FAM46C	54855	GCACUUU	hsa-miR-17	184223	112	70.5453	874
FAM46C	54855	UGGGAUC	kshv-miR-K12-7	53074	126	110.086	469
FAM48A	55578	GAAUGUG	kshv-miR-K12-3	3.40546e+06	79	96.0746	582
FAM48A	55578	UGAAUGU	hsa-miR-181	112182	79	96.0746	582
FAM49B	51571	ACUACCU	hsa-miR-196	20721.7	61	34.6183	1772
FAM49B	51571	CUACCUC	hsa-let-7	14311.3	61	34.6183	1772
FAM49B	51571	AUGCUGC	hsa-miR-107	8382.67	61	34.6183	1772
FAM5C	339479	GUGUCAU	hsa-miR-425	73736.3	78	85.1196	698
FAM5C	339479	UGGUGUU	hsa-miR-21s	9665.33	68	94.1812	596
FAM91A1	157769	UGUUUAC	hsa-miR-30	2.30529e+06	79	10.5735	2695
FAM91A2	57234	UGCUGCU	hsa-miR-15	20103	61	23.3904	2163
FANCI	55215	UGCUGCU	hsa-miR-15	20103	78	454.199	59
FAR1	84188	AGCAUUA	kshv-miR-K12-11	109780	103	58.7308	1108
FAR1	84188	AGCAUUA	hsa-miR-155	9778	103	58.7308	1108
FASN	2194	GCGCCUA	kshv-miR-K12-8	64198.7	47	26.6452	2043
FASN	2194	GUGGCGC	kshv-miR-K12-7*	34931	47	26.6452	2043
FASN	2194	UGCUGCU	hsa-miR-15	20103	79	31.9833	1860
FASN	2194	AUGCUGC	hsa-miR-107	8382.67	79	31.9833	1860
FBN1	2200	GAAUGUG	kshv-miR-K12-3	3.40546e+06	61	89.9884	638
FBN1	2200	UGUUUAC	hsa-miR-30	2.30529e+06	50	81.4439	738
FBN1	2200	UGAAUGU	hsa-miR-181	112182	61	89.9884	638
FBXO11	80204	AGCAUUA	kshv-miR-K12-11	109780	130	134.632	353
FBXO11	80204	AGCAUUA	hsa-miR-155	9778	130	134.632	353
FBXO5	26271	CCUGUAA	kshv-miR-K12-1	3164516	115	213.14	192
FDX1	2230	ACUUUAU	hsa-miR-142-5p	8819.33	49	44.3795	1455
FEM1B	10116	GUAUUCU	kshv-miR-K12-4-3p	2648462	142	92.9044	607
FEM1B	10116	GCACUUU	hsa-miR-17	184223	142	92.9044	607
FEM1B	10116	ACUGUGA	hsa-miR-27	132851	142	92.9044	607
FEM1B	10116	GUGCAAU	hsa-miR-25	18779.3	142	92.9044	607
FKBP11	51303	ACACUAC	hsa-miR-142-3p	962026	61	39.4837	1605
FKBP3	2287	AACCAUC	kshv-miR-K12-6-3p	29304.7	84	25.5566	2077
FMO5,LOC100288142	2330,100288142	GUAUUCU	kshv-miR-K12-4-3p	2648462	61	80.3628	744
FNDC3B	64778	GAAUGUG	kshv-miR-K12-3	3.40546e+06	77	110.645	465
FNDC3B	64778	UGCUGCU	hsa-miR-15	20103	77	110.645	465
FOXJ3	22887	AUUCUUU	hsa-miR-186	8909.33	87	45.5402	1425
FOXK2	3607	GCACUUU	hsa-miR-17	184223	46	18.227	2378
FTL	2512	GACCGCG	kshv-miR-K12-3*	919256	157	84.9595	702
FTL	2512	GCCUGGU	kshv-miR-K12-12*	52821	250	237.806	168
FTL	2512	CUACCUC	hsa-let-7	14311.3	250	237.806	168
FXR1	8087	GUGCAAU	hsa-miR-25	18779.3	42	39.8271	1590
FZD5	7855	UUCCGUU	hsa-miR-191	51609	73	38.331	1638
FZD5	7855	UGGUGCU	hsa-miR-29	8448.33	73	38.331	1638
G3BP2	9908	GAAUGUG	kshv-miR-K12-3	3.40546e+06	104	300.723	121
G3BP2	9908	GUAUUCU	kshv-miR-K12-4-3p	2648462	104	300.723	121
G3BP2	9908	UGAAUGU	hsa-miR-181	112182	104	300.723	121
G3BP2	9908	GUACUGU	hsa-miR-101	12606.3	71	47.4946	1367
G3BP2	9908	AUUCUUU	hsa-miR-186	8909.33	104	300.723	121
GAPDH	2597	GCCUGGU	kshv-miR-K12-12*	52821	101	379.279	81
GAPDH	2597	GCACCUU	hsa-miR-18	11162	276	796.506	21
GARS	2617	GAAUGUG	kshv-miR-K12-3	3.40546e+06	45	42.5881	1504
GATAD2B	57459	CUCCCCC	kshv-miR-K12-12	201835	75	258.5	151
GBE1	2632	GUUUAGC	kshv-miR-K12-4-5p	37464	45	101.09	534
GCNT2	2651	AUAAGCU	hsa-miR-21	734116	73	15.8806	2492
GDI1	2664	GAAUGUG	kshv-miR-K12-3	3.40546e+06	87	49.5023	1305
GDI1	2664	UGAAUGU	hsa-miR-181	112182	87	49.5023	1305
GDI2	2665	GCACUUU	hsa-miR-17	184223	43	6.82726	2912
GGT6,UBE2G1	124975,7326	GUAUUCU	kshv-miR-K12-4-3p	2648462	76	41.6728	1527
GGT6,UBE2G1	124975,7326	GUGUCAU	hsa-miR-425	73736.3	50	62.0826	1026
GGT6,UBE2G1	124975,7326	GCCUGGU	kshv-miR-K12-12*	52821	49	70.9359	868
GHITM	27069	GAAUGUG	kshv-miR-K12-3	3.40546e+06	166	102.366	526
GHITM	27069	UGAAUGU	hsa-miR-181	112182	166	102.366	526
GIGYF1	64599	CCUGUAA	kshv-miR-K12-1	3164516	88	49.0927	1318
GK5	256356	UGAAUGU	hsa-miR-181	112182	81	75.5629	809
GLCCI1	113263	CCUGUAA	kshv-miR-K12-1	3164516	78	98.1849	565
GLCCI1	113263	UGUUUAC	hsa-miR-30	2.30529e+06	173	494.801	51
GLCCI1	113263	AUAAGCU	hsa-miR-21	734116	173	494.801	51
GLCCI1	113263	GUGUCAU	hsa-miR-425	73736.3	84	38.7355	1624
GLCCI1	113263	GCGCCUA	kshv-miR-K12-8	64198.7	52	21.9366	2228
GLCCI1	113263	GUACUGU	hsa-miR-101	12606.3	173	494.801	51
GNA12	2768	AGCAUUA	kshv-miR-K12-11	109780	89	5.62388	2965
GNA12	2768	AGCAUUA	hsa-miR-155	9778	89	5.62388	2965
GNB1	2782	CUGUUAC	hsa-miR-194	13087	55	61.7189	1038
GNB1	2782	UGGUGCU	hsa-miR-29	8448.33	62	53.6521	1223
GOLGA8A	23015	GAAUGUG	kshv-miR-K12-3	3.40546e+06	140	103.418	516
GOLGA8A	23015	GUAUUCU	kshv-miR-K12-4-3p	2648462	57	3.89474	3061
GOLGA8A	23015	UGAAUGU	hsa-miR-181	112182	140	103.418	516
GOLGA8A	23015	UGAAUGU	hsa-miR-181	112182	99	86.0285	686
GOLM1	51280	GCACUUU	hsa-miR-17	184223	83	33.2507	1818
GOLM1	51280	CUGUUAC	hsa-miR-194	13087	56	30.5308	1892
GPBP1	65056	UGAAUGU	hsa-miR-181	112182	52	13.7254	2572
GPI	2821	CAACACC	kshv-miR-K12-10b	2.20891e+06	117	66.9518	938
GPR158	57512	AGCAUUA	kshv-miR-K12-11	109780	83	100.108	543
GPR158	57512	AGCAUUA	hsa-miR-155	9778	83	100.108	543
GRB2	2885	ACUGUGA	hsa-miR-27	132851	116	48.7181	1335
GRN	2896	CUACAGU	kshv-miR-K12-2	131059	63	40.8123	1556
GSTP1	2950	UGCUGCU	hsa-miR-15	20103	59	81.2803	739
GXYLT2	727936	GACCGCG	kshv-miR-K12-3*	919256	62	17.3329	2421
H2BFS	54145	UGCUGCU	hsa-miR-15	20103	73	50.827	1277
H2BFS	54145	UGCUGCU	hsa-miR-15	20103	79	2.184	3173
H3F3B	3021	GAGGGAG	kshv-miR-K12-8*	883599	64	14.2861	2546
H6PD	9563	CCUGUAA	kshv-miR-K12-1	3164516	65	95.3049	589
HBS1L	10767	UAUUAUA	hsa-miR-374	28905.7	49	88.0341	654
HCFC1	3054	CUCCCCC	kshv-miR-K12-12	201835	75	4.89357	3002
HCFC1	3054	GCGCCUA	kshv-miR-K12-8	64198.7	118	87.358	664
HDLBP	3069	UGGUGCU	hsa-miR-29	8448.33	73	82.4311	730
HECW1	23072	GCGCCUA	kshv-miR-K12-8	64198.7	89	18.1201	2383
HIATL1	84641	GUAUUCU	kshv-miR-K12-4-3p	2648462	47	17.7391	2399
HIATL1	84641	AUUCUUU	hsa-miR-186	8909.33	47	17.7391	2399
HIATL2	84278	GUAUUCU	kshv-miR-K12-4-3p	2648462	47	17.7251	2400
HIATL2	84278	AUUCUUU	hsa-miR-186	8909.33	47	17.7251	2400
HIC2,TMEM191C	23119,645426	GUGUCAU	hsa-miR-425	73736.3	139	195.384	216
HIGD2A	192286	UGAAUGU	hsa-miR-181	112182	140	131.338	362
HIGD2A	192286	AACCAUC	kshv-miR-K12-6-3p	29304.7	107	70.3743	880
HIGD2A	192286	UGCUGCU	hsa-miR-15	20103	107	70.3743	880
HIP1	3092	CAACACU	kshv-miR-K12-10a	2.38819e+06	69	95.7466	585
HIP1	3092	ACACUAC	hsa-miR-142-3p	962026	69	95.7466	585
HIST1H1C	3006	CCUGUAA	kshv-miR-K12-1	3164516	151	150.474	301
HIST1H1C	3006	GCCUGGU	kshv-miR-K12-12*	52821	280	490.458	54
HIST1H1C	3006	GGGGCAG	hsa-miR-324-3p	25041.7	280	490.458	54
HIST1H1C	3006	UGCUGCU	hsa-miR-15	20103	142	340.49	98
HIST1H1E	3008	GCCUGGU	kshv-miR-K12-12*	52821	65	25.6574	2073
HIST1H2AB	8335	UGCUGCU	hsa-miR-15	20103	75	41.7266	1524
HIST1H2AJ	8331	UGCUGCU	hsa-miR-15	20103	78	32.0407	1855
HIST1H2BC	8347	AUUCUUU	hsa-miR-186	8909.33	68	32.8966	1827
HIST1H2BG	8339	UGCUGCU	hsa-miR-15	20103	126	83.7972	712
HIST1H2BK	85236	UGCUGCU	hsa-miR-15	20103	102	235.742	171
HIST1H2BK	85236	UGCUGCU	hsa-miR-15	20103	79	2.184	3174
HIST1H2BO	8348	UGCUGCU	hsa-miR-15	20103	51	4.77146	3010
HIST1H3B	8358	GCCUGGU	kshv-miR-K12-12*	52821	135	86.1891	680
HIST1H3C	8352	GCCUGGU	kshv-miR-K12-12*	52821	159	35.1773	1753
HIST1H3G	8355	GCCUGGU	kshv-miR-K12-12*	52821	106	211.986	193
HIST1H3G	8355	GUGCCAU	hsa-miR-183	8264	153	76.6747	793
HIST1H3H	8357	GCCUGGU	kshv-miR-K12-12*	52821	120	149.375	303
HIST1H4C	8364	UGGUGCU	hsa-miR-29	8448.33	137	75.7449	807
HIST2H2AC	8338	CUGUUAC	hsa-miR-194	13087	220	85.889	687
HIST2H2AC	8338	ACCAAAG	hsa-miR-9	8359.33	220	85.889	687
HIVEP1	3096	GCACCUU	hsa-miR-18	11162	74	40.0648	1580
HLA-C	3107	GAAUGUG	kshv-miR-K12-3	3.40546e+06	229	343.257	97
HLA-C	3107	UGAAUGU	hsa-miR-181	112182	229	343.257	97
HLA-C,LOC100510436	3107,100510436	GAAUGUG	kshv-miR-K12-3	3.40546e+06	157	544.301	42
HLA-C,LOC100510436	3107,100510436	ACUGUGA	hsa-miR-27	132851	157	544.301	42
HLA-C,LOC100510436	3107,100510436	UGAAUGU	hsa-miR-181	112182	157	544.301	42
HLA-C,LOC100510436	3107,100510436	UGCUGCU	hsa-miR-15	20103	54	13.8105	2567
HLA-E	3133	GCCUGGU	kshv-miR-K12-12*	52821	117	208.685	195
HLA-E	3133	UGCUGCU	hsa-miR-15	20103	117	208.685	195
HLA-F	3134	UGCUGCU	hsa-miR-15	20103	70	7.73497	2872
HLA-G,HLA-A,LOC100510327,HLA-J	3135,3105,100510327,3137	UGGUGCU	hsa-miR-29	8448.33	60	9.05198	2768
HMGA1	3159	UGGGAUC	kshv-miR-K12-7	53074	48	96.825	574
HMGA1	3159	UACUUGA	hsa-miR-26	28806.3	66	35.3101	1748
HMGB1	3146	GAAUGUG	kshv-miR-K12-3	3.40546e+06	73	4.21748	3045
HMGB1	3146	ACACUAC	hsa-miR-142-3p	962026	73	4.21748	3045
HMGB1P6	645292	GAAUGUG	kshv-miR-K12-3	3.40546e+06	73	4.21748	3044
HMGB1P6	645292	ACACUAC	hsa-miR-142-3p	962026	73	4.21748	3044
HMGB2	3148	GAAUGUG	kshv-miR-K12-3	3.40546e+06	128	491.779	53
HMGCS1	3157	CUACCUC	hsa-let-7	14311.3	88	53.6432	1225
HMGCS1	3157	UGGUGCU	hsa-miR-29	8448.33	60	73.4976	831
HMGXB4	10042	GUUUAGC	kshv-miR-K12-4-5p	37464	78	44.145	1459
HMGXB4	10042	AUUCUUU	hsa-miR-186	8909.33	78	44.145	1459
HN1	51155	GCACUUU	hsa-miR-17	184223	207	680.614	27
HN1	51155	AGUCCAG	hsa-miR-378	19288.3	207	680.614	27
HN1	51155	ACUUUAU	hsa-miR-142-5p	8819.33	207	680.614	27
HN1	51155	GUGCCAU	hsa-miR-183	8264	207	680.614	27
HNRNPD	3184	GUGUCAU	hsa-miR-425	73736.3	98	62.4535	1018
HNRNPL	3191	GAAUGUG	kshv-miR-K12-3	3.40546e+06	63	26.0209	2061
HNRNPL	3191	GCACUUU	hsa-miR-17	184223	78	7.56726	2881
HNRNPL	3191	UGAAUGU	hsa-miR-181	112182	63	26.0209	2061
HNRNPL	3191	GCCUGGU	kshv-miR-K12-12*	52821	44	57.5819	1139
HSP90AA1	3320	ACUGUGA	hsa-miR-27	132851	93	133.849	357
HSP90AA1	3320	UGAAUGU	hsa-miR-181	112182	50	12.2698	2624
HSP90AA1	3320	GGCCAGU	hsa-miR-193	24914.3	93	133.849	357
HSP90AA1	3320	UGCUGCU	hsa-miR-15	20103	100	118.979	422
HSP90AA1	3320	GUACUGU	hsa-miR-101	12606.3	86	369.277	84
HSP90AA4P	3323	GUACUGU	hsa-miR-101	12606.3	61	4.34605	3032
HSP90AA5P	730211	ACUGUGA	hsa-miR-27	132851	81	32.5637	1837
HSP90AB1	3326	CUCCCCC	kshv-miR-K12-12	201835	227	102.599	524
HSP90AB1	3326	UGCUGCU	hsa-miR-15	20103	57	110.965	463
HSP90AB1	3326	UGGUGUU	hsa-miR-21s	9665.33	78	78.4721	770
HSP90AB1	3326	UGGUGCU	hsa-miR-29	8448.33	57	110.965	463
HSP90AB1	3326	ACCAAAG	hsa-miR-9	8359.33	62	10.231	2711
HSP90AB2P	391634	ACCAAAG	hsa-miR-9	8359.33	62	10.231	2710
HSP90AB3P	3327	UGCUGCU	hsa-miR-15	20103	57	110.965	462
HSP90AB3P	3327	UGGUGCU	hsa-miR-29	8448.33	57	110.965	462
HSPA5	3309	CUCCCCC	kshv-miR-K12-12	201835	79	224.174	185
HSPA5	3309	GUGUCAU	hsa-miR-425	73736.3	54	20.8142	2269
HSPA5	3309	AACCAUC	kshv-miR-K12-6-3p	29304.7	120	244.669	162
HSPA5	3309	UGCUGCU	hsa-miR-15	20103	120	244.669	162
HSPA5	3309	UGGUGCU	hsa-miR-29	8448.33	120	244.669	162
HSPA8	3312	GCACUUU	hsa-miR-17	184223	124	71.13	863
HSPA8	3312	GCACUUU	hsa-miR-17	184223	90	58.9079	1105
HSPA8	3312	GCCUGGU	kshv-miR-K12-12*	52821	88	60.3036	1064
HSPA8	3312	UACUUGA	hsa-miR-26	28806.3	124	71.13	863
HSPA8	3312	GGCCAGU	hsa-miR-193	24914.3	111	105.831	493
HSPA8	3312	ACUACCU	hsa-miR-196	20721.7	88	60.3036	1064
HSPA8	3312	UGCUGCU	hsa-miR-15	20103	60	53.5795	1226
HSPA8	3312	UGGUGUU	hsa-miR-21s	9665.33	150	38.9741	1620
HSPA8	3312	ACUUUAU	hsa-miR-142-5p	8819.33	124	71.13	863
HSPA9	3313	GAAUGUG	kshv-miR-K12-3	3.40546e+06	78	37.9535	1652
HSPA9	3313	UGAAUGU	hsa-miR-181	112182	78	37.9535	1652
HSPA9	3313	UGCUGCU	hsa-miR-15	20103	60	55.1874	1187
HSPA9	3313	UGCUGCU	hsa-miR-15	20103	78	37.9535	1652
HSPH1	10808	GAAUGUG	kshv-miR-K12-3	3.40546e+06	47	7.74377	2871
HYOU1	10525	AUUCUUU	hsa-miR-186	8909.33	66	80.0847	748
IBTK	25998	UUUGCAC	hsa-miR-19	702659	94	208.025	198
IER3	8870	GCAUCCU	kshv-miR-K12-5	51619.7	43	49.0715	1321
IFI30	10437	UGCUGCU	hsa-miR-15	20103	60	29.595	1927
IFI30	10437	UGGUGCU	hsa-miR-29	8448.33	94	65.9581	953
IGF2BP3	10643	ACUUUAU	hsa-miR-142-5p	8819.33	85	47.4728	1368
IGHM,IGHG1,IGHG2,IGHA2	3507,3500,3501,3494	CCUGUAA	kshv-miR-K12-1	3164516	73	26.4102	2050
IL6ST	3572	AGCAUUA	kshv-miR-K12-11	109780	100	81.166	740
IL6ST	3572	GUGCAAU	hsa-miR-25	18779.3	100	81.166	740
IL6ST	3572	AGCAUUA	hsa-miR-155	9778	100	81.166	740
IL6ST	3572	ACUUUAU	hsa-miR-142-5p	8819.33	96	57.1013	1151
ILF2	3608	UGGGAUC	kshv-miR-K12-7	53074	67	77.1159	785
INSIG1	3638	GUGUCAU	hsa-miR-425	73736.3	53	40.41	1570
INSIG1	3638	UGGUGCU	hsa-miR-29	8448.33	82	88.8708	643
INTS7	25896	UGAAUGU	hsa-miR-181	112182	48	42.0055	1512
IPO5	3843	GAAUGUG	kshv-miR-K12-3	3.40546e+06	119	227.045	182
IPO5	3843	UGAAUGU	hsa-miR-181	112182	119	227.045	182
IPO5	3843	GUGUCAU	hsa-miR-425	73736.3	119	227.045	182
IQGAP1	8826	ACCAAAG	hsa-miR-9	8359.33	74	46.8018	1396
IRF2BP2	359948	AGCAUUA	kshv-miR-K12-11	109780	76	106.644	488
IRF2BP2	359948	AGCAUUA	hsa-miR-155	9778	76	106.644	488
ISCU	23479	ACGCACA	hsa-miR-210	311304	203	300.785	120
ITM2B	9445	UUUGCAC	hsa-miR-19	702659	67	30.8727	1882
ITM2B	9445	GCCUGGU	kshv-miR-K12-12*	52821	68	38.1895	1645
ITM2B	9445	UGGUGUU	hsa-miR-21s	9665.33	68	38.1895	1645
ITPKB	3707	CUGUUAC	hsa-miR-194	13087	101	25.7282	2071
JAK2	3717	AUAAGCU	hsa-miR-21	734116	79	2.37251	3159
JMJD1C	221037	GAAUGUG	kshv-miR-K12-3	3.40546e+06	107	616.716	35
KBTBD2	25948	GAAUGUG	kshv-miR-K12-3	3.40546e+06	76	174.259	254
KBTBD2	25948	UGAAUGU	hsa-miR-181	112182	76	174.259	254
KCTD3	51133	UGUUUAC	hsa-miR-30	2.30529e+06	82	62.9214	1009
KDELR2	11014	ACUGUGA	hsa-miR-27	132851	111	91.1865	626
KDELR2	11014	AGUCCAG	hsa-miR-378	19288.3	111	91.1865	626
KDM2A	22992	AACCAUC	kshv-miR-K12-6-3p	29304.7	87	255.271	156
KDM4C	23081	ACUACCU	hsa-miR-196	20721.7	57	8.36305	2821
KDM5B	10765	AGCAUUA	kshv-miR-K12-11	109780	76	45.3061	1432
KDM5B	10765	GCACCUU	hsa-miR-18	11162	76	45.3061	1432
KDM5B	10765	AGCAUUA	hsa-miR-155	9778	76	45.3061	1432
KDM5B	10765	UGGUGCU	hsa-miR-29	8448.33	50	22.8669	2182
KDM6B,MPDU1	23135,9526	CUCCCCC	kshv-miR-K12-12	201835	84	43.0204	1488
KDM6B,MPDU1	23135,9526	AUUCUUU	hsa-miR-186	8909.33	84	43.0204	1488
KHDRBS1	10657	UACUUGA	hsa-miR-26	28806.3	49	48.4149	1340
KHDRBS1	10657	GUGCAAU	hsa-miR-25	18779.3	49	48.4149	1340
KHSRP	8570	UGGGAUC	kshv-miR-K12-7	53074	95	68.6638	908
KIAA0174	9798	GUAUUCU	kshv-miR-K12-4-3p	2648462	95	104.877	501
KIAA0174	9798	CAACACU	kshv-miR-K12-10a	2.38819e+06	103	31.49	1871
KIAA0174	9798	CUCCCCC	kshv-miR-K12-12	201835	97	32.8301	1828
KIAA0174	9798	UGCUGCU	hsa-miR-15	20103	103	31.49	1871
KIAA0586	9786	UGGUGUU	hsa-miR-21s	9665.33	61	42.8598	1493
KIF1B	23095	UGUUUAC	hsa-miR-30	2.30529e+06	130	88.0999	653
KIF1B	23095	CUACAGU	kshv-miR-K12-2	131059	130	88.0999	653
KIF1B	23095	GGCCAGU	hsa-miR-193	24914.3	130	88.0999	653
KIF1B	23095	UGCUGCU	hsa-miR-15	20103	130	88.0999	653
KIF1B	23095	AUGCUGC	hsa-miR-107	8382.67	130	88.0999	653
KLF10	7071	GCACUUU	hsa-miR-17	184223	47	57.8746	1129
KLF6	1316	GUGCAAU	hsa-miR-25	18779.3	54	18.2787	2374
KLHL15	80311	AGCAUUA	kshv-miR-K12-11	109780	61	60.6246	1058
KLHL15	80311	AGCAUUA	hsa-miR-155	9778	61	60.6246	1058
KLHL18	23276	CUCCCCC	kshv-miR-K12-12	201835	62	24.2075	2128
KPNA2	3838	CCUGUAA	kshv-miR-K12-1	3164516	128	45.282	1433
KPNA2	3838	GCAUCCU	kshv-miR-K12-5	51619.7	128	45.282	1433
LAMP2	3920	CAACACC	kshv-miR-K12-10b	2.20891e+06	108	102.985	518
LAMP2	3920	GUGCCAU	hsa-miR-183	8264	108	102.985	518
LAPTM4A	9741	AUUCUUU	hsa-miR-186	8909.33	59	63.0657	1006
LARP1	23367	UGGUGCU	hsa-miR-29	8448.33	41	27.4019	2010
LBR	3930	CCUGUAA	kshv-miR-K12-1	3164516	74	19.3374	2324
LCP1	3936	UGCUGCU	hsa-miR-15	20103	70	32.2177	1848
LDHA	3939	UGUUUAC	hsa-miR-30	2.30529e+06	173	166.997	272
LDHA	3939	GAGGGAG	kshv-miR-K12-8*	883599	167	532.88	43
LDHA	3939	UGAAUGU	hsa-miR-181	112182	107	355.304	93
LDHA	3939	UUCCGUU	hsa-miR-191	51609	165	91.1638	627
LDHA	3939	UGGUGCU	hsa-miR-29	8448.33	133	120.386	413
LDHA	3939	ACCAAAG	hsa-miR-9	8359.33	104	20.5026	2283
LDHA	3939	GUGCCAU	hsa-miR-183	8264	133	120.386	413
LDHB	3945	GAAUGUG	kshv-miR-K12-3	3.40546e+06	52	33.2804	1816
LDHB	3945	UGAAUGU	hsa-miR-181	112182	52	33.2804	1816
LDLR	3949	UUUGCAC	hsa-miR-19	702659	76	92.0027	616
LDLR	3949	GCACUUU	hsa-miR-17	184223	76	92.0027	616
LDLR	3949	ACUGUGA	hsa-miR-27	132851	67	77.0545	787
LDLR	3949	UGAAUGU	hsa-miR-181	112182	67	77.0545	787
LIG3	3980	ACUGUGA	hsa-miR-27	132851	46	215.87	190
LOC100133591,MAP2K3	100133591,5606	GGGGCAG	hsa-miR-324-3p	25041.7	103	58.2704	1122
LOC100134368	100134368	UGGGAUC	kshv-miR-K12-7	53074	71	23.6216	2154
LOC100134368	100134368	AGUCCAG	hsa-miR-378	19288.3	71	23.6216	2154
LOC100290337,DDB1	100290337,1642	UGCUGCU	hsa-miR-15	20103	41	16.3703	2469
LOC146880	146880	CCUGUAA	kshv-miR-K12-1	3164516	101	45.0714	1439
LOC146880	146880	GCAUCCU	kshv-miR-K12-5	51619.7	101	45.0714	1439
LOC151162	151162	UUUGCAC	hsa-miR-19	702659	52	45.854	1418
LOC286109	286109	UGUUUAC	hsa-miR-30	2.30529e+06	145	79.9036	751
LOC348120	348120	CUCCCCC	kshv-miR-K12-12	201835	78	6.52807	2934
LOC442459	442459	GCCUGGU	kshv-miR-K12-12*	52821	49	14.532	2535
LOC554223,HLA-A,LOC100510327,HLA-G	554223,3105,100510327,3135	GAAUGUG	kshv-miR-K12-3	3.40546e+06	78	9.83099	2729
LOC554223,HLA-A,LOC100510327,HLA-G	554223,3105,100510327,3135	GCCUGGU	kshv-miR-K12-12*	52821	123	580.865	38
LOC642357	642357	GUGUCAU	hsa-miR-425	73736.3	88	11.4687	2663
LOC644714	644714	GUGGCGC	kshv-miR-K12-7*	34931	84	8.799	2792
LOC644714	644714	GGCCAGU	hsa-miR-193	24914.3	84	8.799	2792
LOC644961,TMEM222	644961,84065	UGCUGCU	hsa-miR-15	20103	56	83.4032	718
LONP2	83752	CCUGUAA	kshv-miR-K12-1	3164516	50	102.72	521
LONP2	83752	CAACACC	kshv-miR-K12-10b	2.20891e+06	50	102.72	521
LONP2	83752	GAGGGAG	kshv-miR-K12-8*	883599	50	102.72	521
LRRC8D	55144	UGUUUAC	hsa-miR-30	2.30529e+06	90	179.75	240
LRRC8D	55144	UGAAUGU	hsa-miR-181	112182	90	179.75	240
LRRC8D	55144	AUGCUGC	hsa-miR-107	8382.67	90	179.75	240
LY75	4065	UUUGCAC	hsa-miR-19	702659	61	58.6019	1113
LYRM4	57128	AGUCCAG	hsa-miR-378	19288.3	55	27.7252	1997
MACROD2	140733	GUAUUCU	kshv-miR-K12-4-3p	2648462	62	11.1753	2674
MAGI3	260425	GCCUGGU	kshv-miR-K12-12*	52821	47	46.8113	1395
MAP2K4	6416	ACUUUAU	hsa-miR-142-5p	8819.33	56	12.4992	2617
MAP3K14	9020	AGCAUUA	kshv-miR-K12-11	109780	57	14.504	2536
MAP3K14	9020	AGCAUUA	hsa-miR-155	9778	57	14.504	2536
MAPK1IP1L	93487	ACUACCU	hsa-miR-196	20721.7	48	2.62764	3142
MAPK6	5597	ACUGUGA	hsa-miR-27	132851	86	16.7552	2445
MARCH6	10299	GAAUGUG	kshv-miR-K12-3	3.40546e+06	79	29.5946	1928
MARCH7	64844	ACUACCU	hsa-miR-196	20721.7	87	87.9791	655
MARCH7	64844	CUACCUC	hsa-let-7	14311.3	87	87.9791	655
MAT2A	4144	GAAUGUG	kshv-miR-K12-3	3.40546e+06	83	29.6839	1923
MAT2A	4144	CCUGUAA	kshv-miR-K12-1	3164516	83	29.6839	1923
MAT2A	4144	UGAAUGU	hsa-miR-181	112182	83	29.6839	1923
MBD6	114785	CUACCUC	hsa-let-7	14311.3	47	26.0233	2060
MBNL1	4154	ACCAAAG	hsa-miR-9	8359.33	72	42.6416	1502
MCL1	4170	UGGUGCU	hsa-miR-29	8448.33	73	23.7386	2148
MCM6	4175	ACUGUGA	hsa-miR-27	132851	78	52.8018	1233
MCM6	4175	AGCAUUA	kshv-miR-K12-11	109780	78	52.8018	1233
MCM6	4175	AGCAUUA	hsa-miR-155	9778	78	52.8018	1233
MDH1	4190	UGGUGUU	hsa-miR-21s	9665.33	91	70.2085	887
MDM2	4193	GUGCAAU	hsa-miR-25	18779.3	73	103.729	511
MDM2	4193	UGGUGCU	hsa-miR-29	8448.33	73	103.729	511
MEF2A	4205	CUCCCCC	kshv-miR-K12-12	201835	97	36.2246	1716
METAP1	23173	CUCCCCC	kshv-miR-K12-12	201835	88	137.784	340
MEX3C	51320	UAUUAUA	hsa-miR-374	28905.7	76	11.0437	2680
MGAT5	4249	UUUGCAC	hsa-miR-19	702659	54	35.9007	1726
MGEA5	10724	CCUGUAA	kshv-miR-K12-1	3164516	74	90.8629	631
MGEA5	10724	GGGGCAG	hsa-miR-324-3p	25041.7	74	90.8629	631
MGST1	4257	GUAUUCU	kshv-miR-K12-4-3p	2648462	127	39.6563	1595
MINK1	50488	CUCCCCC	kshv-miR-K12-12	201835	104	57.0237	1153
MIR21	406991	CAACACC	kshv-miR-K12-10b	2.20891e+06	102	6.5517	2931
MKI67	4288	GGGGCAG	hsa-miR-324-3p	25041.7	137	41.6788	1526
MKNK2	2872	GUAUUCU	kshv-miR-K12-4-3p	2648462	79	57.8069	1131
MKNK2	2872	GCACUUU	hsa-miR-17	184223	97	66.4442	948
MKRN3	7681	UGUUUAC	hsa-miR-30	2.30529e+06	96	26.4353	2049
MKRN3	7681	GUUUAGC	kshv-miR-K12-4-5p	37464	96	26.4353	2049
MKRN3	7681	UACUUGA	hsa-miR-26	28806.3	96	26.4353	2049
MLL	4297	ACACUAC	hsa-miR-142-3p	962026	57	106.034	491
MLL2	8085	CUCCCCC	kshv-miR-K12-12	201835	118	81.6146	736
MLL2	8085	GGGGCAG	hsa-miR-324-3p	25041.7	68	39.4392	1607
MLL2	8085	ACUUUAU	hsa-miR-142-5p	8819.33	118	81.6146	736
MLL5	55904	CAACACU	kshv-miR-K12-10a	2.38819e+06	77	22.5633	2199
MLL5	55904	GCACCUU	hsa-miR-18	11162	77	22.5633	2199
MMADHC	27249	UGGUGCU	hsa-miR-29	8448.33	60	64.3279	987
MOBKL2A	126308	CUCCCCC	kshv-miR-K12-12	201835	74	251.298	158
MOBKL3	25843	UGCUGCU	hsa-miR-15	20103	67	17.9002	2395
MPDU1	9526	ACUGUGA	hsa-miR-27	132851	73	8.42049	2818
MRPL10	124995	GAAUGUG	kshv-miR-K12-3	3.40546e+06	49	91.5824	621
MRPL17	63875	UUUGCAC	hsa-miR-19	702659	81	96.5779	579
MRPS30	10884	CUGUUAC	hsa-miR-194	13087	93	42.711	1498
MSL1	339287	CUCCCCC	kshv-miR-K12-12	201835	79	67.032	931
MTIF3	219402	AGUCCAG	hsa-miR-378	19288.3	71	56.2135	1169
MTMR12	54545	CCUGUAA	kshv-miR-K12-1	3164516	43	30.78	1886
MTOR	2475	ACACUAC	hsa-miR-142-3p	962026	52	9.56421	2742
MTX2	10651	UGAAUGU	hsa-miR-181	112182	66	54.9803	1194
MTX2	10651	UACUUGA	hsa-miR-26	28806.3	66	54.9803	1194
MXI1	4601	AACCAUC	kshv-miR-K12-6-3p	29304.7	85	47.7143	1362
MXI1	4601	GUGCCAU	hsa-miR-183	8264	81	111.319	459
MYL6	4637	GAAUGUG	kshv-miR-K12-3	3.40546e+06	45	134.15	355
MYL6	4637	GCACUUU	hsa-miR-17	184223	45	134.15	355
MYL6	4637	UGAAUGU	hsa-miR-181	112182	45	134.15	355
NACC1	112939	ACUGUGA	hsa-miR-27	132851	73	231.112	177
NACC1	112939	GCAUCCU	kshv-miR-K12-5	51619.7	73	231.112	177
NACC1	112939	GUACUGU	hsa-miR-101	12606.3	73	231.112	177
NAP1L1	4673	ACUGUGA	hsa-miR-27	132851	125	68.626	909
NAP1L1	4673	GUACUGU	hsa-miR-101	12606.3	125	68.626	909
NBR1	4077	GGGGCAG	hsa-miR-324-3p	25041.7	67	71.9999	853
NCAPD2	9918	CUCCCCC	kshv-miR-K12-12	201835	45	38.2173	1643
NCAPD2	9918	GCACUUU	hsa-miR-17	184223	57	58.3764	1118
NCAPD2	9918	AUGCUGC	hsa-miR-107	8382.67	57	58.3764	1118
NCOR2	9612	GUAUUCU	kshv-miR-K12-4-3p	2648462	79	23.6977	2151
NDRG1	10397	GCGCCUA	kshv-miR-K12-8	64198.7	65	86.9457	674
NDUFA4	4697	GAAUGUG	kshv-miR-K12-3	3.40546e+06	50	65.6878	955
NDUFA4	4697	UGAAUGU	hsa-miR-181	112182	50	65.6878	955
NDUFC1	4717	GUAUUCU	kshv-miR-K12-4-3p	2648462	112	62.7484	1012
NFE2L2	4780	ACACUAC	hsa-miR-142-3p	962026	81	255.426	155
NFE2L2	4780	ACUGUGA	hsa-miR-27	132851	204	548.902	41
NFE2L2	4780	GUUUAGC	kshv-miR-K12-4-5p	37464	94	46.1081	1413
NFE2L2	4780	UAUUAUA	hsa-miR-374	28905.7	204	548.902	41
NFE2L2	4780	ACUUUAU	hsa-miR-142-5p	8819.33	204	548.902	41
NFIB	4781	UGGUGUU	hsa-miR-21s	9665.33	69	27.9452	1985
NFIC	4782	GCACUUU	hsa-miR-17	184223	91	85.4876	695
NFKBIA	4792	CCUGUAA	kshv-miR-K12-1	3164516	120	366.117	86
NFKBIA	4792	ACUACCU	hsa-miR-196	20721.7	120	366.117	86
NFYB	4801	GAAUGUG	kshv-miR-K12-3	3.40546e+06	59	84.9509	703
NHLRC2	374354	ACACUAC	hsa-miR-142-3p	962026	63	105.244	498
NHLRC2	374354	CUACAGU	kshv-miR-K12-2	131059	63	105.244	498
NHLRC2	374354	UGCUGCU	hsa-miR-15	20103	63	105.244	498
NHLRC2	374354	AUGCUGC	hsa-miR-107	8382.67	63	105.244	498
NHP2	55651	GAAUGUG	kshv-miR-K12-3	3.40546e+06	69	95.6245	587
NHP2	55651	GUGCCAU	hsa-miR-183	8264	69	95.6245	587
NHP2L1	4809	GAAUGUG	kshv-miR-K12-3	3.40546e+06	103	231.076	178
NISCH	11188	GUAUUCU	kshv-miR-K12-4-3p	2648462	71	67.7665	921
NISCH	11188	AGUCCAG	hsa-miR-378	19288.3	119	137.14	343
NOMO2	283820	ACUGUGA	hsa-miR-27	132851	78	22.539	2203
NOMO3	408050	ACUGUGA	hsa-miR-27	132851	78	22.539	2202
NOTCH2	4853	ACUGUGA	hsa-miR-27	132851	72	115.816	438
NOTCH2	4853	UAUUAUA	hsa-miR-374	28905.7	75	119.428	420
NPIP,NOMO1	9284,23420	ACUGUGA	hsa-miR-27	132851	78	22.5156	2204
NPM1	4869	GGCCAGU	hsa-miR-193	24914.3	75	64.8656	979
NPTN	27020	CCUGUAA	kshv-miR-K12-1	3164516	69	35.1467	1755
NPTN	27020	CAACACC	kshv-miR-K12-10b	2.20891e+06	69	35.1467	1755
NR2F6	2063	ACACUAC	hsa-miR-142-3p	962026	74	64.9449	975
NRBP1	29959	UGCUGCU	hsa-miR-15	20103	54	57.4808	1140
NUCKS1	64710	ACACUAC	hsa-miR-142-3p	962026	75	2.74956	3129
NUCKS1	64710	AUUCUUU	hsa-miR-186	8909.33	75	2.74956	3129
NUP133	55746	ACUGUGA	hsa-miR-27	132851	68	20.897	2265
NUP153	9972	AGCAUUA	kshv-miR-K12-11	109780	63	106.662	487
NUP153	9972	GUGUCAU	hsa-miR-425	73736.3	63	106.662	487
NUP153	9972	AGCAUUA	hsa-miR-155	9778	63	106.662	487
NUP160	23279	CUACCUC	hsa-let-7	14311.3	69	134.441	354
OPA1	4976	AACCAUC	kshv-miR-K12-6-3p	29304.7	53	77.642	778
OPHN1	4983	GAGGGAG	kshv-miR-K12-8*	883599	180	29.0338	1947
OS9	10956	UGGGAUC	kshv-miR-K12-7	53074	69	45.1743	1437
OST4	100128731	CUCCCCC	kshv-miR-K12-12	201835	65	46.9667	1389
OTUD4	54726	UGAAUGU	hsa-miR-181	112182	102	25.9757	2064
OTUD4	54726	AUGCUGC	hsa-miR-107	8382.67	102	25.9757	2064
P4HA1,CAMK2G	5033,818	CCUGUAA	kshv-miR-K12-1	3164516	46	70.2981	883
PABPC1	26986	AUUCUUU	hsa-miR-186	8909.33	60	41.6873	1525
PAM	5066	GUGUCAU	hsa-miR-425	73736.3	72	90.6098	633
PAN2	9924	GAAUGUG	kshv-miR-K12-3	3.40546e+06	69	44.2197	1457
PAN2	9924	GAGGGAG	kshv-miR-K12-8*	883599	69	44.2197	1457
PAN3	255967	GUGUCAU	hsa-miR-425	73736.3	80	50.0056	1296
PAN3	255967	GUGUCAU	hsa-miR-425	73736.3	65	33.0108	1824
PARP4	143	GAAUGUG	kshv-miR-K12-3	3.40546e+06	73	45.4622	1426
PBRM1	55193	GAGGGAG	kshv-miR-K12-8*	883599	73	82.1098	731
PBRM1	55193	GUGUCAU	hsa-miR-425	73736.3	81	49.2707	1313
PBXIP1	57326	ACUUUAU	hsa-miR-142-5p	8819.33	67	92.7426	611
PCBP1	5093	CUCCCCC	kshv-miR-K12-12	201835	77	48.2325	1346
PCBP1	5093	GCCUGGU	kshv-miR-K12-12*	52821	119	71.9196	855
PCBP1	5093	AUGCUGC	hsa-miR-107	8382.67	119	71.9196	855
PCNA	5111	UUUGCAC	hsa-miR-19	702659	80	62.9513	1008
PDCD4	27250	AUAAGCU	hsa-miR-21	734116	60	24.6534	2110
PDCD4	27250	GUGCCAU	hsa-miR-183	8264	60	24.6534	2110
PDIA6	10130	GUAUUCU	kshv-miR-K12-4-3p	2648462	114	84.8675	704
PDIA6	10130	UGAAUGU	hsa-miR-181	112182	114	84.8675	704
PDIA6	10130	UGCUGCU	hsa-miR-15	20103	114	84.8675	704
PDIA6	10130	AUGCUGC	hsa-miR-107	8382.67	88	357.933	91
PDZD11	51248	AACCAUC	kshv-miR-K12-6-3p	29304.7	52	9.72174	2734
PEBP1	5037	CUACAGU	kshv-miR-K12-2	131059	63	10.1506	2715
PERP,PBOV1	64065,59351	GAAUGUG	kshv-miR-K12-3	3.40546e+06	134	139.29	334
PERP,PBOV1	64065,59351	UGAAUGU	hsa-miR-181	112182	134	139.29	334
PERP,PBOV1	64065,59351	UGCUGCU	hsa-miR-15	20103	134	139.29	334
PFDN5	5204	GGGGCAG	hsa-miR-324-3p	25041.7	50	142.749	324
PFKFB4	5210	CCUGUAA	kshv-miR-K12-1	3164516	119	122.478	401
PFKFB4	5210	CAACACU	kshv-miR-K12-10a	2.38819e+06	59	48.3229	1341
PFKFB4	5210	UGGUGUU	hsa-miR-21s	9665.33	119	122.478	401
PFKFB4	5210	AUUCUUU	hsa-miR-186	8909.33	59	48.3229	1341
PFN1	5216	CUCCCCC	kshv-miR-K12-12	201835	192	311.22	111
PGAM1	5223	UGGGAUC	kshv-miR-K12-7	53074	133	38.6996	1629
PGAM1	5223	GUGCAAU	hsa-miR-25	18779.3	119	44.296	1456
PGAM4	441531	UGGGAUC	kshv-miR-K12-7	53074	60	4.16081	3049
PGK1	5230	GAGGGAG	kshv-miR-K12-8*	883599	132	295.055	124
PGK1	5230	ACCAAAG	hsa-miR-9	8359.33	85	43.5795	1475
PGRMC2	10424	GAAUGUG	kshv-miR-K12-3	3.40546e+06	96	59.9454	1070
PGRMC2	10424	UGAAUGU	hsa-miR-181	112182	96	59.9454	1070
PHF1	5252	GAGGGAG	kshv-miR-K12-8*	883599	80	98.2306	563
PHF1	5252	GGGGCAG	hsa-miR-324-3p	25041.7	80	98.2306	563
PHF14	9678	GUGUCAU	hsa-miR-425	73736.3	85	22.4016	2212
PHF3	23469	UGCUGCU	hsa-miR-15	20103	75	144.994	317
PHLPP2	23035	CUACAGU	kshv-miR-K12-2	131059	57	27.1344	2026
PI16,CDKN1A	221476,1026	CUCCCCC	kshv-miR-K12-12	201835	108	34.8701	1765
PI16,CDKN1A	221476,1026	UGCUGCU	hsa-miR-15	20103	108	34.8701	1765
PICALM	8301	AGCAUUA	kshv-miR-K12-11	109780	79	54.2033	1210
PICALM	8301	AGCAUUA	hsa-miR-155	9778	79	54.2033	1210
PIK3R3	8503	UGGUGUU	hsa-miR-21s	9665.33	44	27.9751	1982
PIK3R3	8503	UGGUGCU	hsa-miR-29	8448.33	44	27.9751	1982
PIKFYVE	200576	AGUCCAG	hsa-miR-378	19288.3	88	204.272	206
PKM2	5315	GAAUGUG	kshv-miR-K12-3	3.40546e+06	96	602.661	37
PKM2	5315	GAAUGUG	kshv-miR-K12-3	3.40546e+06	117	197.688	213
PKM2	5315	UGAAUGU	hsa-miR-181	112182	96	602.661	37
PKM2	5315	AGCAUUA	kshv-miR-K12-11	109780	91	93.1972	603
PKM2	5315	UGGGAUC	kshv-miR-K12-7	53074	119	305.162	117
PKM2	5315	GGCCAGU	hsa-miR-193	24914.3	119	305.162	117
PKM2	5315	AGUCCAG	hsa-miR-378	19288.3	144	129.039	371
PKM2	5315	AGCAUUA	hsa-miR-155	9778	91	93.1972	603
PLD3	23646	ACUACCU	hsa-miR-196	20721.7	69	48.2724	1343
PLEKHA7	144100	GUGUCAU	hsa-miR-425	73736.3	78	3.16082	3096
PNN	5411	ACUACCU	hsa-miR-196	20721.7	88	43.9866	1466
PNRC1	10957	UUUGCAC	hsa-miR-19	702659	187	189.348	222
POLA1	5422	GUGUCAU	hsa-miR-425	73736.3	73	114.949	441
POLR2A	5430	GAAUGUG	kshv-miR-K12-3	3.40546e+06	130	363.5	88
POLR2A	5430	CUCCCCC	kshv-miR-K12-12	201835	62	16.4118	2462
POLR2B	5431	GUGUCAU	hsa-miR-425	73736.3	128	128.957	372
POLR2B	5431	GCCUGGU	kshv-miR-K12-12*	52821	128	128.957	372
POLR2B	5431	UGGUGUU	hsa-miR-21s	9665.33	128	128.957	372
POM121,LOC100292653	9883,100292653	GAAUGUG	kshv-miR-K12-3	3.40546e+06	90	40.4927	1564
POM121,LOC100292653	9883,100292653	ACUGUGA	hsa-miR-27	132851	90	40.4927	1564
POM121,LOC100292653	9883,100292653	UGAAUGU	hsa-miR-181	112182	90	40.4927	1564
POM121C	100101267	GAAUGUG	kshv-miR-K12-3	3.40546e+06	90	40.4927	1565
POM121C	100101267	CCUGUAA	kshv-miR-K12-1	3164516	156	167.955	269
POM121C	100101267	UGUUUAC	hsa-miR-30	2.30529e+06	156	167.955	269
POM121C	100101267	ACUGUGA	hsa-miR-27	132851	90	40.4927	1565
POM121C	100101267	UGAAUGU	hsa-miR-181	112182	90	40.4927	1565
POTEF	728378	CAACACC	kshv-miR-K12-10b	2.20891e+06	100	5.94436	2957
PPCS	79717	GUGCAAU	hsa-miR-25	18779.3	47	41.0224	1547
PPM1G	5496	CAACACU	kshv-miR-K12-10a	2.38819e+06	103	30.9098	1881
PPM1H	57460	UGUUUAC	hsa-miR-30	2.30529e+06	41	60.0428	1067
PPM1H	57460	ACCAAAG	hsa-miR-9	8359.33	86	27.129	2027
PPP1CC	5501	GCCUGGU	kshv-miR-K12-12*	52821	58	35.6121	1739
PPP1R2	5504	UGUUUAC	hsa-miR-30	2.30529e+06	72	62.568	1015
PPP1R2	5504	ACACUAC	hsa-miR-142-3p	962026	72	62.568	1015
PPP1R2	5504	GUACUGU	hsa-miR-101	12606.3	72	62.568	1015
PPP2CA	5515	CCUGUAA	kshv-miR-K12-1	3164516	109	632.331	33
PPP2CA	5515	CCUGUAA	kshv-miR-K12-1	3164516	73	35.8562	1728
PPP2CB	5516	GCAUCCU	kshv-miR-K12-5	51619.7	72	23.4994	2158
PPP2R1A	5518	GAAUGUG	kshv-miR-K12-3	3.40546e+06	66	45.414	1429
PPP2R1A	5518	CUCCCCC	kshv-miR-K12-12	201835	101	15.1094	2512
PPP2R1A	5518	UGCUGCU	hsa-miR-15	20103	101	15.1094	2512
PPP2R1B	5519	UGCUGCU	hsa-miR-15	20103	164	123.975	394
PPT1	5538	UGAAUGU	hsa-miR-181	112182	49	76.3913	798
PRDM1	639	UGUUUAC	hsa-miR-30	2.30529e+06	109	59.9351	1072
PRDM1	639	UGGUGUU	hsa-miR-21s	9665.33	126	92.6376	612
PRDX1	5052	GUAUUCU	kshv-miR-K12-4-3p	2648462	62	23.4729	2160
PRKDC	5591	CUGUUAC	hsa-miR-194	13087	73	39.5883	1598
PROK2	60675	CCUGUAA	kshv-miR-K12-1	3164516	72	29.4755	1932
PRRC2C	23215	GCCUGGU	kshv-miR-K12-12*	52821	61	9.77952	2732
PSMB1	5689	UGUUUAC	hsa-miR-30	2.30529e+06	72	71.3287	862
PTCH1	5727	ACGCACA	hsa-miR-210	311304	72	49.6802	1301
PTEN	5728	UGGGAUC	kshv-miR-K12-7	53074	76	149.226	304
PTGES3	10728	AUUCUUU	hsa-miR-186	8909.33	41	14.3761	2544
PTP4A1	7803	UGCUGCU	hsa-miR-15	20103	71	116.424	435
PTPLAD1	51495	GUAUUCU	kshv-miR-K12-4-3p	2648462	72	267.686	144
PTPN14,LOC643454	5784,643454	CUACAGU	kshv-miR-K12-2	131059	55	8.45395	2815
PTPRJ	5795	CCUGUAA	kshv-miR-K12-1	3164516	91	41.9655	1515
PTRHD1	391356	UGCUGCU	hsa-miR-15	20103	63	32.7823	1830
PYGO2	90780	GUACUGU	hsa-miR-101	12606.3	101	15.6329	2500
QSER1	79832	GUGUCAU	hsa-miR-425	73736.3	83	121.132	406
RAB21	23011	UUUGCAC	hsa-miR-19	702659	44	36.5779	1705
RAB2A	5862	UGCUGCU	hsa-miR-15	20103	62	66.6573	945
RAB2A	5862	AUGCUGC	hsa-miR-107	8382.67	62	66.6573	945
RABGGTB	5876	GAAUGUG	kshv-miR-K12-3	3.40546e+06	41	23.3916	2162
RABGGTB	5876	GUAUUCU	kshv-miR-K12-4-3p	2648462	55	63.7773	997
RABGGTB	5876	UGAAUGU	hsa-miR-181	112182	41	23.3916	2162
RAD21	5885	CCUGUAA	kshv-miR-K12-1	3164516	166	225.952	183
RAD21	5885	CCUGUAA	kshv-miR-K12-1	3164516	94	128.176	380
RAD21	5885	ACUUUAU	hsa-miR-142-5p	8819.33	166	225.952	183
RAD54L2	23132	GCCUGGU	kshv-miR-K12-12*	52821	73	62.7296	1014
RAD54L2	23132	UGGUGUU	hsa-miR-21s	9665.33	73	62.7296	1014
RALYL	138046	UAUUAUA	hsa-miR-374	28905.7	67	8.47563	2814
RAN	5901	GAAUGUG	kshv-miR-K12-3	3.40546e+06	92	99.4914	552
RAN	5901	GUGCCAU	hsa-miR-183	8264	92	99.4914	552
RAPGEF1	2889	AUUCUUU	hsa-miR-186	8909.33	66	46.5199	1406
RASAL2	9462	AACCAUC	kshv-miR-K12-6-3p	29304.7	102	78.4122	771
RASSF5	83593	UGCUGCU	hsa-miR-15	20103	89	60.6033	1060
RASSF5	83593	AUGCUGC	hsa-miR-107	8382.67	89	60.6033	1060
RBBP7	5931	GAAUGUG	kshv-miR-K12-3	3.40546e+06	47	66.194	950
RBBP7	5931	CAACACU	kshv-miR-K12-10a	2.38819e+06	57	74.1767	819
RBBP7	5931	UGAAUGU	hsa-miR-181	112182	47	66.194	950
RBBP7	5931	UGGUGUU	hsa-miR-21s	9665.33	70	35.0173	1760
RBX1	9978	GUAUUCU	kshv-miR-K12-4-3p	2648462	83	339.137	99
RBX1	9978	AGUCCAG	hsa-miR-378	19288.3	83	339.137	99
RC3H2	54542	CCUGUAA	kshv-miR-K12-1	3164516	72	57.134	1150
RC3H2	54542	CUACCUC	hsa-let-7	14311.3	72	57.134	1150
RCC2	55920	GCCUGGU	kshv-miR-K12-12*	52821	51	39.713	1593
RCC2	55920	UGCUGCU	hsa-miR-15	20103	81	76.9507	789
RCOR1	23186	GCCUGGU	kshv-miR-K12-12*	52821	62	47.9225	1356
RFFL,RAD51L3-RFFL	117584,100529207	GUGUCAU	hsa-miR-425	73736.3	57	43.5175	1477
RFWD3	55159	UACUUGA	hsa-miR-26	28806.3	47	62.0517	1028
RGL2	5863	CAACACU	kshv-miR-K12-10a	2.38819e+06	63	170.771	264
RGL2	5863	ACACUAC	hsa-miR-142-3p	962026	63	170.771	264
RGL2	5863	ACUGUGA	hsa-miR-27	132851	63	170.771	264
RGL2	5863	ACUACCU	hsa-miR-196	20721.7	63	170.771	264
RIF1	55183	GAAUGUG	kshv-miR-K12-3	3.40546e+06	52	27.7309	1996
RLF	6018	GAAUGUG	kshv-miR-K12-3	3.40546e+06	74	24.7401	2106
RLF	6018	GUAUUCU	kshv-miR-K12-4-3p	2648462	74	24.7401	2106
RLF	6018	UGAAUGU	hsa-miR-181	112182	74	24.7401	2106
RNF111	54778	CUACCUC	hsa-let-7	14311.3	73	24.1618	2131
RNF146	81847	GAAUGUG	kshv-miR-K12-3	3.40546e+06	86	73.3089	833
RNF146	81847	UGAAUGU	hsa-miR-181	112182	86	73.3089	833
RNF146	81847	GCACCUU	hsa-miR-18	11162	86	73.3089	833
RNF146	81847	GUGCCAU	hsa-miR-183	8264	86	73.3089	833
RNF213	57674	UGCUGCU	hsa-miR-15	20103	123	129.281	369
RNF38	152006	ACUGUGA	hsa-miR-27	132851	113	347.561	96
RORA	6095	UUUGCAC	hsa-miR-19	702659	104	145.506	316
RORA	6095	GCACUUU	hsa-miR-17	184223	104	145.506	316
RORA	6095	GCACCUU	hsa-miR-18	11162	104	145.506	316
RORA	6095	UGGUGCU	hsa-miR-29	8448.33	61	9.28046	2756
RPL11	6135	UGGGAUC	kshv-miR-K12-7	53074	69	137.968	337
RPL11	6135	UGGGAUC	kshv-miR-K12-7	53074	71	35.032	1759
RPL13	6137	AUGCUGC	hsa-miR-107	8382.67	113	28.1939	1976
RPL14	9045	UGCUGCU	hsa-miR-15	20103	126	40.3644	1571
RPL15	6138	UGGUGUU	hsa-miR-21s	9665.33	69	35.4819	1743
RPL17	6139	AGCAUUA	kshv-miR-K12-11	109780	82	52.0161	1253
RPL17	6139	UACUUGA	hsa-miR-26	28806.3	50	9.85507	2727
RPL17	6139	AGCAUUA	hsa-miR-155	9778	82	52.0161	1253
RPL18A	6142	CAACACC	kshv-miR-K12-10b	2.20891e+06	88	42.525	1505
RPL18A	6142	GCGCCUA	kshv-miR-K12-8	64198.7	162	234.546	174
RPL19	6143	ACUUUAU	hsa-miR-142-5p	8819.33	121	59.363	1089
RPL22	6146	AUGCUGC	hsa-miR-107	8382.67	100	120.884	410
RPL23A	6147	UGGGAUC	kshv-miR-K12-7	53074	68	16.4102	2463
RPL23A	6147	AGUCCAG	hsa-miR-378	19288.3	68	16.4102	2463
RPL27A	6157	GAGGGAG	kshv-miR-K12-8*	883599	75	16.784	2442
RPL27A	6157	UGCUGCU	hsa-miR-15	20103	73	58.1253	1125
RPL27A	6157	AUGCUGC	hsa-miR-107	8382.67	73	58.1253	1125
RPL30	6156	CUACAGU	kshv-miR-K12-2	131059	101	147.501	310
RPLP0	6175	GAAUGUG	kshv-miR-K12-3	3.40546e+06	74	81.9344	733
RPLP0	6175	CUCCCCC	kshv-miR-K12-12	201835	148	514.566	46
RPLP0	6175	GGGGCAG	hsa-miR-324-3p	25041.7	124	72.7709	843
RPLP0	6175	UGGUGCU	hsa-miR-29	8448.33	139	133.231	358
RPLP0	6175	GUGCCAU	hsa-miR-183	8264	124	72.7709	843
RPLP0P2	113157	GUAUUCU	kshv-miR-K12-4-3p	2648462	147	4.76059	3011
RPLP0P2	113157	CUCCCCC	kshv-miR-K12-12	201835	147	4.76059	3011
RPLP0P6	220717	GAAUGUG	kshv-miR-K12-3	3.40546e+06	282	178.809	245
RPLP0P6	220717	CUCCCCC	kshv-miR-K12-12	201835	179	152.524	298
RPLP0P6	220717	UGGUGCU	hsa-miR-29	8448.33	111	52.0073	1254
RPLP0P6	220717	GUGCCAU	hsa-miR-183	8264	282	178.809	245
RPLP2	6181	CUCCCCC	kshv-miR-K12-12	201835	77	70.2682	884
RPS10	6204	AUUCUUU	hsa-miR-186	8909.33	57	17.6061	2414
RPS14	6208	GCAUCCU	kshv-miR-K12-5	51619.7	137	62.1766	1022
RPS14	6208	AACCAUC	kshv-miR-K12-6-3p	29304.7	103	176.951	250
RPS14	6208	UGCUGCU	hsa-miR-15	20103	103	176.951	250
RPS14	6208	AUGCUGC	hsa-miR-107	8382.67	103	176.951	250
RPS14P3,C1orf151	644068,440574	GCAUCCU	kshv-miR-K12-5	51619.7	151	17.1849	2425
RPS14P3,C1orf151	644068,440574	AACCAUC	kshv-miR-K12-6-3p	29304.7	151	17.1849	2425
RPS14P3,C1orf151	644068,440574	UGCUGCU	hsa-miR-15	20103	151	17.1849	2425
RPS14P3,C1orf151	644068,440574	AUGCUGC	hsa-miR-107	8382.67	151	17.1849	2425
RPS15	6209	ACUACCU	hsa-miR-196	20721.7	135	49.3173	1311
RPS18	6222	CAACACC	kshv-miR-K12-10b	2.20891e+06	65	25.7941	2068
RPS19	6223	AGCAUUA	kshv-miR-K12-11	109780	70	23.9303	2141
RPS19	6223	AGCAUUA	hsa-miR-155	9778	70	23.9303	2141
RPS20	6224	UGGGAUC	kshv-miR-K12-7	53074	81	17.6255	2407
RPS24	6229	UACUUGA	hsa-miR-26	28806.3	48	37.695	1657
RPS27A	6233	GAAUGUG	kshv-miR-K12-3	3.40546e+06	169	262.986	147
RPS27A	6233	UGAAUGU	hsa-miR-181	112182	169	262.986	147
RPS27A	6233	UGGUGCU	hsa-miR-29	8448.33	169	262.986	147
RPS29	6235	AUUCUUU	hsa-miR-186	8909.33	95	99.2069	555
RPS3	6188	GUAUUCU	kshv-miR-K12-4-3p	2648462	84	948.538	15
RPS5	6193	GGGGCAG	hsa-miR-324-3p	25041.7	64	40.8402	1554
RPS6	6194	CUGUUAC	hsa-miR-194	13087	86	32.953	1826
RPS6KA2	6196	ACUUUAU	hsa-miR-142-5p	8819.33	46	22.448	2208
RPS8P8	728553	CAACACC	kshv-miR-K12-10b	2.20891e+06	47	13.0301	2588
RQCD1	9125	GUGCCAU	hsa-miR-183	8264	65	79.5769	755
RSBN1L	222194	AUUCUUU	hsa-miR-186	8909.33	58	21.3205	2251
RTN3	10313	CCUGUAA	kshv-miR-K12-1	3164516	55	46.8637	1391
RUNX3	864	UUUGCAC	hsa-miR-19	702659	69	27.3437	2016
RUNX3	864	ACGCACA	hsa-miR-210	311304	69	27.3437	2016
RUNX3	864	UGGUGUU	hsa-miR-21s	9665.33	69	27.3437	2016
RYBP	23429	CCUGUAA	kshv-miR-K12-1	3164516	49	18.3641	2369
RYBP	23429	GUAUUCU	kshv-miR-K12-4-3p	2648462	49	18.3641	2369
SACM1L	22908	CUACAGU	kshv-miR-K12-2	131059	70	78.238	774
SAP130	79595	GUGUCAU	hsa-miR-425	73736.3	88	129.426	367
SARS	6301	GAAUGUG	kshv-miR-K12-3	3.40546e+06	54	50.0838	1292
SBNO1	55206	GUGCAAU	hsa-miR-25	18779.3	80	33.2568	1817
SC4MOL	6307	UUUGCAC	hsa-miR-19	702659	97	245.689	161
SC4MOL	6307	GCACUUU	hsa-miR-17	184223	97	245.689	161
SC4MOL	6307	UGGGAUC	kshv-miR-K12-7	53074	66	30.0174	1908
SC4MOL	6307	GCAUCCU	kshv-miR-K12-5	51619.7	149	135.851	350
SCAMP3	10067	ACUACCU	hsa-miR-196	20721.7	64	27.3779	2015
SCAMP3	10067	CUACCUC	hsa-let-7	14311.3	64	27.3779	2015
SCD	6319	GUAUUCU	kshv-miR-K12-4-3p	2648462	91	77.1597	783
SCD	6319	ACACUAC	hsa-miR-142-3p	962026	120	23.378	2165
SCD	6319	GCACUUU	hsa-miR-17	184223	86	78.5218	768
SCD	6319	UGGGAUC	kshv-miR-K12-7	53074	82	30.1292	1904
SCD	6319	ACUUUAU	hsa-miR-142-5p	8819.33	86	55.0764	1189
SCD	6319	UGGUGCU	hsa-miR-29	8448.33	137	135.368	352
SCYL2	55681	CUACAGU	kshv-miR-K12-2	131059	72	64.4442	983
SDHB	6390	CAACACU	kshv-miR-K12-10a	2.38819e+06	45	47.7434	1361
SDHB	6390	GUGCAAU	hsa-miR-25	18779.3	45	47.7434	1361
SEC23B	10483	GAAUGUG	kshv-miR-K12-3	3.40546e+06	73	52.5602	1243
SEC23B	10483	UGAAUGU	hsa-miR-181	112182	73	52.5602	1243
SEC31A	22872	UGUUUAC	hsa-miR-30	2.30529e+06	41	18.9836	2337
SELPLG	6404	CUCCCCC	kshv-miR-K12-12	201835	75	71.1279	864
SELPLG	6404	UGGUGCU	hsa-miR-29	8448.33	123	99.1246	556
SELT	51714	GUGUCAU	hsa-miR-425	73736.3	79	29.2882	1938
SENP3-EIF4A1,EIF4A1	100533955,1973	CAACACC	kshv-miR-K12-10b	2.20891e+06	104	20.1613	2297
SEPT2	4735	CAACACC	kshv-miR-K12-10b	2.20891e+06	87	58.3684	1119
SEPT2	4735	UGCUGCU	hsa-miR-15	20103	87	58.3684	1119
SERTAD2	9792	GUGUCAU	hsa-miR-425	73736.3	88	184.781	230
SERTAD3	29946	GUGCAAU	hsa-miR-25	18779.3	50	45.7622	1421
SF3A1	10291	GCCUGGU	kshv-miR-K12-12*	52821	83	67.3523	926
SF3A2	8175	CUCCCCC	kshv-miR-K12-12	201835	99	65.2497	965
SF3A2	8175	CUCCCCC	kshv-miR-K12-12	201835	49	35.618	1738
SF3B3	23450	CAACACU	kshv-miR-K12-10a	2.38819e+06	87	79.7034	754
SH3BGR	6450	GAAUGUG	kshv-miR-K12-3	3.40546e+06	48	49.2563	1314
SH3BGR	6450	UGAAUGU	hsa-miR-181	112182	48	49.2563	1314
SH3RF2	153769	GAGGGAG	kshv-miR-K12-8*	883599	41	8.38366	2820
SHMT2	6472	GCACUUU	hsa-miR-17	184223	61	56.5528	1161
SIAH1	6477	CCUGUAA	kshv-miR-K12-1	3164516	113	118.143	428
SIAH1	6477	UGGUGCU	hsa-miR-29	8448.33	113	118.143	428
SLC15A4	121260	ACUACCU	hsa-miR-196	20721.7	131	25.5763	2076
SLC16A1	6566	CCUGUAA	kshv-miR-K12-1	3164516	80	107.557	481
SLC16A1	6566	UGGUGCU	hsa-miR-29	8448.33	80	107.557	481
SLC25A28	81894	GCACUUU	hsa-miR-17	184223	43	30.1982	1903
SLC25A3	5250	CAACACU	kshv-miR-K12-10a	2.38819e+06	60	38.1204	1648
SLC38A2	54407	GAAUGUG	kshv-miR-K12-3	3.40546e+06	110	76.0476	802
SLC38A2	54407	UGAAUGU	hsa-miR-181	112182	110	76.0476	802
SLC38A2	54407	UACUUGA	hsa-miR-26	28806.3	110	76.0476	802
SLC38A2	54407	GUACUGU	hsa-miR-101	12606.3	81	59.5787	1083
SLC38A2	54407	AUUCUUU	hsa-miR-186	8909.33	110	76.0476	802
SLC48A1	55652	UUUGCAC	hsa-miR-19	702659	80	111.526	457
SLC48A1	55652	CUCCCCC	kshv-miR-K12-12	201835	80	111.526	457
SLC5A3,MRPS6	6526,64968	UGGGAUC	kshv-miR-K12-7	53074	85	50.5496	1286
SLC7A1	6541	CUCCCCC	kshv-miR-K12-12	201835	87	53.8499	1220
SLC7A1	6541	GGCCAGU	hsa-miR-193	24914.3	87	53.8499	1220
SLC7A1	6541	UGCUGCU	hsa-miR-15	20103	87	53.8499	1220
SLMAP	7871	AUAAGCU	hsa-miR-21	734116	84	14.1187	2557
SMAD5	4090	UUUGCAC	hsa-miR-19	702659	119	62.1016	1025
SMAD5	4090	GCACUUU	hsa-miR-17	184223	119	62.1016	1025
SMAD5	4090	UGCUGCU	hsa-miR-15	20103	119	62.1016	1025
SMAP1	60682	CUACAGU	kshv-miR-K12-2	131059	70	29.9599	1911
SMARCA4	6597	AGCAUUA	kshv-miR-K12-11	109780	65	80.8977	742
SMARCA4	6597	UGCUGCU	hsa-miR-15	20103	67	72.2375	851
SMARCA4	6597	AGCAUUA	hsa-miR-155	9778	65	80.8977	742
SMC3	9126	ACUACCU	hsa-miR-196	20721.7	50	16.5572	2457
SMURF1	57154	UGCUGCU	hsa-miR-15	20103	43	48.975	1325
SNORD72,RPL37	619564,6167	CAACACC	kshv-miR-K12-10b	2.20891e+06	99	38.875	1623
SNORD72,RPL37	619564,6167	ACGCACA	hsa-miR-210	311304	90	34.9405	1763
SNRPB	6628	CUCCCCC	kshv-miR-K12-12	201835	70	20.4461	2285
SNRPD1	6632	ACACUAC	hsa-miR-142-3p	962026	72	107.709	479
SNRPN,SNURF	6638,8926	GCACCUU	hsa-miR-18	11162	100	17.0088	2434
SNX6	58533	AGCAUUA	kshv-miR-K12-11	109780	95	57.2084	1148
SNX6	58533	AGCAUUA	hsa-miR-155	9778	95	57.2084	1148
SON	6651	GUGCCAU	hsa-miR-183	8264	105	237.315	169
SORCS3	22986	UGAAUGU	hsa-miR-181	112182	45	2.31907	3162
SPAG7	9552	ACUGUGA	hsa-miR-27	132851	50	36.4472	1710
SPG11	80208	GUAUUCU	kshv-miR-K12-4-3p	2648462	64	65.4422	961
SPRED1	161742	GAAUGUG	kshv-miR-K12-3	3.40546e+06	100	34.403	1779
SPRED1	161742	UGCUGCU	hsa-miR-15	20103	100	34.403	1779
SPRED1	161742	GUGCCAU	hsa-miR-183	8264	100	34.403	1779
SPTAN1	6709	CUCCCCC	kshv-miR-K12-12	201835	62	55.5613	1177
SPTBN1	6711	AACCAUC	kshv-miR-K12-6-3p	29304.7	86	57.4444	1141
SQSTM1	8878	GCACUUU	hsa-miR-17	184223	42	35.8802	1727
SREBF2	6721	GUGUCAU	hsa-miR-425	73736.3	81	110.465	466
SRPR	6734	CUACAGU	kshv-miR-K12-2	131059	161	63.9841	993
SRPR	6734	GCCUGGU	kshv-miR-K12-12*	52821	161	63.9841	993
SRPR	6734	UGCUGCU	hsa-miR-15	20103	77	84.7129	707
SRPR	6734	GUGCAAU	hsa-miR-25	18779.3	161	63.9841	993
SRRM2	23524	CAACACC	kshv-miR-K12-10b	2.20891e+06	100	51.3177	1266
SRSF1	6426	CCUGUAA	kshv-miR-K12-1	3164516	75	70.6705	871
SRSF11	9295	CCUGUAA	kshv-miR-K12-1	3164516	113	103.42	515
SRSF11	9295	UGAAUGU	hsa-miR-181	112182	113	103.42	515
SS18L1	26039	AACCAUC	kshv-miR-K12-6-3p	29304.7	78	37.5273	1664
SS18L1	26039	AGUCCAG	hsa-miR-378	19288.3	78	37.5273	1664
ST13	6767	ACUGUGA	hsa-miR-27	132851	59	7.94383	2848
ST13	6767	AUGCUGC	hsa-miR-107	8382.67	59	7.94383	2848
STAG1	10274	CCUGUAA	kshv-miR-K12-1	3164516	98	5.28608	2978
STAG1	10274	UGGUGCU	hsa-miR-29	8448.33	98	5.28608	2978
STAG2	10735	GAAUGUG	kshv-miR-K12-3	3.40546e+06	76	70.5811	872
STAG2	10735	UGAAUGU	hsa-miR-181	112182	76	70.5811	872
STAG2	10735	AGCAUUA	kshv-miR-K12-11	109780	76	70.5811	872
STAG2	10735	AGCAUUA	hsa-miR-155	9778	76	70.5811	872
STAMBPL1	57559	ACUUUAU	hsa-miR-142-5p	8819.33	55	107.625	480
STBD1	8987	GAAUGUG	kshv-miR-K12-3	3.40546e+06	105	179.185	244
STBD1	8987	UGAAUGU	hsa-miR-181	112182	105	179.185	244
STC2	8614	GUACUGU	hsa-miR-101	12606.3	49	20.0191	2300
STIP1	10963	AGCAUUA	kshv-miR-K12-11	109780	69	679.507	28
STIP1	10963	AGCAUUA	hsa-miR-155	9778	69	679.507	28
STK35	140901	GAAUGUG	kshv-miR-K12-3	3.40546e+06	44	27.7313	1995
STK35	140901	UGAAUGU	hsa-miR-181	112182	44	27.7313	1995
SUB1	10923	CCUGUAA	kshv-miR-K12-1	3164516	69	120.817	411
SUB1	10923	ACUUUAU	hsa-miR-142-5p	8819.33	110	39.7131	1592
SUCLA2	8803	UGCUGCU	hsa-miR-15	20103	46	56.4462	1162
SUCLA2	8803	AUGCUGC	hsa-miR-107	8382.67	46	56.4462	1162
SUCLG1	8802	ACUGUGA	hsa-miR-27	132851	44	18.1883	2380
SUCLG2	8801	UGGGAUC	kshv-miR-K12-7	53074	73	79.4712	757
SUCLG2	8801	ACCAAAG	hsa-miR-9	8359.33	73	79.4712	757
SUCLG2	8801	GUGCCAU	hsa-miR-183	8264	73	79.4712	757
SYNCRIP	10492	GUAUUCU	kshv-miR-K12-4-3p	2648462	59	21.5432	2244
SYNCRIP	10492	AUUCUUU	hsa-miR-186	8909.33	59	21.5432	2244
TAB2	23118	GUGCCAU	hsa-miR-183	8264	64	110.896	464
TANC2	26115	CCUGUAA	kshv-miR-K12-1	3164516	89	41.1614	1541
TANC2	26115	GUGUCAU	hsa-miR-425	73736.3	89	41.1614	1541
TCEB2	6923	GCCUGGU	kshv-miR-K12-12*	52821	61	19.0496	2335
TDP2	51567	UGCUGCU	hsa-miR-15	20103	73	86.3807	679
TEP1	7011	UGGGAUC	kshv-miR-K12-7	53074	52	37.5704	1661
TGFBR1	7046	ACACUAC	hsa-miR-142-3p	962026	66	65.1148	971
TGFBR1	7046	CUACAGU	kshv-miR-K12-2	131059	66	65.1148	971
THAP5,PNPLA8	168451,50640	CCUGUAA	kshv-miR-K12-1	3164516	49	19.2074	2331
TJP2	9414	GAAUGUG	kshv-miR-K12-3	3.40546e+06	116	381.966	79
TMBIM6	7009	CAACACC	kshv-miR-K12-10b	2.20891e+06	54	16.615	2454
TMBIM6	7009	UUUGCAC	hsa-miR-19	702659	90	137.81	339
TMBIM6	7009	ACUGUGA	hsa-miR-27	132851	94	79.5222	756
TMBIM6	7009	ACUGUGA	hsa-miR-27	132851	53	45.1876	1436
TMEM110	375346	CUGUUAC	hsa-miR-194	13087	57	129.371	368
TMEM170A	124491	GAAUGUG	kshv-miR-K12-3	3.40546e+06	65	13.7702	2571
TMEM170A	124491	AUGCUGC	hsa-miR-107	8382.67	65	13.7702	2571
TMEM181	57583	GUGUCAU	hsa-miR-425	73736.3	67	92.8677	608
TMEM189-UBE2V1	387522	GCCUGGU	kshv-miR-K12-12*	52821	58	18.0427	2388
TMEM39B	55116	GCGCCUA	kshv-miR-K12-8	64198.7	60	11.3779	2668
TMPO	7112	ACUACCU	hsa-miR-196	20721.7	80	25.536	2078
TNFAIP3	7128	ACUGUGA	hsa-miR-27	132851	128	52.5681	1242
TNFAIP3	7128	AACCAUC	kshv-miR-K12-6-3p	29304.7	128	52.5681	1242
TNFAIP3	7128	GCACCUU	hsa-miR-18	11162	128	52.5681	1242
TNFRSF10B	8795	GAAUGUG	kshv-miR-K12-3	3.40546e+06	242	295.293	123
TNFRSF10B	8795	CCUGUAA	kshv-miR-K12-1	3164516	242	295.293	123
TNFRSF10B	8795	AUAAGCU	hsa-miR-21	734116	242	295.293	123
TNFRSF10B	8795	UGAAUGU	hsa-miR-181	112182	242	295.293	123
TNFSF9	8744	UGCUGCU	hsa-miR-15	20103	92	38.3276	1639
TNPO1	3842	UGCUGCU	hsa-miR-15	20103	58	48.4456	1339
TNRC6A	27327	UUUGCAC	hsa-miR-19	702659	113	35.0991	1758
TNRC6A	27327	UAUUAUA	hsa-miR-374	28905.7	48	19.1057	2333
TOB1	10140	AUAAGCU	hsa-miR-21	734116	113	85.6989	691
TOP2A	7153	GAAUGUG	kshv-miR-K12-3	3.40546e+06	57	100.258	542
TP53INP1	94241	AGCAUUA	kshv-miR-K12-11	109780	135	284.85	130
TP53INP1	94241	UACUUGA	hsa-miR-26	28806.3	135	284.85	130
TP53INP1	94241	GGGGCAG	hsa-miR-324-3p	25041.7	110	94.8102	592
TP53INP1	94241	AGCAUUA	hsa-miR-155	9778	135	284.85	130
TP53INP1	94241	ACUUUAU	hsa-miR-142-5p	8819.33	135	284.85	130
TPD52	7163	GUAUUCU	kshv-miR-K12-4-3p	2648462	53	35.1267	1757
TPI1	7167	CCUGUAA	kshv-miR-K12-1	3164516	73	38.712	1626
TPI1	7167	GUGUCAU	hsa-miR-425	73736.3	76	69.6901	897
TPI1	7167	AACCAUC	kshv-miR-K12-6-3p	29304.7	124	48.2648	1344
TPT1	7178	CAACACC	kshv-miR-K12-10b	2.20891e+06	63	16.9094	2438
TPT1	7178	AACCAUC	kshv-miR-K12-6-3p	29304.7	61	41.8763	1522
TPX2	22974	AACCAUC	kshv-miR-K12-6-3p	29304.7	90	292.785	126
TRABD	80305	CUCCCCC	kshv-miR-K12-12	201835	74	32.0101	1859
TRABD	80305	GGCCAGU	hsa-miR-193	24914.3	74	32.0101	1859
TRANK1	9881	GGGGCAG	hsa-miR-324-3p	25041.7	70	43.5511	1476
TRAPPC1	58485	UGGGAUC	kshv-miR-K12-7	53074	66	33.9557	1795
TRAPPC1	58485	AUGCUGC	hsa-miR-107	8382.67	55	21.8148	2234
TRAPPC9	83696	GACCGCG	kshv-miR-K12-3*	919256	69	85.4611	696
TRIB1	10221	GAGGGAG	kshv-miR-K12-8*	883599	105	70.2554	885
TUBA1A,TUBA1B	7846,10376	AUGCUGC	hsa-miR-107	8382.67	147	117.165	434
TUBA1A,TUBA1B	7846,10376	AUGCUGC	hsa-miR-107	8382.67	86	14.8638	2519
TUBA1B	10376	CCUGUAA	kshv-miR-K12-1	3164516	72	163.266	281
TUBA1B	10376	CAACACC	kshv-miR-K12-10b	2.20891e+06	111	37.001	1691
TUBA1B	10376	UGAAUGU	hsa-miR-181	112182	238	170.532	266
TUBA1B	10376	AUGCUGC	hsa-miR-107	8382.67	168	95.1049	591
TUBA1B	10376	AUGCUGC	hsa-miR-107	8382.67	61	25.4892	2080
TUBA1B,TUBA1A	10376,7846	CAACACC	kshv-miR-K12-10b	2.20891e+06	171	18.2488	2375
TUBA1B,TUBA1A	10376,7846	UGAAUGU	hsa-miR-181	112182	155	60.3701	1063
TUBA1C	84790	CAACACC	kshv-miR-K12-10b	2.20891e+06	171	42.1577	1510
TUBA1C	84790	UGAAUGU	hsa-miR-181	112182	235	156.735	293
TUBA1C	84790	AUGCUGC	hsa-miR-107	8382.67	168	98.708	558
TUBA1C	84790	AUGCUGC	hsa-miR-107	8382.67	86	14.8638	2518
TUBB	203068	UUUGCAC	hsa-miR-19	702659	125	70.3706	881
TUBB	203068	UGCUGCU	hsa-miR-15	20103	98	83.773	713
TXNIP	10628	GCACUUU	hsa-miR-17	184223	237	1741.98	4
TXNIP	10628	GCACUUU	hsa-miR-17	184223	109	55.9693	1174
TXNRD1	7296	CAACACC	kshv-miR-K12-10b	2.20891e+06	117	181.901	237
TYW1	55253	UAUUAUA	hsa-miR-374	28905.7	59	77.0435	788
U2SURP	23350	AGCAUUA	kshv-miR-K12-11	109780	76	55.3381	1182
U2SURP	23350	AGCAUUA	hsa-miR-155	9778	76	55.3381	1182
UBAP2L	9898	CUCCCCC	kshv-miR-K12-12	201835	95	76.5592	795
UBAP2L	9898	GCACUUU	hsa-miR-17	184223	95	76.5592	795
UBC	7316	GCACUUU	hsa-miR-17	184223	52	67.2607	927
UBC	7316	UGGUGCU	hsa-miR-29	8448.33	178	35.8127	1729
UBE2C	11065	AUGCUGC	hsa-miR-107	8382.67	52	38.3246	1640
UBE2D3	7323	GUAUUCU	kshv-miR-K12-4-3p	2648462	53	92.9784	606
UBE2D3	7323	CUACAGU	kshv-miR-K12-2	131059	53	92.9784	606
UBE2D3	7323	AUUCUUU	hsa-miR-186	8909.33	53	92.9784	606
UBE2K	3093	CUGUUAC	hsa-miR-194	13087	57	47.2996	1378
UBE2L3	7332	CCUGUAA	kshv-miR-K12-1	3164516	59	18.0316	2389
UBE2R2	54926	UGGGAUC	kshv-miR-K12-7	53074	103	49.5023	1306
UBE2R2	54926	UUCCGUU	hsa-miR-191	51609	103	49.5023	1306
UBE2V2	7336	AGCAUUA	kshv-miR-K12-11	109780	80	85.6066	692
UBE2V2	7336	AGCAUUA	hsa-miR-155	9778	80	85.6066	692
UBE2W	55284	AGUCCAG	hsa-miR-378	19288.3	80	248.986	160
UBE3C	9690	GAAUGUG	kshv-miR-K12-3	3.40546e+06	84	32.6276	1836
UBE3C	9690	UGAAUGU	hsa-miR-181	112182	84	32.6276	1836
UBE3C	9690	UGGUGCU	hsa-miR-29	8448.33	84	32.6276	1836
UBLCP1	134510	UGCUGCU	hsa-miR-15	20103	50	41.9388	1518
USP10	9100	CUACAGU	kshv-miR-K12-2	131059	95	45.9471	1416
USP33	23032	CCUGUAA	kshv-miR-K12-1	3164516	98	131.029	363
USP8	9101	GCACUUU	hsa-miR-17	184223	68	38.341	1637
USP8	9101	CUACAGU	kshv-miR-K12-2	131059	68	38.341	1637
USP9X	8239	UGGUGCU	hsa-miR-29	8448.33	86	98.3734	561
USP9Y	8287	UGGUGCU	hsa-miR-29	8448.33	64	4.17843	3048
VDAC1	7416	CAACACU	kshv-miR-K12-10a	2.38819e+06	148	35.6497	1734
VEGFA	7422	GAAUGUG	kshv-miR-K12-3	3.40546e+06	50	44.9788	1441
VPRBP	9730	UGCUGCU	hsa-miR-15	20103	55	56.8215	1158
VPRBP	9730	AUGCUGC	hsa-miR-107	8382.67	55	56.8215	1158
VPS41	27072	CCUGUAA	kshv-miR-K12-1	3164516	61	200.219	211
VTI1A	143187	AUAAGCU	hsa-miR-21	734116	69	27.2255	2023
WASL	8976	UGAAUGU	hsa-miR-181	112182	89	84.4022	709
WDR82	80335	UGAAUGU	hsa-miR-181	112182	68	32.2907	1845
WDR82	80335	UGCUGCU	hsa-miR-15	20103	68	32.2907	1845
WDR82	80335	CUACCUC	hsa-let-7	14311.3	68	32.2907	1845
WDR82	80335	AUGCUGC	hsa-miR-107	8382.67	68	32.2907	1845
WEE1	7465	CCUGUAA	kshv-miR-K12-1	3164516	203	605.674	36
WEE1	7465	CUCCCCC	kshv-miR-K12-12	201835	93	186.446	227
WEE1	7465	GCACUUU	hsa-miR-17	184223	94	99.6999	549
WEE1	7465	ACUGUGA	hsa-miR-27	132851	93	186.446	227
WEE1	7465	UGCUGCU	hsa-miR-15	20103	203	605.674	36
WRNIP1	56897	GAAUGUG	kshv-miR-K12-3	3.40546e+06	53	21.743	2236
WTAP	9589	ACUUUAU	hsa-miR-142-5p	8819.33	71	43.9382	1468
WWP2	11060	GACCGCG	kshv-miR-K12-3*	919256	61	94.1208	598
XPOT	11260	GUAUUCU	kshv-miR-K12-4-3p	2648462	48	24.244	2126
XPOT	11260	UGCUGCU	hsa-miR-15	20103	46	12.8239	2602
XPOT	11260	AUGCUGC	hsa-miR-107	8382.67	46	12.8239	2602
YTHDF3	253943	GUAUUCU	kshv-miR-K12-4-3p	2648462	75	130.461	365
YTHDF3	253943	CAACACU	kshv-miR-K12-10a	2.38819e+06	74	54.166	1212
YWHAB	7529	GAAUGUG	kshv-miR-K12-3	3.40546e+06	75	51.6507	1262
YWHAE	7531	GAAUGUG	kshv-miR-K12-3	3.40546e+06	105	62.5191	1017
YWHAE	7531	AGCAUUA	kshv-miR-K12-11	109780	107	413.288	71
YWHAE	7531	AGCAUUA	hsa-miR-155	9778	107	413.288	71
YWHAG	7532	GAAUGUG	kshv-miR-K12-3	3.40546e+06	134	54.1046	1214
YWHAG	7532	UGAAUGU	hsa-miR-181	112182	134	54.1046	1214
YWHAG	7532	GCGCCUA	kshv-miR-K12-8	64198.7	54	16.4677	2461
YWHAZ	7534	AGCAUUA	kshv-miR-K12-11	109780	94	72.7039	845
YWHAZ	7534	AGCAUUA	hsa-miR-155	9778	94	72.7039	845
YY1	7528	GUAUUCU	kshv-miR-K12-4-3p	2648462	90	21.1376	2257
YY1	7528	AUUCUUU	hsa-miR-186	8909.33	90	21.1376	2257
ZBTB7A	51341	UGUUUAC	hsa-miR-30	2.30529e+06	43	9.3562	2752
ZC3H13	23091	GUAUUCU	kshv-miR-K12-4-3p	2648462	95	76.7536	792
ZC3H13	23091	CUCCCCC	kshv-miR-K12-12	201835	95	76.7536	792
ZC3H13	23091	GUGCAAU	hsa-miR-25	18779.3	95	76.7536	792
ZDHHC13	54503	AUUCUUU	hsa-miR-186	8909.33	78	28.4574	1965
ZDHHC18	84243	GUAUUCU	kshv-miR-K12-4-3p	2648462	52	326.343	103
ZDHHC18	84243	AUUCUUU	hsa-miR-186	8909.33	52	326.343	103
ZDHHC5	25921	GUGCAAU	hsa-miR-25	18779.3	79	115.441	439
ZFP36	7538	UGGGAUC	kshv-miR-K12-7	53074	73	55.6014	1176
ZFP36	7538	GCCUGGU	kshv-miR-K12-12*	52821	73	55.6014	1176
ZFP36	7538	CUACCUC	hsa-let-7	14311.3	87	70.481	875
ZFP91,ZFP91-CNTF	80829,386607	AUUCUUU	hsa-miR-186	8909.33	89	42.867	1492
ZFP91,ZFP91-CNTF	80829,386607	ACUUUAU	hsa-miR-142-5p	8819.33	89	42.867	1492
ZMYM2	7750	CAACACU	kshv-miR-K12-10a	2.38819e+06	65	107.353	483
ZNF202	7753	GUGCCAU	hsa-miR-183	8264	41	41.2632	1539
ZNF22	7570	ACUGUGA	hsa-miR-27	132851	65	90.2481	636
ZNF254	9534	GAAUGUG	kshv-miR-K12-3	3.40546e+06	86	52.2868	1249
ZNF254	9534	GAAUGUG	kshv-miR-K12-3	3.40546e+06	51	3.93128	3057
ZNF281	23528	ACACUAC	hsa-miR-142-3p	962026	85	51.0097	1272
ZNF281	23528	GUGUCAU	hsa-miR-425	73736.3	89	260.414	148
ZNF429	353088	GAAUGUG	kshv-miR-K12-3	3.40546e+06	62	55.6021	1175
ZNF429	353088	UGAAUGU	hsa-miR-181	112182	62	55.6021	1175
ZNF43	7594	GAAUGUG	kshv-miR-K12-3	3.40546e+06	141	13.0041	2592
ZNF431	170959	GAAUGUG	kshv-miR-K12-3	3.40546e+06	56	27.7125	1998
ZNF431	170959	UGAAUGU	hsa-miR-181	112182	56	27.7125	1998
ZNF506	440515	GAAUGUG	kshv-miR-K12-3	3.40546e+06	44	52.5198	1245
ZNF506	440515	AUGCUGC	hsa-miR-107	8382.67	44	52.5198	1245
ZNF622	90441	UGCUGCU	hsa-miR-15	20103	53	93.0326	604
ZNF675	171392	GAAUGUG	kshv-miR-K12-3	3.40546e+06	63	8.70831	2799
ZNF676	163223	GAAUGUG	kshv-miR-K12-3	3.40546e+06	51	2.64592	3137
ZNF680	340252	GAAUGUG	kshv-miR-K12-3	3.40546e+06	94	81.9097	734
ZNF680	340252	ACUUUAU	hsa-miR-142-5p	8819.33	94	81.9097	734
ZNF714	148206	GAAUGUG	kshv-miR-K12-3	3.40546e+06	72	2.63699	3138
ZNF728	388523	GAAUGUG	kshv-miR-K12-3	3.40546e+06	139	7.07177	2900
ZNF763,ZNF700	284390,90592	GUAUUCU	kshv-miR-K12-4-3p	2648462	54	61.1368	1049
ZNF763,ZNF700	284390,90592	UUCCGUU	hsa-miR-191	51609	54	61.1368	1049
ZNF91	7644	GAAUGUG	kshv-miR-K12-3	3.40546e+06	95	963.343	14
ZNF91	7644	GAAUGUG	kshv-miR-K12-3	3.40546e+06	95	48.0665	1351
ZNF91	7644	GAAUGUG	kshv-miR-K12-3	3.40546e+06	75	18.5832	2360
ZNF91	7644	GAAUGUG	kshv-miR-K12-3	3.40546e+06	92	17.0565	2431
ZNF91	7644	GAAUGUG	kshv-miR-K12-3	3.40546e+06	92	17.0565	2432
ZNF91	7644	GAAUGUG	kshv-miR-K12-3	3.40546e+06	96	15.0226	2515
ZNF91	7644	UGCUGCU	hsa-miR-15	20103	95	963.343	14
ZNF91	7644	AUGCUGC	hsa-miR-107	8382.67	95	963.343	14
ZNF92	168374	GAAUGUG	kshv-miR-K12-3	3.40546e+06	80	27.875	1987
ZNF92	168374	GAAUGUG	kshv-miR-K12-3	3.40546e+06	71	16.3992	2464
ZNF92	168374	GUAUUCU	kshv-miR-K12-4-3p	2648462	80	27.875	1987
ZNF92	168374	UACUUGA	hsa-miR-26	28806.3	71	16.3992	2464
ZNF98	148198	GCACUUU	hsa-miR-17	184223	126	24.0075	2140
ZNF98	148198	ACUUUAU	hsa-miR-142-5p	8819.33	126	24.0075	2140
ZNRF2	223082	GAAUGUG	kshv-miR-K12-3	3.40546e+06	57	36.6436	1703
ZNRF2	223082	GUGCAAU	hsa-miR-25	18779.3	57	36.6436	1703

## Sheet: C) BC-3 2of3 wide clusters
Supplementary Table S4C
Targetlist of top 16 KSHV miRNAs and top 30 human miRNAs in BC-3 for wide clusters (> 300 nt) present in 2 of 3 biological replicates. Listed are all clusters that passed the following filtering criteria: align to annotated human transcripts; coverage of at least 2 copies/cluster per 10e6 sequencing reads; cluster width is > 300 nt; contain top 16 KSHV or top 30 human miRNA seed matches (nt 2-8) …
gene symbol	gene ID	SM	miRNA	miR counts	copies/cluster	cluster width	cluster ID
ACTB	60	CAACACC	kshv-miR-K12-10b	2.20891e+06	693.52	415	26
ACTB	60	CUCCCCC	kshv-miR-K12-12	201835	693.52	415	26
ACTB	60	ACUACCU	miR-196	20721.7	693.52	415	26
ACTB	60	CUACCUC	let-7	14311.3	693.52	415	26
GAPDH	2597	GCAUCCU	kshv-miR-K12-5	51619.7	965.109	427	13
HIST2H2AA3	8337	AUGCUGC	hsa-miR-107	8382.67	128.268	373	378
HIST2H4A	8370	GAAUGUG	kshv-miR-K12-3	3.40546e+06	277.91	383	139
HIST2H4A	8370	UUUGCAC	miR-19	702659	277.91	383	139
TXNRD1	7296	GCGCCUA	kshv-miR-K12-8	64198.7	418.137	321	69
UBC	7316	UGGUGCU	mir-29	8448.33	304.771	764	118
UBC	7316	UGGUGCU	mir-29	8448.33	283.208	954	133

## Sheet: D) BC-3 3of3 wide clusters
Supplementary Table S4D
Targetlist of top 16 KSHV miRNAs and top 30 human miRNAs in BC-3 for wide clusters (> 300 nt) present in 3 of 3 biological replicates. Listed are all clusters that passed the following filtering criteria: align to annotated human transcripts; coverage of at least 2 copies/cluster per 10e6 sequencing reads; cluster width is > 300 nt; contain top 16 KSHV or top 30 human miRNA seed matches (nt 2-8) …
gene name	gene ID	SM	miRNA	miR count	cluster width	copies/cluster	cluster ID
ACTB	60	CAACACC	kshv-miR-K12-10b	2.20891e+06	415	693.52	26
ACTB	60	CUCCCCC	kshv-miR-K12-12	201835	415	693.52	26
ACTB	60	ACUACCU	hsa-miR-196	20721.7	415	693.52	26
ACTB	60	CUACCUC	hsa-let-7	14311.3	415	693.52	26
GAPDH	2597	GCAUCCU	kshv-miR-K12-5	51619.7	427	965.109	13
HIST2H2AA3	8337	AUGCUGC	hsa-miR-107	8382.67	373	128.268	378
HIST2H4A	8370	GAAUGUG	kshv-miR-K12-3	3.40546e+06	383	277.91	139
HIST2H4A	8370	UUUGCAC	hsa-miR-19	702659	383	277.91	139
TXNRD1	7296	GCGCCUA	kshv-miR-K12-8	64198.7	321	418.137	69
UBC	7316	UGGUGCU	hsa-miR-29	8448.33	764	304.771	118
UBC	7316	UGGUGCU	hsa-miR-29	8448.33	954	283.208	133
