# Supplementary material for: Ago HITS-CLIP Expands Understanding of Kaposi's Sarcoma-associated Herpesvirus miRNA Function in Primary Effusion Lymphomas
Source: PLoS Pathog. 2012 Aug 23;8(8):e1002884. doi: 10.1371/journal.ppat.1002884 (PMC3426530; doi:10.1371/journal.ppat.1002884)
Supplement: Table S5 — Recovery of validated miRNA target genes by Ago HITS-CLIP. (XLSX) [file ppat.1002884.s016.xlsx]

## Sheet: A) validated KSHV miRNA targets
Supplementary Table S5A
Recovery of previously experimentally verified targets of KSHV miRNAs by Ago-HITS-CLIP. Columns show from left to right: Official gene symbol of KSHV miRNA targets that have previously been confirmed (genes recovered in either cell line are highlighted in yellow); experimentally confirmed targeting miRNA; cell lines from which target was recovered by Ago-HITS-CLIP (indicated are all KSHV seed mat…
confirmed targets	confirmed SM	BCBL1	BC3	References
AGTRAP	K11			Gottwein et al., 2007
Bach1	K11, K6-3p	K11, K6-3p, K4-5p	K11, K4-5p	Gottwein et al., 2007, Skalsky et al., 2007
BCLAF1	K5, K9, K10	K8*	K2	Ziegelbauer et al., 2009
CASP3	K1, K3, K4-3p	K11,2, K31	K31, K4-3p	Suffert et al., 2011
CDKN1A/p21	K1	K12	K1, K12	Gottwein et al., 2007
CEBPB	K11	K11	K11	Boss et al., 2011
EXOC62	cluster (K1, K3)	K3	K3	Dolken et al., 2010
FOS2	K11	K11	K11	Gottwein et al., 2007
GEMIN8	K4-3p	K4-3p	K4-3p	Dolken et al., 2010
IKBKE	K11			Gottwein et al., 2007
LDOC1	K11			Skalsky et al., 2007
LRRC8D1	K3	K3	K3	Dolken et al., 2010
MAP3K10	K11			Gottwein et al., 2007
MATR3	K11			Skalsky et al., 2007
MICB	K7			Nachmani et al., 2009
NFIB	K3	K3, K4-3p, K4-5p, K5	K3, K4-3p K5	Lu et al., 2010a
NFKBIA	K1		K1	Lei et al., 2010
NHP2L1	K3	K3	K3, K5, K12	Dolken et al., 2010
PIK3CA	K11			Gottwein et al., 2007
RAD21	K1	K1	K1	Li et al., 2009
RBL23	K4-5p	K4-5p		Lu et al., 2010b
RFK	K11			Gottwein et al., 2007
SAMHD1	K11			Gottwein et al., 2007
SLA	K11	K11, K3		Gottwein et al., 2007
SMAD5	K11			Liu et al., 2012
THBS11	K1, K3*, K6-3p, K11	K1, K3*, K3, K6-3p, K11		Samols et al., 2007
TM6SF1	K11			Skalsky et al., 2007
TNFRSF12A	K10a			Abend et al. 2010
TWF1	K11			Gottwein et al., 2007
XAF1	K11			Gottwein et al., 2007
ZNF684	cluster			Dolken et al., 2010
1not a 7-mer target site
2only in 1 of 3 BRs
3detected only in one of the two TR of BR1

## Sheet: B) validated miR-155 targets
Supplementary Table S5B
Recovery of previously published miR-155 targets as targets of its ortholog miR-K12-11 by Ago-HITS-CLIP. We identified 30 of the approximately 150 validated miR-155 target genes. Columns show from left to right: Official gene symbol; cell line (BCBL-1 or BC-3) from which the gene was recovered as miR-K12-11 target; references to original publications. Abbreviations: Y = yes
Gene Symbol	found in BCBL-1	found in BC-3	Reference
ARID2	Y	Y	Xu et al., 2010; Yin et al., 2008
ARL6IP5	Y	Y	Xu et al., 2010
BACH1	Y	Y	Gottwein et al., 2007; O'Connell et al., 2008; Skalsky et al., 2007; Yin et al., 2008
CARHSP1		Y	Xu et al., 2010
CCDC82		Y	Xu et al., 2010
CDKN1B	Y	Y	Lu et al., 2011
CEBPB	Y	Y	Costinean et al., 2009; O'Connell et al., 2008; Yin et al., 2008
CHD9	Y		Xu et al., 2010
CLUAP1	Y		Xu et al., 2010
CUX1	Y		O'Connell et al., 2008
E2F2	Y		Xu et al., 2010
FAM199X		Y	Xu et al., 2010
INPP5F	Y		Xu et al., 2010
KBTBD2	Y		Xu et al., 2010
LRIF1	Y		Xu et al., 2010
MASTL		Y	Xu et al., 2010
MYO1D	Y	Y	Xu et al., 2010
PAK2	Y		Xu et al., 2010
PICALM	Y	Y	O'Connell et al., 2008;Xu et al., 2010
PIK3CA			Gottwein et al., 2007
PKN2	Y		Xu et al., 2010
SLA	Y		Gottwein et al., 2007; O’Connell et al., 2008
SMAD2	Y		Xu et al., 2010
SMARCA4		Y	Xu et al., 2010
TAB2	Y		Ceppi et al., 2009; Zhou et al., 2010
TLE4		Y	Xu et al., 2010
TP53INP1	Y	Y	Gironella et al., 2007; Xu et al., 2010
UBQLN1	Y		Xu et al., 2010
WEE1		Y	Xu et al., 2010; Tili et al., 2011
ZNF652	Y		Yin et al., 2008; Xu et al., 2010
