# Supplementary material for: Ago HITS-CLIP Expands Understanding of Kaposi's Sarcoma-associated Herpesvirus miRNA Function in Primary Effusion Lymphomas
Source: PLoS Pathog. 2012 Aug 23;8(8):e1002884. doi: 10.1371/journal.ppat.1002884 (PMC3426530; doi:10.1371/journal.ppat.1002884)
Supplement: Table S6 — Comparison of Ago HITS-CLIP data with published KSHV miRNA target lists. (XLSX) [file ppat.1002884.s017.xlsx]

## Sheet: A) Doelken et al. RIP-CHIP
Supplementary Table S6A
Ago-HITS-CLIP recovery of KSHV miRNA targets previously identified via RIP-CHIP (Dolken et al., 2010). We recovered 33 of the 114 genes found by Dolken et al. Columns show from left to right: Official gene symbol of common targets identified by Ago-HITS-CLIP and by RIP-CHIP, cell lines (BCBL1- and BC-3) from which the genes were recovered. Y = yes; * marks transcripts selectively enriched in BCBL…
Gene Symbol	found in BCBL-1	found in BC-3
C16orf13		Y
C18orf71**		Y
C22orf28		Y
CANT1	Y	Y
CD151**	Y
CDK5RAP1*		Y
CDS1**		Y
FHL1**	Y
GEMIN8*	Y
LRRC8D	Y	Y
MAPRE3**	Y
MNAT1	Y	Y
MRPL10	Y	Y
NDUFA7		Y
NFKBIA		Y
NHP2L1*	Y	Y
NISCH*	Y	Y
PPRC1		Y
PROK2**	Y	Y
R3HDM2	Y	Y
RBAK**	Y	Y
RBM22	Y	Y
SEMA4B**	Y
SERPINH1**	Y
SLA**	Y
SLC1A5	Y
SOCS3	Y
TMEM173**	Y
VRK3	Y
WRNIP1		Y
ZNF184		Y
ZNF3**	Y
ZNF780A**	Y

## Sheet: B) Gottwein et al. PAR-CLIP
Supplementary Table S6B
Ago-HITS-CLIP recovery of KSHV miRNA targets previously identified via PAR-CLIP (Gottwein et al., 2011). We recovered 830 of the 1921 genes found by Gottwein et al. Columns show from left to right: Official gene symbol of common targets identified by Ago-HITS-CLIP and by PAR-CLIP, cell lines (BCBL-1 and BC-3) from which the genes were recovered. Y = yes
Gene Symbol	found in BCBL-1	found in BC-3
ABCA3	Y
ABCE1		Y
ABI1	Y
ABI2	Y
ABL2	Y
ACSL1	Y	Y
ACSS1	Y
ACTR2	Y	Y
ADIPOR2	Y	Y
ADO	Y
ADPRHL1	Y
ADRBK1	Y	Y
AFF1	Y	Y
AK3	Y
AKAP11	Y
ALG13	Y	Y
ALG3	Y
ANAPC13	Y
ANAPC7	Y
ANKHD1	Y
ANKIB1	Y
ANKRD17	Y	Y
ANKRD46	Y
ANKRD52	Y
ANKRD57		Y
ANLN	Y	Y
ANO6		Y
ANP32A	Y	Y
ANXA11	Y
ANXA2	Y	Y
ANXA5	Y	Y
AP1G1	Y	Y
AP3D1	Y	Y
APP		Y
ARFGEF1	Y	Y
ARHGEF2	Y
ARID1A	Y
ARID2	Y	Y
ARL5B		Y
ARL6IP5	Y	Y
ARL8A		Y
ARL8B		Y
ARPC5	Y
ARPP19	Y	Y
ASH1L	Y
ASXL1	Y	Y
ATE1		Y
ATP11B	Y
ATP2A2	Y	Y
ATP6V1A	Y	Y
ATP6V1G1	Y
ATRN	Y	Y
ATRX	Y	Y
ATXN1L	Y
AVL9	Y
AZIN1	Y	Y
BACH1	Y	Y
BAG3	Y	Y
BAZ2A	Y	Y
BBX	Y	Y
BCLAF1	Y	Y
BCOR	Y	Y
BDP1		Y
BLCAP	Y
BNIP2		Y
BPTF	Y	Y
BRPF3	Y
BRWD1	Y
BRWD3	Y	Y
BST2	Y	Y
BTBD1	Y
BTBD3	Y	Y
BTG2	Y	Y
C10orf137	Y
C10orf18	Y	Y
C11orf30		Y
C11orf58	Y
C12orf23		Y
C13orf23	Y	Y
C14orf129	Y	Y
C14orf2	Y
C16orf80	Y
C17orf63	Y
C18orf55	Y	Y
C20orf112	Y	Y
C2orf29	Y
C4orf43	Y
C5orf24	Y	Y
C7orf44	Y
C7orf60		Y
C8orf38	Y
C8orf44	Y
C9orf25	Y
C9orf80	Y	Y
CACNA2D1		Y
CALM1	Y	Y
CALM2	Y
CALM3	Y	Y
CAMSAP1		Y
CANT1	Y	Y
CAPRIN1	Y
CASK	Y
CASP2	Y
CBFA2T2		Y
CBL		Y
CBX6	Y
CCDC117	Y
CCDC50	Y
CCDC82	Y	Y
CCND2	Y	Y
CCNG1	Y
CCNL1		Y
CCNT2	Y	Y
CCT2	Y
CD200R1	Y
CD48	Y
CD59	Y	Y
CDC25A	Y
CDC42SE2	Y	Y
CDC73	Y
CDK6	Y
CDKN1B	Y	Y
CDS1		Y
CDV3	Y	Y
CEBPB	Y	Y
CEP97		Y
CERK	Y
CETN3		Y
CFL2	Y
CHCHD8	Y
CHD9	Y
CHST15	Y
CITED2	Y	Y
CKAP5		Y
CLCN3	Y	Y
CLDN12	Y	Y
CLEC16A	Y
CLEC2D	Y	Y
CLIC4	Y
CLPTM1L	Y
CLUAP1	Y
CMTM4	Y
CMTM7		Y
CNN2	Y	Y
CNOT4	Y
CNP		Y
COMMD1	Y	Y
COPA	Y
COPG	Y	Y
COPS5	Y	Y
CPD	Y
CPEB3	Y
CPEB4	Y	Y
CPNE3		Y
CPNE8		Y
CREBL2	Y
CREG1	Y
CRK	Y	Y
CSNK1A1	Y
CSNK1G3	Y
CTDSP2	Y	Y
CTNNA1	Y	Y
CTNNB1	Y	Y
CUL3	Y
CUX1	Y
CYCS	Y
DAPP1		Y
DCK	Y
DCTN4	Y
DDX17	Y	Y
DDX21	Y
DDX56	Y
DDX6	Y	Y
DEF8	Y	Y
DEPDC1		Y
DERL1	Y
DHX15	Y
DHX33	Y
DHX36	Y	Y
DICER1	Y	Y
DIP2B	Y	Y
DLG1	Y
DMTF1	Y
DNAJA1	Y	Y
DNAJC19	Y
DNAJC5	Y
DNM2	Y	Y
DOK1	Y
DPY19L1	Y
DSG2	Y
DUSP16	Y
DYNC1LI2	Y
E2F2	Y
E2F3	Y
E2F7	Y
EDEM3	Y
EDNRB	Y
EEF2	Y	Y
EIF2B1	Y
EIF4A2	Y	Y
EIF4E3		Y
EIF4ENIF1		Y
EIF4G2	Y	Y
EIF5	Y	Y
EMB	Y
ENPP4	Y
ENTPD7	Y
EP400	Y
EPB41L2		Y
EPB41L4A	Y	Y
EPDR1	Y	Y
ERO1L	Y	Y
ESRRA	Y
ETV1	Y
EXOSC3	Y
EYA1	Y	Y
EYA4	Y	Y
EZH2	Y
FAM103A1	Y	Y
FAM105B		Y
FAM107B		Y
FAM116A	Y	Y
FAM160B1		Y
FAM178A		Y
FAM46C	Y	Y
FAM60A	Y
FAM91A1	Y
FAR1	Y	Y
FBN1	Y	Y
FBXO11	Y	Y
FBXO3	Y	Y
FBXO7		Y
FEM1B	Y	Y
FEM1C	Y
FITM2	Y
FLOT2	Y	Y
FLVCR1	Y
FNDC3B	Y	Y
FNIP1	Y
FOXK1	Y	Y
FOXK2	Y	Y
FOXN2	Y
FOXN3	Y
FOXO1	Y	Y
FOXO3	Y
FOXP2	Y
FUBP1		Y
G3BP2	Y	Y
GALNT3	Y
GALT	Y
GANAB	Y	Y
GART	Y
GATAD1	Y
GCC1	Y
GCNT2	Y	Y
GGA2	Y	Y
GGA3	Y
GIT2	Y
GLCCI1	Y	Y
GLRX	Y
GLS	Y
GLT25D1	Y	Y
GMPS	Y
GNA13	Y	Y
GNAI1	Y
GNB1	Y
GOLGA5	Y
GOLM1		Y
GOLT1B		Y
GORASP2	Y	Y
GPN1	Y
GPR107	Y
GPR172A	Y
GPRIN3	Y	Y
GRAMD4	Y
GRB2	Y	Y
GREM2	Y
GRHL1	Y
GRIP1	Y
GTF2H1	Y
GTSE1	Y
GYG1	Y
HACL1		Y
HCFC1	Y	Y
HDAC7	Y	Y
HDDC2		Y
HDLBP	Y
HECTD1	Y
HIATL1	Y	Y
HIP1	Y	Y
HIST1H4D	Y	Y
HMGB2	Y	Y
HMGCS1	Y	Y
HMGXB4	Y	Y
HNRNPC	Y	Y
HNRNPH1	Y
HNRNPK	Y
HS2ST1	Y
HSPA1B	Y	Y
HSPA4L	Y
HSPA9	Y	Y
HSPH1	Y	Y
IFI16	Y
IFIH1	Y
IFNAR2	Y	Y
IGF1R		Y
IGF2BP3	Y
IKZF1		Y
IL16	Y
IL21R	Y
IL2RB	Y	Y
IL6ST	Y	Y
IMPDH1	Y
INTS6	Y
IPO7	Y
IPO9	Y
IQGAP1	Y
IRF2BP2	Y	Y
IRF4	Y
IRGQ	Y
ISG20L2	Y
JARID2	Y
JHDM1D	Y
JMJD1C	Y	Y
KBTBD2	Y	Y
KDELR2	Y	Y
KDM2A	Y	Y
KDM3B		Y
KDM5A	Y	Y
KDM5B	Y	Y
KDM6A	Y	Y
KHSRP	Y	Y
KIAA0317	Y
KIAA0494	Y
KIAA1147	Y	Y
KIAA1191	Y
KIAA1244		Y
KIAA1462	Y
KIAA1715		Y
KIAA1826	Y	Y
KIF2A	Y
KIF3A	Y
KIF5B	Y
KLF13	Y	Y
KLF3	Y
KLHDC10	Y
KLHDC2	Y	Y
KLHL13	Y
KLHL15		Y
KLHL18		Y
KLHL21	Y
KLHL8	Y
KPNA1	Y
KPNA4	Y
KRIT1	Y
KRT10	Y
KSR1	Y
LAMP2	Y	Y
LAPTM4A		Y
LARP4	Y
LARS	Y	Y
LBR	Y	Y
LCORL		Y
LDLRAP1	Y
LIMA1	Y
LIMD1	Y
LIN7C	Y
LIPH	Y
LIX1L	Y
LMNB2	Y	Y
LMO4	Y
LONP2	Y	Y
LPIN2		Y
LRRC58	Y	Y
LRRC59	Y
LUC7L2	Y	Y
LYPLA1	Y
LYRM5	Y
MACROD2	Y	Y
MAFK	Y	Y
MALAT1	Y	Y
MAML1	Y	Y
MAP2K1	Y	Y
MAP2K4		Y
MAP3K14		Y
MAP3K2	Y
MAP3K3	Y
MAP7D2	Y	Y
MAPK1		Y
MAPK6	Y	Y
MARK2	Y
MAT2A	Y	Y
MBNL2	Y
MBP	Y	Y
MCFD2	Y
MCL1		Y
MDM2	Y	Y
MDM4	Y
MECP2		Y
MED13	Y
MED13L	Y	Y
MEF2D	Y
MEX3C	Y
MFN2	Y	Y
MFSD8	Y	Y
MGA	Y	Y
MGST1	Y	Y
MIDN	Y	Y
MIF	Y	Y
MINK1	Y	Y
MKI67	Y	Y
MKI67IP	Y
MKNK2	Y	Y
MKRN3		Y
MLL	Y	Y
MLL2	Y	Y
MLL5	Y	Y
MLLT10		Y
MOBKL2A	Y	Y
MRPL42		Y
MRPS35	Y
MSN	Y	Y
MTAP	Y
MTCH1	Y
MTHFD2	Y	Y
MTHFR	Y
MTMR12	Y	Y
MTMR4	Y
MTMR9	Y
MTUS1	Y
MXD1		Y
MXD4		Y
MXI1	Y	Y
MYD88	Y
MYO1D	Y	Y
MYST3	Y
NBN	Y	Y
NBR1	Y
NCAPG2		Y
NCKAP1	Y
NCOA3	Y
NCOR1	Y
NDRG1	Y	Y
NDUFC1	Y	Y
NET1	Y
NFAT5	Y
NFATC2		Y
NFE2L2	Y	Y
NFIB	Y	Y
NHLRC2	Y	Y
NISCH	Y	Y
NLGN1	Y
NLN	Y
NMI	Y
NOTCH2	Y	Y
NSD1		Y
NSF	Y
NUCKS1	Y
NUDCD3	Y
NUDT19		Y
NUFIP2	Y	Y
NUP153	Y	Y
NUP155	Y
NUP205	Y
NUP35		Y
NUP98	Y	Y
NUPL1		Y
NXF1	Y	Y
OAS2	Y	Y
OBFC2A	Y
OGT	Y
OIP5		Y
ORMDL3	Y
OXR1	Y	Y
PAFAH1B1		Y
PALM2-AKAP2		Y
PAN3		Y
PANK2	Y
PAPOLA	Y
PAPOLG	Y
PARP16		Y
PARP8	Y
PATZ1	Y
PBRM1		Y
PCBP1	Y	Y
PCMT1	Y
PCMTD1		Y
PCNX	Y
PCNXL3	Y
PDCD4	Y
PDE7A	Y	Y
PDHX	Y
PDLIM5	Y
PEBP1	Y	Y
PEX13	Y	Y
PFKM	Y
PGRMC2	Y	Y
PHACTR4	Y
PHC3	Y
PHF12	Y
PHF16		Y
PHF17		Y
PHLPP2		Y
PHTF2		Y
PI4KB	Y
PIAS4		Y
PICALM	Y	Y
PIGM	Y
PIP5K1C	Y
PKN2	Y
PLEKHA2	Y
PLEKHB2	Y	Y
PLXNB2	Y
PMPCB	Y
PNPLA6	Y	Y
POFUT1	Y	Y
PON2	Y
POU2F1	Y	Y
PPAP2B	Y	Y
PPHLN1	Y
PPIF	Y	Y
PPIL2	Y	Y
PPM1G	Y	Y
PPP1CB	Y
PPP1R2	Y
PPP2CA	Y	Y
PPP2CB	Y	Y
PPP4R2	Y
PRC1	Y	Y
PRDM1	Y	Y
PRDM15		Y
PRKAR1A	Y	Y
PRKCI		Y
PRKDC	Y	Y
PROK2	Y	Y
PRPF40A		Y
PSAP	Y	Y
PSEN1		Y
PSIP1		Y
PSKH1		Y
PSMB2	Y
PSME4	Y
PTAR1	Y	Y
PTCD3	Y
PTEN	Y	Y
PTPLAD1	Y	Y
PTPLAD2	Y
PTPN1	Y	Y
PTPN13	Y
PTPRC	Y
PTPRJ	Y	Y
PUM1	Y
PUM2	Y
PUS7L	Y
PYGO2	Y
QKI		Y
QRICH1	Y
QTRTD1	Y
RAB11FIP1	Y
RAB14	Y	Y
RAB23		Y
RAB7A	Y	Y
RABEP1		Y
RAD21	Y	Y
RAD23B	Y
RAN	Y	Y
RANGAP1	Y	Y
RARS2		Y
RBBP7	Y	Y
RBM22	Y	Y
RBM26	Y	Y
RBM39		Y
RC3H2	Y	Y
RCN2		Y
REEP5		Y
RERE	Y
REV3L	Y
RFX7	Y
RGL1	Y
RGL2	Y	Y
RGP1	Y
RIF1		Y
RMND5A	Y	Y
RNF10		Y
RNF157	Y
RNF19A	Y
RNF213	Y	Y
ROCK2	Y
ROD1		Y
RORA		Y
RPE	Y
RPL27A	Y	Y
RPL31	Y
RPRD2	Y
RPS6KA3	Y
RRM2	Y
RRM2B	Y	Y
RTN3	Y	Y
RUNX1	Y
RYBP	Y	Y
S100A6	Y
SACM1L	Y	Y
SAMD8	Y	Y
SCAMP1		Y
SCARB2	Y
SDHD		Y
SEC24A	Y
SEC61A1	Y	Y
SEL1L	Y
SELPLG	Y	Y
SEMA3C	Y
SENP2	Y
SEPT2	Y	Y
SERP1	Y
SERPINH1	Y
SERTAD2	Y	Y
SESN2	Y
SETD5	Y
SETD7	Y
SF3A1	Y	Y
SFMBT2	Y
SH3BGRL2	Y
SH3GL1	Y
SH3GL2		Y
SHOC2	Y
SIAH1	Y	Y
SIRT1		Y
SKIV2L2	Y
SLA	Y
SLAIN2		Y
SLBP	Y	Y
SLC11A2		Y
SLC1A5	Y
SLC25A36	Y
SLC25A4		Y
SLC26A11	Y
SLC35F5	Y
SLC38A1	Y	Y
SLC38A2	Y	Y
SLC39A9	Y
SLC7A1	Y	Y
SLTM	Y
SMAD2	Y	Y
SMAD3	Y
SMAP1		Y
SMNDC1		Y
SNTB2	Y
SNW1	Y
SOCS5	Y
SOD2	Y	Y
SOLH	Y	Y
SOS1	Y
SP3	Y	Y
SPEN	Y
SPIN1		Y
SPRED2	Y	Y
SPTLC2	Y
SPTY2D1	Y	Y
SQSTM1	Y
SRP54	Y
SRPR	Y	Y
SSH1	Y
SSU72	Y
STAG1		Y
STAG2	Y	Y
STARD4	Y
STAT2		Y
STBD1	Y	Y
STK35	Y	Y
STRN3	Y	Y
STX12	Y
STX6		Y
STXBP3	Y
STYX	Y
SUMF2	Y
SUMO3		Y
SYNCRIP	Y	Y
SYT1	Y
TAF2	Y
TAF6		Y
TANC1	Y	Y
TANC2	Y	Y
TAOK1	Y
TBC1D15	Y
TBL1XR1	Y
TCF20		Y
TCF4	Y
TECPR2	Y
TERF1	Y
TES	Y
TFPI	Y
TFRC	Y
TGIF2	Y	Y
TGOLN2		Y
THAP1		Y
THOC5	Y
TIAL1	Y	Y
TIMM17A	Y
TIPRL	Y
TLN1	Y	Y
TMED7	Y
TMEM123		Y
TMEM126B	Y
TMEM127	Y	Y
TMEM170A	Y	Y
TMEM173	Y
TMEM181	Y
TMEM48	Y
TMEM50A	Y	Y
TMPO		Y
TMTC2		Y
TNFRSF10B	Y	Y
TNFSF9	Y	Y
TNKS	Y
TNPO1	Y	Y
TNRC6A	Y	Y
TNRC6B	Y
TOP2A	Y	Y
TOR1AIP2	Y	Y
TP53INP1	Y	Y
TPD52		Y
TPX2	Y	Y
TRAK1	Y
TRAM2	Y
TRIB1	Y	Y
TRIM14		Y
TRIM25	Y
TRIM32	Y
TRIM33	Y
TRIM36	Y
TRIM4	Y
TROVE2	Y
TRPS1	Y
TSG101	Y
TSNAX	Y
TSR1	Y
TTC35	Y
TTC7A		Y
TUBA1B	Y	Y
TUBA1C	Y	Y
UBE2D3	Y	Y
UBE2K	Y
UBE4A	Y	Y
UBL3	Y	Y
UBN2	Y
UBQLN1	Y
UBTD2	Y
UBTF	Y	Y
UHRF1BP1		Y
USP22	Y	Y
USP3	Y
USP33	Y	Y
USP8	Y	Y
VCL	Y
VCPIP1	Y	Y
VDAC1	Y	Y
VEZF1	Y
VGLL4	Y
VKORC1L1	Y
VMA21	Y	Y
VPS13C	Y
VPS24		Y
VPS25	Y
VPS54	Y	Y
VRK3	Y
WAC	Y	Y
WBP11	Y
WBP2	Y
WDR75	Y	Y
WDR82		Y
WEE1	Y	Y
WHSC1L1	Y	Y
WIPF2	Y
WWP2	Y	Y
WWTR1	Y
XIAP	Y
XPNPEP1	Y
XPO1		Y
XPOT	Y	Y
XRN1	Y
XRN2	Y
YWHAE	Y	Y
YWHAG	Y	Y
YY1	Y	Y
ZBTB34	Y
ZBTB38	Y	Y
ZC3H13	Y	Y
ZCCHC14		Y
ZDHHC7	Y	Y
ZDHHC9	Y
ZFAND5		Y
ZFP36		Y
ZFP36L2	Y	Y
ZFYVE20	Y
ZKSCAN1	Y
ZKSCAN5	Y
ZMAT2		Y
ZMYM2	Y	Y
ZNF12	Y	Y
ZNF124	Y	Y
ZNF148	Y	Y
ZNF160	Y
ZNF217	Y
ZNF254	Y	Y
ZNF273	Y
ZNF275	Y	Y
ZNF281	Y
ZNF292	Y	Y
ZNF317	Y
ZNF318		Y
ZNF330	Y
ZNF35	Y
ZNF394	Y
ZNF431		Y
ZNF460	Y	Y
ZNF652	Y
ZNF655	Y
ZNF678		Y
ZNF680		Y
ZNF706	Y
ZNF714	Y	Y
ZNF717	Y
ZNF724P	Y	Y
ZNF740		Y
ZNF780B	Y
ZNF845	Y
ZNF90	Y
ZNF91	Y	Y
ZNFX1	Y
ZNRF2	Y	Y
