# Supplementary material for: Ago HITS-CLIP Expands Understanding of Kaposi's Sarcoma-associated Herpesvirus miRNA Function in Primary Effusion Lymphomas
Source: PLoS Pathog. 2012 Aug 23;8(8):e1002884. doi: 10.1371/journal.ppat.1002884 (PMC3426530; doi:10.1371/journal.ppat.1002884)
Supplement: Table S7 — Gene Ontology analysis. (XLSX) [file ppat.1002884.s018.xlsx]

## Sheet: all BCBL-1 targets
Gene ontology analysis of pathways enriched in the KSHV miRNA targetome in BCBL-1 cells. Analysis was performed with DAVID (Huang et al., 2009) at high stringency with the KSHV miRNA targets found all three BRs. Analysis shown here was performed with all targets found in BCBL-1 at the stringency 3of3. Enrichment was calculated against the background of the BCBL-1-specific transcriptome (Fan et al…
background: BCBL-1 trancriptome								background: human genome
Annotation Cluster 1	Enrichment Score: 3.437162269332337
Category	Term		Count	PValue	Genes	Fold Enrichment	FDR	Pvalue	FDR
GOTERM_BP_FAT	GO:0006096	glycolysis	11	4.13477e-06	ALDOA, GPI, TPI1, LDHA, PKM2, PGAM1, HK2, PFKM, PGK1, GAPDH, MDH2	6.1274	0.00715359	1.32516e-09	2.30529e-06
GOTERM_BP_FAT	GO:0006007	glucose catabolic process	11	3.45413e-05	ALDOA, GPI, TPI1, LDHA, PKM2, PGAM1, HK2, PFKM, PGK1, GAPDH, MDH2	4.97852	0.0597453	2.18265e-09	3.79701e-06
GOTERM_BP_FAT	GO:0019320	hexose catabolic process	11	6.19909e-05	ALDOA, GPI, TPI1, LDHA, PKM2, PGAM1, HK2, PFKM, PGK1, GAPDH, MDH2	4.68566	0.1072	2.42458e-08	4.21788e-05
GOTERM_BP_FAT	GO:0046365	monosaccharide catabolic process	11	8.15538e-05	ALDOA, GPI, TPI1, LDHA, PKM2, PGAM1, HK2, PFKM, PGK1, GAPDH, MDH2	4.55179	0.141008	3.5642e-08	6.2004e-05
GOTERM_BP_FAT	GO:0046164	alcohol catabolic process	11	0.000174297	ALDOA, GPI, TPI1, LDHA, PKM2, PGAM1, HK2, PFKM, PGK1, GAPDH, MDH2	4.19243	0.301134	2.02553e-07	0.000352367
GOTERM_BP_FAT	GO:0044275	cellular carbohydrate catabolic process	11	0.000220294	ALDOA, GPI, TPI1, LDHA, PKM2, PGAM1, HK2, PFKM, PGK1, GAPDH, MDH2	4.08494	0.380461	3.76306e-07	0.000654632
GOTERM_BP_FAT	GO:0016052	carbohydrate catabolic process	11	0.00129858	ALDOA, GPI, TPI1, LDHA, PKM2, PGAM1, HK2, PFKM, PGK1, GAPDH, MDH2	3.31901	2.22314	7.98052e-06	0.0138823
GOTERM_BP_FAT	GO:0006006	glucose metabolic process	13	0.00376015	ALDOA, LDHA, IL6ST, HK2, PGAM1, PFKM, PPP1CC, GPI, TPI1, PKM2, PGK1, GAPDH, MDH2	2.57916	6.31006	2.597e-05	0.0451688
GOTERM_BP_FAT	GO:0019318	hexose metabolic process	14	0.00885483	ALDOA, LDHA, IL6ST, PGAM1, HK2, PFKM, PPP1CC, GPI, TPI1, PKM2, CHST15, PGK1, GAPDH, MDH2	2.22815	14.263	3.64561e-05	0.0634013
GOTERM_BP_FAT	GO:0005996	monosaccharide metabolic process	14	0.0354542	ALDOA, LDHA, IL6ST, PGAM1, HK2, PFKM, PPP1CC, GPI, TPI1, PKM2, CHST15, PGK1, GAPDH, MDH2	1.8602	46.45	0.000235013	0.40805
Annotation Cluster 2	Enrichment Score: 2.240912187445058
Category	Term		Count	PValue	Genes	Fold Enrichment	FDR	PValue	FDR
GOTERM_BP_FAT	GO:0043067	regulation of programmed cell death	43	0.00503932	YWHAZ, APH1A, EIF5A, PRDX2, HSPA1A, HSPA1B, ITM2B, CALR, FEM1B, PAX2, PTEN, IL10, RPS3, SERINC3, SQSTM1, PPP2CA, PPP2CB, RAC1, TPT1, RHOA, RPL11, HSPA5, DYRK2, TOP2A, RPS27A, ARHGDIA, HSPA9, TXNIP, IL2RB, ARHGEF2, LGALS1, PIM2, RPS6, SOD1, YWHAE, NCSTN, SON, TNFRSF10B, EIF5AL1, CFL1, HSPB1, HSPD1, APBB1, UBA52, DNM2	1.51894	8.36977	8.36216e-06	0.0145461
GOTERM_BP_FAT	GO:0010941	regulation of cell death	43	0.00552392	YWHAZ, APH1A, EIF5A, PRDX2, HSPA1A, HSPA1B, ITM2B, CALR, FEM1B, PAX2, PTEN, IL10, RPS3, SERINC3, SQSTM1, PPP2CA, PPP2CB, RAC1, TPT1, RHOA, RPL11, HSPA5, DYRK2, TOP2A, RPS27A, ARHGDIA, HSPA9, TXNIP, IL2RB, ARHGEF2, LGALS1, PIM2, RPS6, SOD1, YWHAE, NCSTN, SON, TNFRSF10B, EIF5AL1, CFL1, HSPB1, HSPD1, APBB1, UBA52, DNM2	1.51157	9.13886	9.34038e-06	0.0162476
GOTERM_BP_FAT	GO:0042981	regulation of apoptosis	42	0.00680212	YWHAZ, APH1A, EIF5A, PRDX2, HSPA1A, HSPA1B, ITM2B, CALR, FEM1B, PTEN, IL10, RPS3, SERINC3, SQSTM1, PPP2CA, PPP2CB, RAC1, TPT1, RHOA, RPL11, HSPA5, DYRK2, TOP2A, RPS27A, ARHGDIA, HSPA9, TXNIP, IL2RB, ARHGEF2, LGALS1, PIM2, RPS6, SOD1, YWHAE, NCSTN, SON, TNFRSF10B, EIF5AL1, CFL1, HSPB1, HSPD1, APBB1, UBA52, DNM2	1.50194	11.1384	1.39116e-05	0.0241983
Annotation Cluster 3	Enrichment Score: 2.053424602637471
Category	Term		Count	PValue	Genes	Fold Enrichment	FDR	PValue
GOTERM_BP_FAT	GO:0043065	positive regulation of apoptosis	26	0.00836105	APH1A, EIF5A, FEM1B, ITM2B, PTEN, IL10, RPS3, SERINC3, SQSTM1, PPP2CA, RAC1, RPL11, DYRK2, TOP2A, RPS27A, TXNIP, ARHGEF2, SOD1, RPS6, YWHAE, NCSTN, TNFRSF10B, EIF5AL1, HSPD1, APBB1, UBA52, DNM2	1.71162	13.521	9.75695e-05	0.1696
GOTERM_BP_FAT	GO:0043068	positive regulation of programmed cell death	26	0.00884417	APH1A, EIF5A, FEM1B, ITM2B, PTEN, IL10, RPS3, SERINC3, SQSTM1, PPP2CA, RAC1, RPL11, DYRK2, TOP2A, RPS27A, TXNIP, ARHGEF2, SOD1, RPS6, YWHAE, NCSTN, TNFRSF10B, EIF5AL1, HSPD1, APBB1, UBA52, DNM2	1.70388	14.247	0.000108536	0.188646
GOTERM_BP_FAT	GO:0010942	positive regulation of cell death	26	0.00934992	APH1A, EIF5A, FEM1B, ITM2B, PTEN, IL10, RPS3, SERINC3, SQSTM1, PPP2CA, RAC1, RPL11, DYRK2, TOP2A, RPS27A, TXNIP, ARHGEF2, SOD1, RPS6, YWHAE, NCSTN, TNFRSF10B, EIF5AL1, HSPD1, APBB1, UBA52, DNM2	1.6962	15.0009	0.000119341	0.207407
Annotation Cluster 4	Enrichment Score: 1.8742936085787187
Category	Term		Count	PValue	Genes	Fold Enrichment	FDR	PValue
GOTERM_BP_FAT	GO:0006916	anti-apoptosis	17	0.00387913	IL2RB, YWHAZ, HSPA1A, PRDX2, PIM2, HSPA1B, SOD1, IL10, SON, SQSTM1, CFL1, TPT1, HSPB1, HSPA5, UBA52, ARHGDIA, RPS27A, HSPA9	2.19831	6.50346	2.79491e-05	0.04861
GOTERM_BP_FAT	GO:0043069	negative regulation of programmed cell death	22	0.0170003	IL2RB, YWHAZ, HSPA1A, PRDX2, PIM2, HSPA1B, SOD1, PAX2, PTEN, IL10, SON, SQSTM1, CFL1, PPP2CB, RHOA, TPT1, HSPB1, HSPA5, HSPD1, UBA52, ARHGDIA, RPS27A, HSPA9	1.70388	25.6704	0.000438473	0.760047
GOTERM_BP_FAT	GO:0060548	negative regulation of cell death	22	0.0179629	IL2RB, YWHAZ, HSPA1A, PRDX2, PIM2, HSPA1B, SOD1, PAX2, PTEN, IL10, SON, SQSTM1, CFL1, PPP2CB, RHOA, TPT1, HSPB1, HSPA5, HSPD1, UBA52, ARHGDIA, RPS27A, HSPA9	1.69481	26.9198	0.000457599	0.793076
GOTERM_BP_FAT	GO:0043066	negative regulation of apoptosis	21	0.0268695	IL2RB, YWHAZ, HSPA1A, PRDX2, PIM2, HSPA1B, SOD1, PTEN, IL10, SON, SQSTM1, CFL1, PPP2CB, RHOA, TPT1, HSPB1, HSPA5, HSPD1, UBA52, ARHGDIA, RPS27A, HSPA9	1.65295	37.5776	0.00084615	1.46183
Annotation Cluster 7	Enrichment Score: 1.3343184761039062
Category	Term		Count	PValue	Genes	Fold Enrichment	FDR	PValue
GOTERM_BP_FAT	GO:0045321	leukocyte activation	15	0.0329672	EGR1, YWHAZ, BST2, MINK1, PRDX2, FKBP1A, MYH9, ITGB1, IL10, CD48, NDRG1, HSPD1, IRF4, DDOST, IMPDH1	1.82558	44.0102	0.0212379	31.1639
GOTERM_BP_FAT	GO:0046649	lymphocyte activation	13	0.0462589	EGR1, BST2, MINK1, PRDX2, FKBP1A, MYH9, ITGB1, IL10, CD48, HSPD1, IRF4, DDOST, IMPDH1	1.84587	55.9329	0.0237991	34.2311
Annotation Cluster 9	Enrichment Score: 1.2374305154196354
Category	Term		Count	PValue	Genes	Fold Enrichment	FDR	PValue	FDR
GOTERM_BP_FAT	GO:0043122	regulation of I-kappaB kinase/NF-kappaB cascade	10	0.0325943	TNFRSF10B, TMEM189-UBE2V1, BST2, SLC20A1, SQSTM1, LGALS1, RHOA, UBE2V1, FKBP1A, PIM2, CANT1	2.22815	43.6354	0.00660622	10.8906
GOTERM_BP_FAT	GO:0043123	positive regulation of I-kappaB kinase/NF-kappaB cascade	9	0.0516123	TNFRSF10B, TMEM189-UBE2V1, BST2, SLC20A1, LGALS1, RHOA, UBE2V1, FKBP1A, PIM2, CANT1	2.17244	60.0222	0.0113988	18.0808
Annotation Cluster 10	Enrichment Score: 1.197657819700169
Category	Term		Count	PValue	Genes	Fold Enrichment	FDR	PValue	FDR
GOTERM_BP_FAT	GO:0006366	transcription from RNA polymerase II promoter	16	0.0594951	E2F2, CCRN4L, COPS5, RREB1, LMO4, HCFC1, MED13, PAX2, POLR2B, ARNT, POLR2A, GTF2I, TARDBP, ETV1, NFE2L2, TBPL1	1.64346	65.3979	0.000445773	0.772654
Annotation Cluster 13	Enrichment Score: 1.1003064223889956
Category	Term		Count	PValue	Genes	Fold Enrichment	FDR	PValue	FDR
GOTERM_BP_FAT	GO:0002474	antigen processing and presentation of peptide antigen via MHC class I	5	0.02073	HLA-A, HLA-C, HLA-E, CALR, HLA-G	4.52592	30.4019	#N/A	#N/A
Annotation Cluster 15	Enrichment Score: 1.0602602536680747
Category	Term		Count	PValue	Genes	Fold Enrichment	FDR	PValue	FDR
GOTERM_BP_FAT	GO:0031328	positive regulation of cellular biosynthetic process	29	0.0273508	HSP90AB1, HMGB2, EIF5A, CALR, PAX2, IL10, ARNT, SQSTM1, DYRK2, RPS27A, MYST3, EIF2B5, EGR1, TBL1XR1, LOC100130009, RAN, ARPP19, SMAD2, ARID1A, MED13, RPS4X, HMGA1, JUNB, ILF2, EIF5AL1, NFE2L2, IRF4, APBB1, PBX2, UBA52, NFIB	1.50002	38.1096	0.0168445	25.5862
GOTERM_BP_FAT	GO:0009891	positive regulation of biosynthetic process	29	0.0322007	HSP90AB1, HMGB2, EIF5A, CALR, PAX2, IL10, ARNT, SQSTM1, DYRK2, RPS27A, MYST3, EIF2B5, EGR1, TBL1XR1, LOC100130009, RAN, ARPP19, SMAD2, ARID1A, MED13, RPS4X, HMGA1, JUNB, ILF2, EIF5AL1, NFE2L2, IRF4, APBB1, PBX2, UBA52, NFIB	1.47889	43.2374	0.0202314	29.9221
GOTERM_BP_FAT	GO:0010557	positive regulation of macromolecule biosynthetic process	27	0.0486528	HMGB2, EIF5A, CALR, PAX2, IL10, ARNT, SQSTM1, DYRK2, RPS27A, EIF2B5, MYST3, EGR1, TBL1XR1, LOC100130009, RAN, SMAD2, ARID1A, MED13, RPS4X, HMGA1, JUNB, ILF2, EIF5AL1, NFE2L2, IRF4, APBB1, PBX2, UBA52, NFIB	1.4483	57.808	0.025102	35.7416
Annotation Cluster 18	Enrichment Score: 1.0098520725821565
Category	Term		Count	PValue	Genes	Fold Enrichment	FDR	PValue	FDR
GOTERM_BP_FAT	GO:0034728	nucleosome organization	8	0.025881	LOC100130009, HMGB2, ARID1A, HMGA1, LOC440926, HIST1H3B, SMARCA5, H3F3A, HIST1H3C, H3F3B, HIST1H3D, HIST1H4D, HIST1H3G, HIST1H3H, MYST3	2.6945	36.4714	0.00894722	14.474
Annotation Cluster 22	Enrichment Score: 0.9280611781520545
Category	Term		Count	PValue	Genes	Fold Enrichment	FDR	PValue	FDR
GOTERM_BP_FAT	GO:0070647	protein modification by small protein conjugation or removal	12	0.100352	COPS5, TMEM189-UBE2V1, USP9X, UBE2V1, UBE3C, OS9, RBX1, UBE2D3, HUWE1, FBXO3, RPS27A, UBA52, FBXO11	1.67111	83.9536	0.00472158	7.90345

## Sheet: BCBL-1-specific target
Gene ontology analysis of pathways enriched in the KSHV miRNA targetome in BCBL-1 cells. Analysis was performed with DAVID (Huang et al., 2009) at high stringency with the KSHV miRNA targets found all three BRs. Analysis shown here was performed with targets specific for BCBL-1 at the stringency 3of3. Enrichment was calculated against the background of the BCBL-1-specific transcriptome (Fan et al…
background: BCBL-1 transcriptome								background: human genome
Annotation Cluster 1	Enrichment Score: 1.8711337603132623
Category	Term		Count	PValue	Genes	Fold Enrichment	FDR
GOTERM_BP_FAT	GO:0046649	lymphocyte activation	12	0.00515027	CD48, EGR1, BST2, PRDX2, FKBP1A, IRF4, HSPD1, MYH9, IMPDH1, ITGB1, DDOST, IL10	2.64214	8.3525	0.00287904	4.7846
GOTERM_BP_FAT	GO:0045321	leukocyte activation	12	0.0157905	CD48, EGR1, BST2, PRDX2, FKBP1A, IRF4, HSPD1, MYH9, IMPDH1, ITGB1, DDOST, IL10	2.26469	23.5745	0.0121397	18.7548
GOTERM_BP_FAT	GO:0001775	cell activation	12	0.0299483	CD48, EGR1, BST2, PRDX2, FKBP1A, IRF4, HSPD1, MYH9, IMPDH1, ITGB1, DDOST, IL10	2.05724	40.1663	0.0368536	47.1934
Annotation Cluster 2	Enrichment Score: 1.8580937915912912
Category	Term		Count	PValue	Genes	Fold Enrichment	FDR	PValue	FDR
GOTERM_BP_FAT	GO:0046651	lymphocyte proliferation	5	0.0124115	PRDX2, FKBP1A, HSPD1, IMPDH1, IL10	5.34718	19.0194	0.0108439	16.9234
GOTERM_BP_FAT	GO:0032943	mononuclear cell proliferation	5	0.0146537	PRDX2, FKBP1A, HSPD1, IMPDH1, IL10	5.10412	22.0697	0.0127369	19.5859
GOTERM_BP_FAT	GO:0070661	leukocyte proliferation	5	0.0146537	PRDX2, FKBP1A, HSPD1, IMPDH1, IL10	5.10412	22.0697	0.0127369	19.5859
Annotation Cluster 3	Enrichment Score: 1.59792545338225
Category	Term		Count	PValue	Genes	Fold Enrichment	FDR	PValue	FDR
GOTERM_BP_FAT	GO:0051099	positive regulation of binding	7	0.010941	TMEM189-UBE2V1, UBE2V1, TGFBR3, FKBP1A, IRF4, BRD4, CALM2, IL10	3.65598	16.9584	0.00550832	8.96513
GOTERM_BP_FAT	GO:0043388	positive regulation of DNA binding	6	0.0249152	TMEM189-UBE2V1, UBE2V1, TGFBR3, IRF4, BRD4, CALM2, IL10	3.54602	34.7006	0.014862	22.4792
Annotation Cluster 4	Enrichment Score: 1.504448017205763
Category	Term		Count	PValue	Genes	Fold Enrichment	FDR	PValue	FDR
GOTERM_BP_FAT	GO:0065003	macromolecular complex assembly	27	0.0221876	E2F2, GRB2, DICER1, GPAA1, FKBP1A, RAC1, HIST1H4D, KPNB1, TBPL1, MYST3, LOC100130009, IL2RB, EPRS, SMAD2, IPO9, MED13, PFKM, LOC440926, GTF2I, IPO7, NUP205, SMARCA5, H3F3A, CELF1, VAMP3, HIST1H3D, HSPD1, LAMC1	1.55479	31.5456	7.60279e-06	0.0129277
GOTERM_BP_FAT	GO:0006461	protein complex assembly	21	0.0371769	E2F2, IL2RB, LOC100130009, GRB2, GPAA1, EPRS, FKBP1A, SMAD2, IPO9, MED13, PFKM, GTF2I, IPO7, NUP205, RAC1, SMARCA5, VAMP3, HSPD1, LAMC1, KPNB1, TBPL1	1.59331	47.2678	5.0613e-05	0.0860323
GOTERM_BP_FAT	GO:0070271	protein complex biogenesis	21	0.0371769	E2F2, IL2RB, LOC100130009, GRB2, GPAA1, EPRS, FKBP1A, SMAD2, IPO9, MED13, PFKM, GTF2I, IPO7, NUP205, RAC1, SMARCA5, VAMP3, HSPD1, LAMC1, KPNB1, TBPL1	1.59331	47.2678	5.0613e-05	0.0860323
Annotation Cluster 6	Enrichment Score: 1.2175862595949074
Category	Term		Count	PValue	Genes	Fold Enrichment	FDR	PValue	FDR
GOTERM_BP_FAT	GO:0055010	ventricular cardiac muscle morphogenesis	3	0.0354561	LY6E, TGFBR3, FKBP1A	9.62492	45.6531	0.0751734	73.5237
Annotation Cluster 7	Enrichment Score: 1.2106128242791048
Category	Term		Count	PValue	Genes	Fold Enrichment	FDR	PValue	FDR
GOTERM_BP_FAT	GO:0042987	amyloid precursor protein catabolic process	3	0.0459149	NCSTN, APH1A, FKBP1A	8.42181	54.7941	0.0139605	21.264
GOTERM_BP_FAT	GO:0042982	amyloid precursor protein metabolic process	3	0.0459149	NCSTN, APH1A, FKBP1A	8.42181	54.7941	0.0207554	29.9989
Annotation Cluster 8	Enrichment Score: 1.204309457377542
Category	Term		Count	PValue	Genes	Fold Enrichment	FDR	PValue	FDR
GOTERM_BP_FAT	GO:0006916	anti-apoptosis	11	0.0259507	IL2RB, SON, SQSTM1, HSPB1, PRDX2, HSPA1A, PIM2, HSPA1B, SOD1, UBA52, IL10, ARHGDIA	2.20571	35.8621	0.00121948	2.0536
GOTERM_BP_FAT	GO:0043069	negative regulation of programmed cell death	14	0.0703873	IL2RB, HSPA1A, PRDX2, HSPA1B, PIM2, PAX2, SOD1, IL10, SON, SQSTM1, RHOA, HSPB1, HSPD1, ARHGDIA, UBA52	1.68136	70.8543	0.00788354	12.5926
GOTERM_BP_FAT	GO:0060548	negative regulation of cell death	14	0.0727642	IL2RB, HSPA1A, PRDX2, HSPA1B, PIM2, PAX2, SOD1, IL10, SON, SQSTM1, RHOA, HSPB1, HSPD1, ARHGDIA, UBA52	1.67242	72.0879	0.00818744	13.0468
Annotation Cluster 9	Enrichment Score: 1.1910415386334012
Category	Term		Count	PValue	Genes	Fold Enrichment	FDR	PValue	FDR
GOTERM_BP_FAT	GO:0006351	transcription, DNA-dependent	14	0.0512841	E2F2, CCRN4L, COPS5, RREB1, LMO4, POLR1C, MED13, PAX2, ZNF217, GTF2I, TARDBP, SMARCA5, ETV1, TBPL1	1.76637	58.9044	0.000390182	0.661434
GOTERM_BP_FAT	GO:0032774	RNA biosynthetic process	14	0.0551795	E2F2, CCRN4L, COPS5, RREB1, LMO4, POLR1C, MED13, PAX2, ZNF217, GTF2I, TARDBP, SMARCA5, ETV1, TBPL1	1.74674	61.6635	0.000453508	0.768395
GOTERM_BP_FAT	GO:0006366	transcription from RNA polymerase II promoter	11	0.094431	E2F2, CCRN4L, COPS5, GTF2I, RREB1, LMO4, TARDBP, ETV1, MED13, PAX2, TBPL1	1.75205	81.2785	0.00119388	2.0109
Annotation Cluster 10	Enrichment Score: 1.0958786824127558
Category	Term		Count	PValue	Genes	Fold Enrichment	FDR	PValue	FDR
GOTERM_BP_FAT	GO:0048738	cardiac muscle tissue development	4	0.0428783	LY6E, TGFBR3, FKBP1A, ITGB1	4.9907	52.3012	0.113923	87.2135
Annotation Cluster 11	Enrichment Score: 1.0303220958420474
Category	Term		Count	PValue	Genes	Fold Enrichment	FDR	PValue	FDR
GOTERM_BP_FAT	GO:0006468	protein amino acid phosphorylation	21	0.0339089	GNAI2, WNK1, PKN2, SMG1, AKAP9, PRDX2, SMAD2, MAPKAPK2, PIM2, SOD1, PTPN11, CSNK2A1, VRK3, AAK1, GAB1, TGFBR3, TLK1, CSNK1G3, BRD4, DYRK2, CDK16	1.60963	44.1616	0.00298883	4.96272
GOTERM_BP_FAT	GO:0016310	phosphorylation	25	0.055171	GNAI2, HK2, AKAP9, PRDX2, MAPKAPK2, CSNK2A1, VRK3, AAK1, GAB1, TLK1, BRD4, DYRK2, CDK16, WNK1, PKN2, SMG1, SMAD2, PIM2, PI4KB, SOD1, PTPN11, ATP6V1A, ATP5C1, TGFBR3, CSNK1G3	1.45454	61.6576	0.00116529	1.9632
Annotation Cluster 13	Enrichment Score: 0.9485670704925708
Category	Term		Count	PValue	Genes	Fold Enrichment	FDR	PValue	FDR
GOTERM_BP_FAT	GO:0010628	positive regulation of gene expression	18	0.0386094	EGR1, TBL1XR1, IL2RB, LOC100130009, ARID1A, SMAD2, MED13, PAX2, IL10, JUNB, SQSTM1, PRDM1, IRF4, APBB1, PBX2, UBA52, NFIB, MYST3	1.67044	48.5775	0.00947426	14.9454
Annotation Cluster 23	Enrichment Score: 0.6355001856256459
Category	Term		Count	PValue	Genes	Fold Enrichment	FDR	PValue	FDR
GOTERM_BP_FAT	GO:0000059	protein import into nucleus, docking	4	0.0263493	IPO7, NUP205, IPO9, KPNB1	5.98884	36.304	0.00481069	7.87308

## Sheet: all BC-3 targets
Gene ontology analysis of pathways enriched in the KSHV miRNA targetome in BC-3 cells. Analysis was performed with DAVID (Huang et al., 2009) at high stringency with the KSHV miRNA targets found all three BRs. Analysis shown here was performed with all targets found in BC-3 at the stringency 3of3. Enrichment was calculated against the background of the BC-3-specific transcriptome (Fan et al., 200…
background: BC-3 transcriptome								background: human genome
Annotation Cluster 1	Enrichment Score: 4.738319411794689
Category	Term		Count	PValue	Genes	Fold Enrichment	FDR	PValue	FDR
GOTERM_BP_FAT	GO:0006096	glycolysis	11	9.66539e-07	ALDOA, GPI, LDHB, LDHA, TPI1, ALDOC, PKM2, PGAM1, PGK1, GAPDH, ENO1	7.31072	0.00164707	1.88223e-08	3.22718e-05
GOTERM_BP_FAT	GO:0006007	glucose catabolic process	11	8.87937e-06	ALDOA, GPI, LDHB, LDHA, TPI1, ALDOC, PKM2, PGAM1, PGK1, GAPDH, ENO1	5.88919	0.0151303	1.88202e-08	3.22681e-05
GOTERM_BP_FAT	GO:0019320	hexose catabolic process	11	1.50596e-05	ALDOA, GPI, LDHB, LDHA, TPI1, ALDOC, PKM2, PGAM1, PGK1, GAPDH, ENO1	5.57924	0.0256599	1.44703e-07	0.0002481
GOTERM_BP_FAT	GO:0046365	monosaccharide catabolic process	11	1.93407e-05	ALDOA, GPI, LDHB, LDHA, TPI1, ALDOC, PKM2, PGAM1, PGK1, GAPDH, ENO1	5.43618	0.0329534	2.00784e-07	0.000344253
GOTERM_BP_FAT	GO:0046164	alcohol catabolic process	11	3.11056e-05	ALDOA, GPI, LDHB, LDHA, TPI1, ALDOC, PKM2, PGAM1, PGK1, GAPDH, ENO1	5.171	0.0529939	8.82936e-07	0.00151382
GOTERM_BP_FAT	GO:0044275	cellular carbohydrate catabolic process	11	3.89898e-05	ALDOA, GPI, LDHB, LDHA, TPI1, ALDOC, PKM2, PGAM1, PGK1, GAPDH, ENO1	5.04788	0.0664218	1.49937e-06	0.00257072
GOTERM_BP_FAT	GO:0016052	carbohydrate catabolic process	11	0.000223918	ALDOA, GPI, LDHB, LDHA, TPI1, ALDOC, PKM2, PGAM1, PGK1, GAPDH, ENO1	4.15708	0.380894	2.06821e-05	0.0354544
Annotation Cluster 2	Enrichment Score: 3.6552285811204115
Category	Term		Count	PValue	Genes	Fold Enrichment	FDR	PValue	FDR
GOTERM_BP_FAT	GO:0006006	glucose metabolic process	15	4.16969e-05	ALDOA, LDHB, LDHA, IL6ST, ALDOC, PGAM1, PPP1CC, GPI, TPI1, GBE1, NISCH, PKM2, PGK1, GAPDH, ENO1	3.65957	0.071032	1.75345e-06	0.00300632
GOTERM_BP_FAT	GO:0019318	hexose metabolic process	15	0.000450696	ALDOA, LDHB, LDHA, IL6ST, ALDOC, PGAM1, PPP1CC, GPI, TPI1, GBE1, NISCH, PKM2, PGK1, GAPDH, ENO1	2.95006	0.765262	8.19439e-06	0.0140487
GOTERM_BP_FAT	GO:0005996	monosaccharide metabolic process	16	0.000575872	ALDOA, LDHB, LDHA, IL6ST, ALDOC, PGAM1, PPP1CC, GPI, TPI1, GBE1, NISCH, PKM2, MGEA5, PGK1, GAPDH, ENO1	2.75339	0.976825	1.50516e-05	0.0258036
Annotation Cluster 3	Enrichment Score: 2.2781983647884414
Category	Term		Count	PValue	Genes	Fold Enrichment	FDR	PValue	FDR
GOTERM_BP_FAT	GO:0008219	cell death	33	0.00341021	IER3, MEF2A, ALDOC, NFKBIA, FEM1B, ITM2B, PTEN, RPS3, RTN3, RAD21, NISCH, CXCR4, BCL2, TOP2A, RPS27A, HIP1, OPA1, TMBIM6, YWHAB, RYBP, GARS, YWHAE, DDIT4, VDAC1, TNFRSF10B, CDKN1B, PKM2, MGEA5, SIAH1, PARP4, TNFAIP3, PERP, SPG11	1.68263	5.65508	0.000358803	0.613406
GOTERM_BP_FAT	GO:0016265	death	33	0.00383363	IER3, MEF2A, ALDOC, NFKBIA, FEM1B, ITM2B, PTEN, RPS3, RTN3, RAD21, NISCH, CXCR4, BCL2, TOP2A, RPS27A, HIP1, OPA1, TMBIM6, YWHAB, RYBP, GARS, YWHAE, DDIT4, VDAC1, TNFRSF10B, CDKN1B, PKM2, MGEA5, SIAH1, PARP4, TNFAIP3, PERP, SPG11	1.66938	6.33583	0.000404964	0.692064
GOTERM_BP_FAT	GO:0012501	programmed cell death	29	0.00454031	IER3, MEF2A, ALDOC, NFKBIA, FEM1B, ITM2B, PTEN, RPS3, RTN3, RAD21, NISCH, CXCR4, BCL2, TOP2A, RPS27A, HIP1, OPA1, TMBIM6, YWHAB, RYBP, YWHAE, VDAC1, DDIT4, TNFRSF10B, CDKN1B, PKM2, SIAH1, TNFAIP3, PERP	1.72512	7.46171	0.000439228	0.750413
GOTERM_BP_FAT	GO:0006915	apoptosis	27	0.0129936	IER3, MEF2A, ALDOC, NFKBIA, FEM1B, ITM2B, PTEN, RPS3, RTN3, RAD21, NISCH, CXCR4, BCL2, TOP2A, RPS27A, HIP1, OPA1, TMBIM6, YWHAB, RYBP, YWHAE, VDAC1, DDIT4, TNFRSF10B, SIAH1, TNFAIP3, PERP	1.63132	19.9785	0.00153696	2.60274
Annotation Cluster 4	Enrichment Score: 2.062484786648696
Category	Term		Count	PValue	Genes	Fold Enrichment	FDR	PValue	FDR
GOTERM_BP_FAT	GO:0042981	regulation of apoptosis	34	0.00769729	HMGB1, IER3, YWHAZ, BCLAF1, NFKBIA, EIF5A, CALR, FEM1B, ITM2B, PTEN, PRDX1, RPS3, BCL2, PPP2CA, PPP2CB, TPT1, RPL11, HSPA5, TOP2A, RPS27A, HSPA9, HIP1, PPP2R1A, TMBIM6, YWHAB, ANXA5, YWHAE, CDKN1A, CDKN1B, TNFRSF10B, EIF5AL1, VEGFA, CFL1, TNFAIP3, PERP	1.57905	12.3376	0.000164609	0.281855
GOTERM_BP_FAT	GO:0043067	regulation of programmed cell death	34	0.00884962	HMGB1, IER3, YWHAZ, BCLAF1, NFKBIA, EIF5A, CALR, FEM1B, ITM2B, PTEN, PRDX1, RPS3, BCL2, PPP2CA, PPP2CB, TPT1, RPL11, HSPA5, TOP2A, RPS27A, HSPA9, HIP1, PPP2R1A, TMBIM6, YWHAB, ANXA5, YWHAE, CDKN1A, CDKN1B, TNFRSF10B, EIF5AL1, VEGFA, CFL1, TNFAIP3, PERP	1.56398	14.0563	0.000203569	0.348456
GOTERM_BP_FAT	GO:0010941	regulation of cell death	34	0.00953418	HMGB1, IER3, YWHAZ, BCLAF1, NFKBIA, EIF5A, CALR, FEM1B, ITM2B, PTEN, PRDX1, RPS3, BCL2, PPP2CA, PPP2CB, TPT1, RPL11, HSPA5, TOP2A, RPS27A, HSPA9, HIP1, PPP2R1A, TMBIM6, YWHAB, ANXA5, YWHAE, CDKN1A, CDKN1B, TNFRSF10B, EIF5AL1, VEGFA, CFL1, TNFAIP3, PERP	1.55655	15.0622	0.000216318	0.37024
Annotation Cluster 5	Enrichment Score: 1.7581257274300883
Category	Term		Count	PValue	Genes	Fold Enrichment	FDR	PValue	FDR
GOTERM_BP_FAT	GO:0032446	protein modification by small protein conjugation	11	0.0136205	UBE2D3, TMEM189-UBE2V1, WWP2, SIAH1, UBE2V2, UBE3C, UBE2L3, RPS27A, RBX1, OS9, FBXO11	2.43691	20.8403	0.00199193	3.36089
GOTERM_BP_FAT	GO:0016567	protein ubiquitination	10	0.0170053	UBE2D3, TMEM189-UBE2V1, WWP2, SIAH1, UBE2V2, UBE3C, UBE2L3, RPS27A, OS9, FBXO11	2.50308	25.344	0.00333466	5.56608
GOTERM_BP_FAT	GO:0070647	protein modification by small protein conjugation or removal	12	0.0229533	UBE2D3, TMEM189-UBE2V1, WWP2, SIAH1, UBE2V2, UBE3C, UBE2L3, USP33, RPS27A, RBX1, OS9, FBXO11	2.14152	32.6796	0.00261414	4.38872
Annotation Cluster 6	Enrichment Score: 1.7279312623502665
Category	Term		Count	PValue	Genes	Fold Enrichment	FDR	PValue	FDR
GOTERM_BP_FAT	GO:0002474	antigen processing and presentation of peptide antigen via MHC class I	5	0.006062	HLA-A, HLA-C, HLA-E, CALR, HLA-G	6.42457	9.84295	#N/A	#N/A
GOTERM_BP_FAT	GO:0048002	antigen processing and presentation of peptide antigen	5	0.0244487	HLA-A, HLA-C, HLA-E, CALR, HLA-G	4.38039	34.4141	#N/A	#N/A
GOTERM_BP_FAT	GO:0019882	antigen processing and presentation	6	0.044191	HLA-A, AP3D1, HLA-C, HLA-E, CALR, HLA-G	3.04322	53.7082	#N/A	#N/A
Annotation Cluster 7	Enrichment Score: 1.66795001212184
Category	Term		Count	PValue	Genes	Fold Enrichment	FDR	PValue	FDR
GOTERM_BP_FAT	GO:0012502	induction of programmed cell death	17	0.0163863	PPP2R1A, BCLAF1, EIF5A, ITM2B, FEM1B, PRDX1, PTEN, YWHAE, RPS3, CDKN1A, TNFRSF10B, CDKN1B, EIF5AL1, PPP2CA, RPL11, PERP, RPS27A, HIP1	1.89395	24.5389	0.000569326	0.971662
GOTERM_BP_FAT	GO:0006917	induction of apoptosis	17	0.0163863	PPP2R1A, BCLAF1, EIF5A, ITM2B, FEM1B, PRDX1, PTEN, YWHAE, RPS3, CDKN1A, TNFRSF10B, CDKN1B, EIF5AL1, PPP2CA, RPL11, PERP, RPS27A, HIP1	1.89395	24.5389	0.000553378	0.944566
GOTERM_BP_FAT	GO:0043065	positive regulation of apoptosis	20	0.024719	PPP2R1A, BCLAF1, YWHAB, EIF5A, ITM2B, FEM1B, PRDX1, PTEN, YWHAE, RPS3, CDKN1A, TNFRSF10B, CDKN1B, EIF5AL1, PPP2CA, BCL2, RPL11, PERP, TOP2A, RPS27A, HIP1	1.69813	34.723	0.000653681	1.11487
GOTERM_BP_FAT	GO:0043068	positive regulation of programmed cell death	20	0.025717	PPP2R1A, BCLAF1, YWHAB, EIF5A, ITM2B, FEM1B, PRDX1, PTEN, YWHAE, RPS3, CDKN1A, TNFRSF10B, CDKN1B, EIF5AL1, PPP2CA, BCL2, RPL11, PERP, TOP2A, RPS27A, HIP1	1.69068	35.8519	0.000717784	1.22357
GOTERM_BP_FAT	GO:0010942	positive regulation of cell death	20	0.0267939	PPP2R1A, BCLAF1, YWHAB, EIF5A, ITM2B, FEM1B, PRDX1, PTEN, YWHAE, RPS3, CDKN1A, TNFRSF10B, CDKN1B, EIF5AL1, PPP2CA, BCL2, RPL11, PERP, TOP2A, RPS27A, HIP1	1.68329	37.0497	0.000767062	1.30705
Annotation Cluster 8	Enrichment Score: 1.4921096079207896
Category	Term		Count	PValue	Genes	Fold Enrichment	FDR	PValue	FDR
GOTERM_BP_FAT	GO:0051220	cytoplasmic sequestering of protein	4	0.00630193	YWHAB, G3BP2, NFKBIA, MXI1	9.63686	10.2131	0.00481668	7.94499
GOTERM_BP_FAT	GO:0051235	maintenance of location	6	0.0323677	YWHAB, G3BP2, NFKBIA, CALR, MXI1, OS9	3.30407	42.9192	0.0231777	33.1066
GOTERM_BP_FAT	GO:0032507	maintenance of protein location in cell	5	0.0425518	YWHAB, G3BP2, NFKBIA, MXI1, OS9	3.70649	52.3365	0.0198559	29.0975
Annotation Cluster 9	Enrichment Score: 1.4365792310435954
Category	Term		Count	PValue	Genes	Fold Enrichment	FDR	PValue	FDR
GOTERM_BP_FAT	GO:0006469	negative regulation of protein kinase activity	7	0.0297006	PPP2R1A, CDKN1A, CDKN1B, SNX6, PPP2CA, ZNF675, TRIB1	2.93296	40.178	0.00164285	2.77969
GOTERM_BP_FAT	GO:0033673	negative regulation of kinase activity	7	0.0357349	PPP2R1A, CDKN1A, CDKN1B, SNX6, PPP2CA, ZNF675, TRIB1	2.81075	46.2112	0.002041	3.44232
GOTERM_BP_FAT	GO:0051348	negative regulation of transferase activity	7	0.0461747	PPP2R1A, CDKN1A, CDKN1B, SNX6, PPP2CA, ZNF675, TRIB1	2.64541	55.3185	0.00306284	5.12353
Annotation Cluster 10	Enrichment Score: 1.4266722396089806
Category	Term		Count	PValue	Genes	Fold Enrichment	FDR	PValue	FDR
GOTERM_BP_FAT	GO:0006916	anti-apoptosis	13	0.0192887	IER3, HMGB1, YWHAZ, NFKBIA, ANXA5, BCL2, CFL1, VEGFA, TPT1, HSPA5, TNFAIP3, RPS27A, HSPA9	2.10553	28.2448	0.000807174	1.37496
GOTERM_BP_FAT	GO:0043066	negative regulation of apoptosis	17	0.0437768	IER3, HMGB1, YWHAZ, TMBIM6, NFKBIA, ANXA5, PTEN, CDKN1A, BCL2, VEGFA, PPP2CB, CFL1, TPT1, HSPA5, TNFAIP3, RPS27A, HSPA9	1.68027	53.3652	0.00421827	6.9913
GOTERM_BP_FAT	GO:0043069	negative regulation of programmed cell death	17	0.0473224	IER3, HMGB1, YWHAZ, TMBIM6, NFKBIA, ANXA5, PTEN, CDKN1A, BCL2, VEGFA, PPP2CB, CFL1, TPT1, HSPA5, TNFAIP3, RPS27A, HSPA9	1.66321	56.2259	0.00484668	7.99255
GOTERM_BP_FAT	GO:0060548	negative regulation of cell death	17	0.0491696	IER3, HMGB1, YWHAZ, TMBIM6, NFKBIA, ANXA5, PTEN, CDKN1A, BCL2, VEGFA, PPP2CB, CFL1, TPT1, HSPA5, TNFAIP3, RPS27A, HSPA9	1.65481	57.65	0.00493589	8.13386
Annotation Cluster 11	Enrichment Score: 1.3879413404496939
Category	Term		Count	PValue	Genes	Fold Enrichment	FDR	PValue	FDR
GOTERM_BP_FAT	GO:0051224	negative regulation of protein transport	5	0.00974139	WWP2, YWHAB, G3BP2, NFKBIA, MXI1	5.66874	15.3646	#N/A	#N/A
GOTERM_BP_FAT	GO:0032880	regulation of protein localization	8	0.033811	SEPT2, WWP2, BCL2, YWHAB, G3BP2, NFKBIA, MXI1, PRDX1	2.56983	44.3528	0.0246987	34.8702
Annotation Cluster 12	Enrichment Score: 1.2439197385104217
Category	Term		Count	PValue	Genes	Fold Enrichment	FDR	PValue	FDR
GOTERM_BP_FAT	GO:0043488	regulation of mRNA stability	4	0.0325437	ZFP36, VEGFA, ELAVL1, SYNCRIP	5.50678	43.0959	0.0175416	26.1717
GOTERM_BP_FAT	GO:0043487	regulation of RNA stability	4	0.0391642	ZFP36, VEGFA, ELAVL1, SYNCRIP	5.13966	49.3797	0.0222124	31.9642
Annotation Cluster 13	Enrichment Score: 1.243176332684125
Category	Term		Count	PValue	Genes	Fold Enrichment	FDR	PValue	FDR
GOTERM_BP_FAT	GO:0051236	establishment of RNA localization	9	0.0532653	XPOT, NUP153, POM121, CKAP5, RAN, EIF5AL1, G3BP2, KHSRP, EIF5A, POM121C	2.16829	60.6535	0.00326617	5.45475
GOTERM_BP_FAT	GO:0050657	nucleic acid transport	9	0.0532653	XPOT, NUP153, POM121, CKAP5, RAN, EIF5AL1, G3BP2, KHSRP, EIF5A, POM121C	2.16829	60.6535	0.00326617	5.45475
GOTERM_BP_FAT	GO:0050658	RNA transport	9	0.0532653	XPOT, NUP153, POM121, CKAP5, RAN, EIF5AL1, G3BP2, KHSRP, EIF5A, POM121C	2.16829	60.6535	0.00326617	5.45475
GOTERM_BP_FAT	GO:0006403	RNA localization	9	0.0565813	XPOT, NUP153, POM121, CKAP5, RAN, EIF5AL1, G3BP2, KHSRP, EIF5A, POM121C	2.14152	62.9371	0.00393952	6.5439
GOTERM_BP_FAT	GO:0015931	nucleobase, nucleoside, nucleotide and nucleic acid transport	9	0.0711398	XPOT, NUP153, POM121, CKAP5, RAN, EIF5AL1, G3BP2, KHSRP, EIF5A, POM121C	2.04075	71.5657	0.00816787	13.1178
Annotation Cluster 14	Enrichment Score: 1.2139913018136115
Category	Term		Count	PValue	Genes	Fold Enrichment	FDR	PValue	FDR
GOTERM_BP_FAT	GO:0051220	cytoplasmic sequestering of protein	4	0.00630193	YWHAB, G3BP2, NFKBIA, MXI1	9.63686	10.2131	0.00481668	7.94499
GOTERM_BP_FAT	GO:0042990	regulation of transcription factor import into nucleus	4	0.0325437	G3BP2, NFKBIA, MXI1, PRDX1	5.50678	43.0959	0.0398741	50.2253
GOTERM_BP_FAT	GO:0042994	cytoplasmic sequestering of transcription factor	3	0.0347838	G3BP2, NFKBIA, MXI1	9.63686	45.3	0.0304717	41.1735
GOTERM_BP_FAT	GO:0042992	negative regulation of transcription factor import into nucleus	3	0.0470596	G3BP2, NFKBIA, MXI1	8.26017	56.0197	0.0479624	56.9459
GOTERM_BP_FAT	GO:0042345	regulation of NF-kappaB import into nucleus	3	0.0470596	G3BP2, NFKBIA, PRDX1	8.26017	56.0197	#N/A	#N/A
Annotation Cluster 15	Enrichment Score: 1.2072800258535015
Category	Term		Count	PValue	Genes	Fold Enrichment	FDR	PValue	FDR
GOTERM_BP_FAT	GO:0006268	DNA unwinding during replication	4	0.021228	HMGB1, HMGB2, HMGA1, MCM6	6.42457	30.6248	0.00481668	7.94499
GOTERM_BP_FAT	GO:0032392	DNA geometric change	4	0.0391642	HMGB1, HMGB2, HMGA1, MCM6	5.13966	49.3797	0.0100161	15.8524
GOTERM_BP_FAT	GO:0032508	DNA duplex unwinding	4	0.0391642	HMGB1, HMGB2, HMGA1, MCM6	5.13966	49.3797	0.0100161	15.8524
Annotation Cluster 16	Enrichment Score: 1.202272510784812
Category	Term		Count	PValue	Genes	Fold Enrichment	FDR	PValue	FDR
GOTERM_BP_FAT	GO:0006109	regulation of carbohydrate metabolic process	4	0.0391642	PGAM1, ARPP19, MGEA5, ARNT	5.13966	49.3797	0.0761225	74.2698
GOTERM_BP_FAT	GO:0010675	regulation of cellular carbohydrate metabolic process	4	0.0391642	PGAM1, ARPP19, MGEA5, ARNT	5.13966	49.3797	0.0715573	72.0007
Annotation Cluster 17	Enrichment Score: 1.1317285560719792
Category	Term		Count	PValue	Genes	Fold Enrichment	FDR	PValue	FDR
GOTERM_BP_FAT	GO:0032269	negative regulation of cellular protein metabolic process	12	0.0601302	HSP90AB1, PPP2R1A, PPP2CA, YWHAB, MGEA5, PEBP1, FBXO5, CALR, YWHAE, BUB3, RPS27A, EIF2B5	1.83559	65.2427	0.0063615	10.3645
GOTERM_BP_FAT	GO:0051248	negative regulation of protein metabolic process	12	0.0658578	HSP90AB1, PPP2R1A, PPP2CA, YWHAB, MGEA5, PEBP1, FBXO5, CALR, YWHAE, BUB3, RPS27A, EIF2B5	1.80691	68.6811	0.00838264	13.4398
Annotation Cluster 18	Enrichment Score: 1.1016999430475851
Category	Term		Count	PValue	Genes	Fold Enrichment	FDR	PValue	FDR
GOTERM_BP_FAT	GO:0042516	regulation of tyrosine phosphorylation of Stat3 protein	3	0.0239999	PPP2R1A, IL6ST, PPP2CA	11.5642	33.898	0.0682132	70.2205
Annotation Cluster 21	Enrichment Score: 0.9847480838866366
Category	Term		Count	PValue	Genes	Fold Enrichment	FDR	PValue	FDR
GOTERM_BP_FAT	GO:0048285	organelle fission	15	0.0601657	OPA1, SEPT2, RAN, CKAP5, TPX2, CCNG2, WEE1, NCAPD2, RAD21, FBXO5, PBRM1, CCNA2, BUB3, STAG2, STAG1	1.68085	65.265	0.000255834	0.437735
GOTERM_BP_FAT	GO:0007067	mitosis	14	0.086865	SEPT2, RAN, CKAP5, TPX2, CCNG2, WEE1, NCAPD2, RAD21, FBXO5, PBRM1, CCNA2, BUB3, STAG2, STAG1	1.62549	78.7443	0.000512949	0.875842
GOTERM_BP_FAT	GO:0000280	nuclear division	14	0.086865	SEPT2, RAN, CKAP5, TPX2, CCNG2, WEE1, NCAPD2, RAD21, FBXO5, PBRM1, CCNA2, BUB3, STAG2, STAG1	1.62549	78.7443	0.000512949	0.875842
GOTERM_BP_FAT	GO:0000087	M phase of mitotic cell cycle	14	0.100027	SEPT2, RAN, CKAP5, TPX2, CCNG2, WEE1, NCAPD2, RAD21, FBXO5, PBRM1, CCNA2, BUB3, STAG2, STAG1	1.58725	83.4034	0.000618192	1.05465
Annotation Cluster 27	Enrichment Score: 0.8046694420219276
Category	Term		Count	PValue	Genes	Fold Enrichment	FDR	PValue	FDR
GOTERM_BP_FAT	GO:0051412	response to corticosterone stimulus	3	0.0347838	CDKN1A, BCL2, PEBP1	9.63686	45.3	0.0611887	66.1279
GOTERM_BP_FAT	GO:0051385	response to mineralocorticoid stimulus	3	0.0470596	CDKN1A, BCL2, PEBP1	8.26017	56.0197	0.0907195	80.418
Annotation Cluster 29	Enrichment Score: 0.777612469025762
Category	Term		Count	PValue	Genes	Fold Enrichment	FDR	PValue	FDR
GOTERM_BP_FAT	GO:0000278	mitotic cell cycle	21	0.0984793	SEPT2, CKAP5, RAN, CAMK2G, TPX2, CCNG2, WEE1, NCAPD2, CDKN1A, RAD21, CDKN1B, CCND2, BCL2, FBXO5, PBRM1, KPNA2, CCNA2, STAG2, RPS27A, BUB3, STAG1	1.42017	82.91	7.55036e-05	0.129376

## Sheet: BC-3-specific targets
Gene ontology analysis of pathways enriched in the KSHV miRNA targetome in BC-3 cells. Analysis was performed with DAVID (Huang et al., 2009) at high stringency with the KSHV miRNA targets found all three BRs. Analysis shown here was performed with targets specific for BC-3 at the stringency 3of3. Enrichment was calculated against the background of the BC-3-specific transcriptome (Fan et al., 200…
background: BC-3 transcriptome								background: human genome
Annotation Cluster 1	Enrichment Score: 2.149887214021106
Category	Term		Count	PValue	Genes	Fold Enrichment	FDR	PValue	FDR
GOTERM_BP_FAT	GO:0008219	cell death	21	0.00405532	IER3, MEF2A, OPA1, TMBIM6, YWHAB, GARS, RYBP, NFKBIA, DDIT4, VDAC1, RTN3, NISCH, CDKN1B, CXCR4, BCL2, MGEA5, SIAH1, PARP4, TNFAIP3, PERP, HIP1	1.96905	6.47564	0.00413626	6.64929
GOTERM_BP_FAT	GO:0016265	death	21	0.00443496	IER3, MEF2A, OPA1, TMBIM6, YWHAB, GARS, RYBP, NFKBIA, DDIT4, VDAC1, RTN3, NISCH, CDKN1B, CXCR4, BCL2, MGEA5, SIAH1, PARP4, TNFAIP3, PERP, HIP1	1.95355	7.06126	0.00446589	7.1609
GOTERM_BP_FAT	GO:0012501	programmed cell death	18	0.00867368	IER3, MEF2A, OPA1, TMBIM6, YWHAB, RYBP, NFKBIA, VDAC1, RTN3, DDIT4, NISCH, CDKN1B, CXCR4, BCL2, SIAH1, TNFAIP3, PERP, HIP1	1.96905	13.37	0.00800117	12.4848
GOTERM_BP_FAT	GO:0006915	apoptosis	17	0.0161188	IER3, MEF2A, OPA1, TMBIM6, YWHAB, RYBP, NFKBIA, VDAC1, RTN3, DDIT4, NISCH, CXCR4, BCL2, SIAH1, TNFAIP3, PERP, HIP1	1.88881	23.4882	0.0148937	22.0501
Annotation Cluster 2	Enrichment Score: 2.0397871843336195
Category	Term		Count	PValue	Genes	Fold Enrichment	FDR	PValue	FDR
GOTERM_BP_FAT	GO:0045936	negative regulation of phosphate metabolic process	5	0.0054763	PPP2R1A, CDKN1A, CDKN1B, YWHAB, PEBP1	6.81595	8.64996	0.0051473	8.21018
GOTERM_BP_FAT	GO:0010563	negative regulation of phosphorus metabolic process	5	0.0054763	PPP2R1A, CDKN1A, CDKN1B, YWHAB, PEBP1	6.81595	8.64996	0.0051473	8.21018
GOTERM_BP_FAT	GO:0042326	negative regulation of phosphorylation	4	0.0253316	PPP2R1A, CDKN1A, CDKN1B, PEBP1	6.16399	34.4739	0.0275841	37.1454
Annotation Cluster 3	Enrichment Score: 1.8391984062462734
Category	Term		Count	PValue	Genes	Fold Enrichment	FDR	PValue	FDR
GOTERM_BP_FAT	GO:0043488	regulation of mRNA stability	4	0.00625621	ZFP36, VEGFA, ELAVL1, SYNCRIP	10.1266	9.82306	0.00381918	6.15464
GOTERM_BP_FAT	GO:0043487	regulation of RNA stability	4	0.00766142	ZFP36, VEGFA, ELAVL1, SYNCRIP	9.45145	11.9011	0.0049135	7.85142
GOTERM_BP_FAT	GO:0043489	RNA stabilization	3	0.0302895	VEGFA, ELAVL1, SYNCRIP	10.6329	39.7545	0.0195585	27.9564
GOTERM_BP_FAT	GO:0048255	mRNA stabilization	3	0.0302895	VEGFA, ELAVL1, SYNCRIP	10.6329	39.7545	0.0195585	27.9564
Annotation Cluster 4	Enrichment Score: 1.5796635142064601
Category	Term		Count	PValue	Genes	Fold Enrichment	FDR	PValue	FDR
GOTERM_BP_FAT	GO:0051224	negative regulation of protein transport	4	0.0109905	WWP2, YWHAB, NFKBIA, MXI1	8.33952	16.6461	0.0202429	28.7868
GOTERM_BP_FAT	GO:0032880	regulation of protein localization	6	0.0256414	WWP2, BCL2, YWHAB, NFKBIA, MXI1, PRDX1	3.5443	34.8162	0.015577	22.9429
GOTERM_BP_FAT	GO:0051223	regulation of protein transport	5	0.033774	WWP2, YWHAB, NFKBIA, MXI1, PRDX1	4.02761	43.2236	0.0255375	34.9129
Annotation Cluster 5	Enrichment Score: 1.167940863901447
Category	Term		Count	PValue	Genes	Fold Enrichment	FDR	PValue	FDR
GOTERM_BP_FAT	GO:0010558	negative regulation of macromolecule biosynthetic process	14	0.0480745	HMGB1, BCLAF1, YWHAB, RYBP, ZNF675, RBBP7, CDKN1B, MGEA5, KDM5B, NCOR2, KDM6B, ENO1, EIF2B5, SMARCA4	1.7785	55.5902	0.02921	38.8674
Annotation Cluster 6	Enrichment Score: 1.1054716768673247
Category	Term		Count	PValue	Genes	Fold Enrichment	FDR	PValue	FDR
GOTERM_BP_FAT	GO:0010522	regulation of calcium ion transport into cytosol	3	0.0246795	BCL2, MGEA5, CALM3	11.8143	33.7479	0.0662694	67.9623
Annotation Cluster 7	Enrichment Score: 1.0913483549301244
Category	Term		Count	PValue	Genes	Fold Enrichment	FDR	PValue	FDR
GOTERM_BP_FAT	GO:0022403	cell cycle phase	14	0.0515891	CKAP5, CAMK2G, TPX2, CCNG2, WEE1, NCAPD2, CDKN1A, CDKN1B, BCL2, PBRM1, KPNA2, CCNA2, STAG2, STAG1	1.75958	58.2158	0.00108193	1.78099
GOTERM_BP_FAT	GO:0000278	mitotic cell cycle	14	0.0552778	CKAP5, CAMK2G, TPX2, CCNG2, WEE1, NCAPD2, CDKN1A, CDKN1B, BCL2, PBRM1, KPNA2, CCNA2, STAG2, STAG1	1.74106	60.8141	0.000341997	0.566222
Annotation Cluster 8	Enrichment Score: 1.090597289306751
Category	Term		Count	PValue	Genes	Fold Enrichment	FDR	PValue	FDR
GOTERM_BP_FAT	GO:0051412	response to corticosterone stimulus	3	0.0108668	CDKN1A, BCL2, PEBP1	17.7215	16.474	0.022141	31.0427
GOTERM_BP_FAT	GO:0051385	response to mineralocorticoid stimulus	3	0.0149354	CDKN1A, BCL2, PEBP1	15.1898	21.9579	0.033752	43.4462
Annotation Cluster 9	Enrichment Score: 1.0736682384068066
Category	Term		Count	PValue	Genes	Fold Enrichment	FDR	PValue	FDR
GOTERM_BP_FAT	GO:0051224	negative regulation of protein transport	4	0.0109905	WWP2, YWHAB, NFKBIA, MXI1	8.33952	16.6461	0.0202429	28.7868
GOTERM_BP_FAT	GO:0051220	cytoplasmic sequestering of protein	3	0.0195508	YWHAB, NFKBIA, MXI1	13.2911	27.7686	0.0171128	24.9144
Annotation Cluster 10	Enrichment Score: 1.0579514242468897
Category	Term		Count	PValue	Genes	Fold Enrichment	FDR	PValue	FDR
GOTERM_BP_FAT	GO:0006469	negative regulation of protein kinase activity	5	0.0389079	PPP2R1A, CDKN1A, CDKN1B, ZNF675, TRIB1	3.85249	47.9945	0.0087756	13.6121
GOTERM_BP_FAT	GO:0033673	negative regulation of kinase activity	5	0.0444643	PPP2R1A, CDKN1A, CDKN1B, ZNF675, TRIB1	3.69197	52.7325	0.0100814	15.4821
Annotation Cluster 11	Enrichment Score: 1.0279865197470202
Category	Term		Count	PValue	Genes	Fold Enrichment	FDR	PValue	FDR
GOTERM_BP_FAT	GO:0051271	negative regulation of cell motion	4	0.0423562	CDKN1B, NISCH, BCL2, TRIB1	5.06328	50.9848	0.0639887	66.6382
Annotation Cluster 14	Enrichment Score: 0.9016926892270839
Category	Term		Count	PValue	Genes	Fold Enrichment	FDR	PValue	FDR
GOTERM_BP_FAT	GO:0030308	negative regulation of cell growth	5	0.033774	PPP2R1A, CDKN1A, CDKN1B, BCL2, ENO1	4.02761	43.2236	0.045295	53.6748
GOTERM_BP_FAT	GO:0045792	negative regulation of cell size	5	0.047401	PPP2R1A, CDKN1A, CDKN1B, BCL2, ENO1	3.61663	55.0698	0.0565102	61.9265
Annotation Cluster 15	Enrichment Score: 0.8988572873475612
Category	Term		Count	PValue	Genes	Fold Enrichment	FDR	PValue	FDR
GOTERM_BP_FAT	GO:0048285	organelle fission	10	0.0513686	OPA1, CKAP5, TPX2, PBRM1, CCNG2, CCNA2, WEE1, STAG2, NCAPD2, STAG1	2.06064	58.0555	0.000534343	0.883352
GOTERM_BP_FAT	GO:0000280	nuclear division	9	0.0932976	CKAP5, TPX2, PBRM1, CCNG2, CCNA2, WEE1, STAG2, NCAPD2, STAG1	1.92161	80.0831	0.00144607	2.37368
GOTERM_BP_FAT	GO:0007067	mitosis	9	0.0932976	CKAP5, TPX2, PBRM1, CCNG2, CCNA2, WEE1, STAG2, NCAPD2, STAG1	1.92161	80.0831	0.00144607	2.37368

## Sheet: common targets
Gene ontology analysis of pathways enriched in the KSHV miRNA targets common between the two cell lines BCBL-1 and BC-3. Analysis was performed with DAVID (Huang et al., 2009) at high stringency with the KSHV miRNA targets found all three BRs. Analysis shown here was performed with targets common between BCBL-1 and BC-3 at the stringency 3of3. Enrichment was calculated against the background of t…
background: BCBL-1 + BC-3 transcriptomes								background: human genome
Annotation Cluster 1	Enrichment Score: 5.083990619932723
Category	Term		Count	PValue	Genes	Fold Enrichment	FDR	PValue	FDR
GOTERM_BP_FAT	GO:0006096	glycolysis	9	1.90361e-07	ALDOA, GPI, TPI1, LDHA, ALDOC, PKM2, PGAM1, PGK1, GAPDH	13.3002	0.000309891	1.89429e-09	3.09206e-06
GOTERM_BP_FAT	GO:0006007	glucose catabolic process	9	1.17086e-06	ALDOA, GPI, TPI1, LDHA, ALDOC, PKM2, PGAM1, PGK1, GAPDH	10.714	0.00190604	6.87476e-10	1.12217e-06
GOTERM_BP_FAT	GO:0019320	hexose catabolic process	9	2.75254e-06	ALDOA, GPI, TPI1, LDHA, ALDOC, PKM2, PGAM1, PGK1, GAPDH	9.64261	0.00448081	4.03759e-09	6.59058e-06
GOTERM_BP_FAT	GO:0046365	monosaccharide catabolic process	9	3.35386e-06	ALDOA, GPI, TPI1, LDHA, ALDOC, PKM2, PGAM1, PGK1, GAPDH	9.40743	0.00545965	5.38008e-09	8.78192e-06
GOTERM_BP_FAT	GO:0046164	alcohol catabolic process	9	5.86803e-06	ALDOA, GPI, TPI1, LDHA, ALDOC, PKM2, PGAM1, PGK1, GAPDH	8.76601	0.00955223	1.99131e-08	3.25042e-05
GOTERM_BP_FAT	GO:0044275	cellular carbohydrate catabolic process	9	6.99919e-06	ALDOA, GPI, TPI1, LDHA, ALDOC, PKM2, PGAM1, PGK1, GAPDH	8.57121	0.0113935	3.19424e-08	5.21396e-05
GOTERM_BP_FAT	GO:0006006	glucose metabolic process	11	1.30697e-05	ALDOA, GPI, TPI1, LDHA, IL6ST, ALDOC, PKM2, PGAM1, PPP1CC, PGK1, GAPDH	5.89271	0.0212742	1.28105e-07	0.000209107
GOTERM_BP_FAT	GO:0016052	carbohydrate catabolic process	9	2.83577e-05	ALDOA, GPI, TPI1, LDHA, ALDOC, PKM2, PGAM1, PGK1, GAPDH	7.14268	0.0461538	3.46933e-07	0.000566298
GOTERM_BP_FAT	GO:0019318	hexose metabolic process	11	0.000109795	ALDOA, GPI, TPI1, LDHA, IL6ST, ALDOC, PKM2, PGAM1, PPP1CC, PGK1, GAPDH	4.62173	0.178587	2.11468e-07	0.000345179
GOTERM_BP_FAT	GO:0005996	monosaccharide metabolic process	11	0.00042041	ALDOA, GPI, TPI1, LDHA, IL6ST, ALDOC, PKM2, PGAM1, PPP1CC, PGK1, GAPDH	3.92847	0.682198	1.11232e-06	0.00181563
Annotation Cluster 2	Enrichment Score: 1.7243931505337995
Category	Term		Count	PValue	Genes	Fold Enrichment	FDR	PValue	FDR
GOTERM_BP_FAT	GO:0042981	regulation of apoptosis	19	0.0174078	YWHAZ, EIF5A, ITM2B, FEM1B, CALR, PTEN, YWHAE, RPS3, TNFRSF10B, EIF5AL1, PPP2CA, PPP2CB, CFL1, TPT1, RPL11, HSPA5, TOP2A, RPS27A, HSPA9, DNM2	1.78176	24.8647	0.000212241	0.34588
GOTERM_BP_FAT	GO:0043067	regulation of programmed cell death	19	0.0192501	YWHAZ, EIF5A, ITM2B, FEM1B, CALR, PTEN, YWHAE, RPS3, TNFRSF10B, EIF5AL1, PPP2CA, PPP2CB, CFL1, TPT1, RPL11, HSPA5, TOP2A, RPS27A, HSPA9, DNM2	1.76248	27.1255	0.00024286	0.395685
GOTERM_BP_FAT	GO:0010941	regulation of cell death	19	0.0200282	YWHAZ, EIF5A, ITM2B, FEM1B, CALR, PTEN, YWHAE, RPS3, TNFRSF10B, EIF5AL1, PPP2CA, PPP2CB, CFL1, TPT1, RPL11, HSPA5, TOP2A, RPS27A, HSPA9, DNM2	1.75488	28.061	0.000255309	0.415928
Annotation Cluster 3	Enrichment Score: 1.5091060791794184
Category	Term		Count	PValue	Genes	Fold Enrichment	FDR	PValue	FDR
GOTERM_BP_FAT	GO:0006917	induction of apoptosis	10	0.0296784	TNFRSF10B, EIF5AL1, PPP2CA, EIF5A, RPL11, FEM1B, ITM2B, YWHAE, PTEN, RPS27A, RPS3	2.27958	38.7651	0.000877222	1.42231
GOTERM_BP_FAT	GO:0012502	induction of programmed cell death	10	0.0296784	TNFRSF10B, EIF5AL1, PPP2CA, EIF5A, RPL11, FEM1B, ITM2B, YWHAE, PTEN, RPS27A, RPS3	2.27958	38.7651	0.000899831	1.45872
GOTERM_BP_FAT	GO:0043065	positive regulation of apoptosis	12	0.0310712	EIF5A, ITM2B, FEM1B, PTEN, YWHAE, RPS3, TNFRSF10B, PPP2CA, EIF5AL1, RPL11, TOP2A, RPS27A, DNM2	2.04076	40.1804	0.00099622	1.61378
GOTERM_BP_FAT	GO:0043068	positive regulation of programmed cell death	12	0.0318582	EIF5A, ITM2B, FEM1B, PTEN, YWHAE, RPS3, TNFRSF10B, PPP2CA, EIF5AL1, RPL11, TOP2A, RPS27A, DNM2	2.0327	40.9665	0.00106127	1.71831
GOTERM_BP_FAT	GO:0010942	positive regulation of cell death	12	0.0326595	EIF5A, ITM2B, FEM1B, PTEN, YWHAE, RPS3, TNFRSF10B, PPP2CA, EIF5AL1, RPL11, TOP2A, RPS27A, DNM2	2.0247	41.7569	0.00110659	1.79106
Annotation Cluster 4	Enrichment Score: 1.2265735606845767
Category	Term		Count	PValue	Genes	Fold Enrichment	FDR	PValue	FDR
GOTERM_BP_FAT	GO:0034621	cellular macromolecular complex subunit organization	12	0.0151635	HMGB2, CALR, HMGA1, SF3A1, EIF3A, RPS14, IPO5, HIST1H3B, FBXO5, HIST1H3C, H3F3B, HIST1H3G, TUBA1B, HIST1H3H, TUBA1C	2.27554	22.0217	0.00210105	3.37489
GOTERM_BP_FAT	GO:0065003	macromolecular complex assembly	15	0.102342	HMGB2, ALDOC, CALR, SF3A1, HMGA1, POLR2B, POLR2A, EIF3A, RPS14, IPO5, HIST1H3B, FBXO5, HIST1H3C, H3F3B, HIST1H3G, TUBA1B, HIST1H3H, TUBA1C	1.5379	82.7541	0.00699606	10.8276
Annotation Cluster 7	Enrichment Score: 0.9964836565927084
Category	Term		Count	PValue	Genes	Fold Enrichment	FDR	PValue	FDR
GOTERM_BP_FAT	GO:0006605	protein targeting	10	0.00908373	YWHAZ, SRPR, RAN, EIF5AL1, IPO5, EIF5A, SPTBN1, RPL11, CALR, YWHAE, HSPA9	2.78286	13.8044	0.000140879	0.229709
GOTERM_BP_FAT	GO:0006886	intracellular protein transport	12	0.0377719	YWHAZ, SNX6, RAN, EIF5A, CALR, YWHAE, SRPR, EIF5AL1, IPO5, SPTBN1, AP3D1, RPL11, HSPA9	1.97797	46.5706	0.000937534	1.5194
GOTERM_BP_FAT	GO:0034613	cellular protein localization	12	0.06383	YWHAZ, SNX6, RAN, EIF5A, CALR, YWHAE, SRPR, EIF5AL1, IPO5, SPTBN1, AP3D1, RPL11, HSPA9	1.81082	65.8273	0.0020841	3.3481
GOTERM_BP_FAT	GO:0070727	cellular macromolecule localization	12	0.0664305	YWHAZ, SNX6, RAN, EIF5A, CALR, YWHAE, SRPR, EIF5AL1, IPO5, SPTBN1, AP3D1, RPL11, HSPA9	1.79816	67.3402	0.0022133	3.55215
Annotation Cluster 9	Enrichment Score: 0.7528334509829246
Category	Term		Count	PValue	Genes	Fold Enrichment	FDR	PValue	FDR
GOTERM_BP_FAT	GO:0043244	regulation of protein complex disassembly	4	0.0192396	EIF5AL1, CFL1, EIF5A, SPTBN1, SPTAN1	6.85697	27.1127	0.0188771	26.7342
GOTERM_BP_FAT	GO:0030834	regulation of actin filament depolymerization	3	0.0255283	CFL1, SPTBN1, SPTAN1	11.688	34.3593	0.0357682	44.8185
