# Supplementary material for: Ago HITS-CLIP Expands Understanding of Kaposi's Sarcoma-associated Herpesvirus miRNA Function in Primary Effusion Lymphomas
Source: PLoS Pathog. 2012 Aug 23;8(8):e1002884. doi: 10.1371/journal.ppat.1002884 (PMC3426530; doi:10.1371/journal.ppat.1002884)
Supplement: Table S8 — Oligonucleotide sequences. (XLSX) [file ppat.1002884.s019.xlsx]

## Sheet: primers reporter constructs
Oligonucleotides used for PCR amplification and GeneArt Seamless cloning of the 3'UTR or exonic regions of candidate KSHV miRNA targets into the pGL3 promoter vector. Columns show official gene symbol, amplified gene region (3'UTR/Exon), primer name including orientation (for = forward, rev = reverse), primer sequence (including a 16-17 bp overhang for Seamless cloning,marked in bold), and genomi…
Gene	3'UTR/Exon	Primer Name	Sequence	genomic coordinates
ANXA2	3'UTR	ANXA2-pGL3-for	GCCGTGTAATTCTAGACAAGACACTAAGGGCGACTACCAGAAAGC	chr15 q22.2; 60639888-60639860
ANXA2	3'UTR	ANXA2-pGL3-rev	GCTCGAAGCGGCCGGCCCATGTGTACCATTGTATCAGCGACCTGTCATT	chr15 q22.2; 60638891-60638860
C1QBP	Exon	C1QBP_E2E6_pGL3_for	GCCGTGTAATTCTAGACCTAAGATGTCTGGAGGTTGGGAG	chr17 p13.2; 5341519-5341493
C1QBP	Exon	C1QBP_E2E6_pGL3_rev	GCTCGAAGCGGCCGGCCGCACATGTCTAGCTTCAGAGTAG	chr17 p13.2; 5336284-5336255
CEBPA	3'UTR	CEBPA-pGL3-for	GCCGTGTAATTCTAGACTTGTGCCTTGGAAATGCAAACTCACC	chr19 q13.11; 33791963-33791937
CEBPA	3'UTR	CEPBA-pGL3-rev	GCTCGAAGCGGCCGGCCAAGAAGAGAACCAAGCCGTCCTTC	chr19 q13.11; 33790935-33790912
HLA-C	3'UTR	HLA-C_3UTR_pGL3_for	GCCGTGTAATTCTAGATGATTGGGACGTTTCGAGTGTGTG	chr6 p21.33; 31236405-31236432
HLA-C	3'UTR	HLA-C_3UTR_pGL3_rev	GCTCGAAGCGGCCGGCCCTGACCACATAAAGCCCATGAAG	chr6 p21.33; 31236432-31236405
HLA-E	Exon	HLA-E_pGL3_for	GCCGTGTAATTCTAGAAGTTCTCAGGACTCAGAGGCTGGGAT	chr6 p21.33; 1750922-1750948
HLA-E	Exon	HLA-E_pGL3_rev	GCTCGAAGCGGCCGGCCAGCTCCAGAGACCACAGATCCAAGGAG	chr6 p21.33; 1753006-1753033
HMGA1	3'UTR	HMGA1-3'UTR-pGL3-for	GCCGTGTAATTCTAGAAAGAGGAGGGCATCTCGCAGGA	chr6 p21.31; 34212618-34212639
HMGA1	3'UTR	HMGA1-3'UTR-pGL3-rev	GCTCGAAGCGGCCGGCCAGGCTGGGACAAATCATGGCTACC	chr6 p21.31; 34213923-34213946
IRF2BP2	3'UTR	IRF2BP2_pGL3_for	GCCGTGTAATTCTAGAAGCTAGTGGAGAGGTCTATTGTCCCAGT	chr1 q42.3; 234743021-234742994
IRF2BP2	3'UTR	IRF2BP2-pGL3_rev	GCTCGAAGCGGCCGGCCCACACATCCTTTAGTCACATTGCCATTAGTGA	chr1 q42.3; 234739956-234739923
PTPN11	Exon	PTPN11-pGL3-for	GCCGTGTAATTCTAGATATGGCGTCATGCGTGTTAGGAACGT	chr12 q24.13; 112919923-112919950
PTPN11	Exon	PTPN11-pGL3-rev	GCTCGAAGCGGCCGGCCTGAGGAAATGAGTAATTGGGAAGCAGGTATTGTTGAG	chr12 q24.13; 112943780-112943816
STIP1	Exon	STIP1-pGL3-for	GCCGTGTAATTCTAGAACACGAGGCAAATAACCCTCAACTGAAAGAG	chr11 q13.1; 63961741-63961771
STIP1	Exon	STIP1-pGL3-rev	GCTCGAAGCGGCCGGCCGTTCCTTTTGATGGCTTCTGTATAATGCTTCATG	chr11 q13.1; 63967657-63967690
TP53INP1	3'UTR	TP53INP1-pGL3-for1	GCCGTGTAATTCTAGACACAATGGCTGGGTTGTTCATCAGC	chr8 q22.1; 95942757-95942733
TP53INP1	3'UTR	TP53INP1-pGL3-rev1	GCTCGAAGCGGCCGGCCACCTGTCACTCTTCACTCAGATGCC	chr8 q22.1; 95941700-95941676
TP53INP1	3'UTR	TP53INP1-pGL3-for2	GCCGTGTAATTCTAGATGCTGTGTATCACATAATGCCTTGCC	chr8 q22.1; 95942547-95942522
TP53INP1	3'UTR	TP53INP1-pGL3-rev2	GCTCGAAGCGGCCGGCCGGACAGAATTGGCGGGAAGGA	chr8 q22.1; 95941910-95941890
TPD52	3'UTR	TPD52-pGL3-for	GCCGTGTAATTCTAGATCAAACTTCTAGGTGACTTGAGAGTGGAACCT	chr8 q21.13; 80949731-80949700
TPD52	3'UTR	TPD52-pGL3-rev	GCTCGAAGCGGCCGGCCACTCTAGCAATCAAGAATGGCAGCATG	chr8 q21.13; 80948928-80948902
YWHAE	3'UTR	YWHAE-pGL3-for	GCCGTGTAATTCTAGACATTGTCACTGAGAACCACCAAATCTG	chr17 p13.3; 1248671-1248645
YWHAE	3'UTR	YWHAE-pGL3-rev	GCTCGAAGCGGCCGGCCCTCAGTGTTCTTCACAACCAGACTACA	chr17 p13.3; 1247677-1247651
vIL6	3'UTR	vIL6-pGL3-for	GCCGTGTAATTCTAGACTAGTATTGTGTTCCCATACGC	HHV-8 17057-17078
vIL6	3'UTR	vIL6-pGL3-rev	GCTCGAAGCGGCCGGCCGATAAGTAAAGAGCGACGTGAC	HHV-8 17235-17214
vIL6	3'UTR	vIL6-pGL3-rev-short	GCTCGAAGCGGCCGGCCGATAAGTAAAGAG	HHV-8 17235-17227
Primers for introduction of seed match mutations using GeneArt Seamless cloning; mutated bases in the seed sequence (bold) are highlighted in red; overlapping sequence of the primers is highlighted in green; for PCR the forward mutagenesis primer was paired with the reverse primer originally used for GeneArt cloning of the fragment (above table), and the reverse mutagenesis primer was paired with…
Gene	3'UTR/exon	primer name	Sequence
ANXA2 mutant	3'UTR	ANXA2mutF	gacgttacgataacccccaacctcattttag
ANXA2 mutant	3'UTR	ANXA2mutR	GGTTATCGTAACGTCACCCTCACAGGGATG
YWHAE mutant	3'UTR	YWHAEmutF	ttcacgataactgtgtcgtctccgtgccag
YWHAE mutant	3'UTR	YWHAEmutR	CACAGTTATCGTGAAAAAGCCTCTATGTAGTCCTG
vIL6 mutant 1	3'UTR	vIL6mutF1	gtatattaggcgtataagaaattttatgtcacgtcgct
vIL6 mutant 1	3'UTR	vIL6mutR1	ATACGCCTAATATACTTTGCGTGTCTAGACAATAAAG
vIL6 mutant 2	3'UTR	vIL6mutF2	gtatattaaaataataagaaattttatgtcacgtcgct
vIL6 mutant 2	3'UTR	vIL6mutR2	ATTATTTTAATATACTTTGCGTGTCTAGACAATAAAG

## Sheet: primers miRNA expression vector
Oligonucleotides used for PCR amplification of the miRNA hairpin for cloning into pcDNA3.1/V5/HisA vector. Columns show miRNA precursor name, primer orientation, primer sequence
miRNA	orientation	sequence
miR-K12-12	forward	tcaagctttttgggagagcggacgccatttgc
miR-K12-12	reverse	agctcgaggcacaatcacggttgcaccaagcaca
